# Supplementary material for: Imidazole-modified G-quadruplex DNA as metal-triggered peroxidase
Source: Chem Sci. 2019 Jan 7;10(8):2513–8. doi: 10.1039/c8sc05020a (PMC6399679; doi:10.1039/c8sc05020a)
Supplement: Supplementary file 1 [file SC-010-C8SC05020A-s001.pdb]

HETATM    1  O3' LX5 A   1      35.220  31.760  19.610  1.00  0.00           O
HETATM    2  C1  LX5 A   1      35.620  32.550  20.710  1.00  0.00           C
HETATM    3  H1  LX5 A   1      34.950  32.210  21.500  1.00  0.00           H
HETATM    4  C2  LX5 A   1      37.060  32.250  21.240  1.00  0.00           C
HETATM    5  H21 LX5 A   1      37.090  32.400  22.320  1.00  0.00           H
HETATM    6  H22 LX5 A   1      37.330  31.220  21.010  1.00  0.00           H
HETATM    7  O2  LX5 A   1      38.070  33.120  20.730  1.00  0.00           O
HETATM    8  HO  LX5 A   1      38.030  32.990  19.780  1.00  0.00           H
HETATM    9  C3  LX5 A   1      35.330  34.090  20.610  1.00  0.00           C
HETATM   10  H31 LX5 A   1      34.280  34.290  20.380  1.00  0.00           H
HETATM   11  H32 LX5 A   1      35.900  34.590  19.820  1.00  0.00           H
HETATM   12  N1  LX5 A   1      35.580  34.730  21.920  1.00  0.00           N
HETATM   13  C4  LX5 A   1      34.710  34.710  22.960  1.00  0.00           C
HETATM   14  H4  LX5 A   1      33.740  34.220  22.940  1.00  0.00           H
HETATM   15  C5  LX5 A   1      35.310  35.310  24.050  1.00  0.00           C
HETATM   16  H5  LX5 A   1      34.880  35.490  25.020  1.00  0.00           H
HETATM   17  NX  LX5 A   1      36.540  35.770  23.640  1.00  0.00           N
HETATM   18  C6  LX5 A   1      36.670  35.370  22.360  1.00  0.00           C
HETATM   19  H6  LX5 A   1      37.540  35.600  21.760  1.00  0.00           H
ATOM     20  P   DG  A   2      35.740  32.160  18.220  1.00  0.00           P
ATOM     21  O1P DG  A   2      35.190  31.130  17.250  1.00  0.00           O
ATOM     22  O2P DG  A   2      37.180  32.540  18.240  1.00  0.00           O
ATOM     23  O5' DG  A   2      34.840  33.480  17.880  1.00  0.00           O
ATOM     24  C5' DG  A   2      33.370  33.360  18.010  1.00  0.00           C
ATOM     25 H5'1 DG  A   2      33.030  32.690  17.230  1.00  0.00           H
ATOM     26 H5'2 DG  A   2      33.170  32.900  18.970  1.00  0.00           H
ATOM     27  C4' DG  A   2      32.400  34.570  17.920  1.00  0.00           C
ATOM     28  H4' DG  A   2      31.410  34.340  18.330  1.00  0.00           H
ATOM     29  O4' DG  A   2      33.040  35.610  18.600  1.00  0.00           O
ATOM     30  C1' DG  A   2      33.640  36.560  17.710  1.00  0.00           C
ATOM     31  H1' DG  A   2      33.060  37.480  17.760  1.00  0.00           H
ATOM     32  N9  DG  A   2      35.000  36.870  18.170  1.00  0.00           N
ATOM     33  C8  DG  A   2      36.190  36.240  17.850  1.00  0.00           C
ATOM     34  H8  DG  A   2      36.200  35.430  17.130  1.00  0.00           H
ATOM     35  N7  DG  A   2      37.200  36.660  18.580  1.00  0.00           N
ATOM     36  C5  DG  A   2      36.650  37.660  19.360  1.00  0.00           C
ATOM     37  C6  DG  A   2      37.260  38.510  20.320  1.00  0.00           C
ATOM     38  O6  DG  A   2      38.470  38.560  20.650  1.00  0.00           O
ATOM     39  N1  DG  A   2      36.370  39.360  20.920  1.00  0.00           N
ATOM     40  H1  DG  A   2      36.780  40.090  21.480  1.00  0.00           H
ATOM     41  C2  DG  A   2      35.080  39.520  20.490  1.00  0.00           C
ATOM     42  N2  DG  A   2      34.390  40.570  20.910  1.00  0.00           N
ATOM     43  H21 DG  A   2      34.700  41.160  21.670  1.00  0.00           H
ATOM     44  H22 DG  A   2      33.440  40.700  20.620  1.00  0.00           H
ATOM     45  N3  DG  A   2      34.470  38.690  19.650  1.00  0.00           N
ATOM     46  C4  DG  A   2      35.310  37.780  19.110  1.00  0.00           C
ATOM     47  C3' DG  A   2      32.270  35.070  16.490  1.00  0.00           C
ATOM     48  H3' DG  A   2      32.290  34.210  15.830  1.00  0.00           H
ATOM     49  C2' DG  A   2      33.530  35.940  16.290  1.00  0.00           C
ATOM     50 H2'1 DG  A   2      34.350  35.260  16.060  1.00  0.00           H
ATOM     51 H2'2 DG  A   2      33.390  36.690  15.510  1.00  0.00           H
ATOM     52  O3' DG  A   2      31.030  35.750  16.340  1.00  0.00           O
ATOM     53  P   DG  A   3      30.540  36.260  14.940  1.00  0.00           P
ATOM     54  O1P DG  A   3      29.080  36.240  14.910  1.00  0.00           O
ATOM     55  O2P DG  A   3      31.220  35.480  13.920  1.00  0.00           O
ATOM     56  O5' DG  A   3      31.090  37.780  14.880  1.00  0.00           O
ATOM     57  C5' DG  A   3      30.690  38.800  15.780  1.00  0.00           C
ATOM     58 H5'1 DG  A   3      29.660  39.030  15.530  1.00  0.00           H
ATOM     59 H5'2 DG  A   3      30.710  38.460  16.810  1.00  0.00           H
ATOM     60  C4' DG  A   3      31.520  40.090  15.590  1.00  0.00           C
ATOM     61  H4' DG  A   3      30.900  40.910  15.920  1.00  0.00           H
ATOM     62  O4' DG  A   3      32.670  40.130  16.470  1.00  0.00           O
ATOM     63  C1' DG  A   3      33.700  40.660  15.680  1.00  0.00           C
ATOM     64  H1' DG  A   3      33.510  41.740  15.650  1.00  0.00           H
ATOM     65  N9  DG  A   3      35.040  40.460  16.300  1.00  0.00           N
ATOM     66  C8  DG  A   3      35.990  39.520  15.980  1.00  0.00           C
ATOM     67  H8  DG  A   3      35.770  38.720  15.280  1.00  0.00           H
ATOM     68  N7  DG  A   3      37.100  39.660  16.640  1.00  0.00           N
ATOM     69  C5  DG  A   3      36.870  40.710  17.510  1.00  0.00           C
ATOM     70  C6  DG  A   3      37.740  41.330  18.440  1.00  0.00           C
ATOM     71  O6  DG  A   3      38.930  41.100  18.730  1.00  0.00           O
ATOM     72  N1  DG  A   3      37.130  42.340  19.150  1.00  0.00           N
ATOM     73  H1  DG  A   3      37.740  42.880  19.750  1.00  0.00           H
ATOM     74  C2  DG  A   3      35.860  42.740  19.010  1.00  0.00           C
ATOM     75  N2  DG  A   3      35.570  43.830  19.650  1.00  0.00           N
ATOM     76  H21 DG  A   3      36.250  44.190  20.310  1.00  0.00           H
ATOM     77  H22 DG  A   3      34.680  44.300  19.510  1.00  0.00           H
ATOM     78  N3  DG  A   3      35.060  42.240  18.060  1.00  0.00           N
ATOM     79  C4  DG  A   3      35.600  41.190  17.350  1.00  0.00           C
ATOM     80  C3' DG  A   3      31.980  40.400  14.130  1.00  0.00           C
ATOM     81  H3' DG  A   3      31.520  39.710  13.420  1.00  0.00           H
ATOM     82  C2' DG  A   3      33.450  40.060  14.290  1.00  0.00           C
ATOM     83 H2'1 DG  A   3      34.040  40.510  13.490  1.00  0.00           H
ATOM     84 H2'2 DG  A   3      33.580  38.980  14.320  1.00  0.00           H
ATOM     85  O3' DG  A   3      31.780  41.740  13.720  1.00  0.00           O
ATOM     86  P   DG  A   4      32.020  42.190  12.160  1.00  0.00           P
ATOM     87  O1P DG  A   4      31.160  43.340  11.890  1.00  0.00           O
ATOM     88  O2P DG  A   4      31.940  41.030  11.250  1.00  0.00           O
ATOM     89  O5' DG  A   4      33.530  42.720  12.170  1.00  0.00           O
ATOM     90  C5' DG  A   4      33.810  44.100  12.280  1.00  0.00           C
ATOM     91 H5'1 DG  A   4      33.340  44.610  11.440  1.00  0.00           H
ATOM     92 H5'2 DG  A   4      34.900  44.160  12.260  1.00  0.00           H
ATOM     93  C4' DG  A   4      33.340  44.740  13.600  1.00  0.00           C
ATOM     94  H4' DG  A   4      32.250  44.730  13.610  1.00  0.00           H
ATOM     95  O4' DG  A   4      33.890  44.020  14.670  1.00  0.00           O
ATOM     96  C1' DG  A   4      34.720  44.960  15.380  1.00  0.00           C
ATOM     97  H1' DG  A   4      34.220  45.320  16.280  1.00  0.00           H
ATOM     98  N9  DG  A   4      36.050  44.410  15.690  1.00  0.00           N
ATOM     99  C8  DG  A   4      36.620  43.260  15.180  1.00  0.00           C
ATOM    100  H8  DG  A   4      36.100  42.610  14.490  1.00  0.00           H
ATOM    101  N7  DG  A   4      37.880  43.050  15.570  1.00  0.00           N
ATOM    102  C5  DG  A   4      38.170  44.130  16.400  1.00  0.00           C
ATOM    103  C6  DG  A   4      39.340  44.460  17.090  1.00  0.00           C
ATOM    104  O6  DG  A   4      40.450  43.880  17.110  1.00  0.00           O
ATOM    105  N1  DG  A   4      39.220  45.610  17.850  1.00  0.00           N
ATOM    106  H1  DG  A   4      40.010  45.840  18.430  1.00  0.00           H
ATOM    107  C2  DG  A   4      38.080  46.400  17.870  1.00  0.00           C
ATOM    108  N2  DG  A   4      38.130  47.530  18.570  1.00  0.00           N
ATOM    109  H21 DG  A   4      37.380  48.180  18.400  1.00  0.00           H
ATOM    110  H22 DG  A   4      38.960  47.780  19.090  1.00  0.00           H
ATOM    111  N3  DG  A   4      36.960  46.160  17.160  1.00  0.00           N
ATOM    112  C4  DG  A   4      37.040  44.950  16.510  1.00  0.00           C
ATOM    113  C3' DG  A   4      33.840  46.220  13.650  1.00  0.00           C
ATOM    114  H3' DG  A   4      34.120  46.570  12.660  1.00  0.00           H
ATOM    115  C2' DG  A   4      35.100  46.160  14.500  1.00  0.00           C
ATOM    116 H2'1 DG  A   4      35.270  47.060  15.080  1.00  0.00           H
ATOM    117 H2'2 DG  A   4      35.950  45.970  13.850  1.00  0.00           H
ATOM    118  O3' DG  A   4      32.860  47.090  14.260  1.00  0.00           O
HETATM  119  P   DG3 A   5      32.770  48.660  13.920  1.00  0.00           P
HETATM  120  O1P DG3 A   5      31.400  49.170  14.270  1.00  0.00           O
HETATM  121  O2P DG3 A   5      33.280  48.780  12.550  1.00  0.00           O
HETATM  122  O5' DG3 A   5      33.850  49.420  14.780  1.00  0.00           O
HETATM  123  C5' DG3 A   5      33.720  49.770  16.140  1.00  0.00           C
HETATM  124 H5'1 DG3 A   5      33.660  48.860  16.740  1.00  0.00           H
HETATM  125 H5'2 DG3 A   5      32.800  50.350  16.270  1.00  0.00           H
HETATM  126  C4' DG3 A   5      34.870  50.610  16.650  1.00  0.00           C
HETATM  127  H4' DG3 A   5      34.600  50.990  17.640  1.00  0.00           H
HETATM  128  O4' DG3 A   5      35.990  49.780  16.710  1.00  0.00           O
HETATM  129  C1' DG3 A   5      37.030  50.430  16.000  1.00  0.00           C
HETATM  130  H1' DG3 A   5      37.500  51.170  16.650  1.00  0.00           H
HETATM  131  N9  DG3 A   5      38.130  49.490  15.590  1.00  0.00           N
HETATM  132  C8  DG3 A   5      37.980  48.420  14.740  1.00  0.00           C
HETATM  133  H8  DG3 A   5      37.080  48.270  14.170  1.00  0.00           H
HETATM  134  N7  DG3 A   5      39.030  47.650  14.650  1.00  0.00           N
HETATM  135  C5  DG3 A   5      39.920  48.220  15.580  1.00  0.00           C
HETATM  136  C6  DG3 A   5      41.180  47.750  16.010  1.00  0.00           C
HETATM  137  O6  DG3 A   5      41.750  46.730  15.600  1.00  0.00           O
HETATM  138  N1  DG3 A   5      41.730  48.520  17.010  1.00  0.00           N
HETATM  139  H1  DG3 A   5      42.680  48.290  17.290  1.00  0.00           H
HETATM  140  C2  DG3 A   5      41.210  49.720  17.390  1.00  0.00           C
HETATM  141  N2  DG3 A   5      41.950  50.570  18.030  1.00  0.00           N
HETATM  142  H21 DG3 A   5      42.890  50.310  18.270  1.00  0.00           H
HETATM  143  H22 DG3 A   5      41.480  51.370  18.410  1.00  0.00           H
HETATM  144  N3  DG3 A   5      40.030  50.180  17.000  1.00  0.00           N
HETATM  145  C4  DG3 A   5      39.450  49.420  16.040  1.00  0.00           C
HETATM  146  C3' DG3 A   5      35.190  51.780  15.720  1.00  0.00           C
HETATM  147  H3' DG3 A   5      34.340  52.080  15.100  1.00  0.00           H
HETATM  148  C2' DG3 A   5      36.330  51.240  14.890  1.00  0.00           C
HETATM  149 H2'1 DG3 A   5      35.960  50.620  14.070  1.00  0.00           H
HETATM  150 H2'2 DG3 A   5      36.940  52.040  14.490  1.00  0.00           H
HETATM  151  O3' DG3 A   5      35.640  52.890  16.440  1.00  0.00           O
HETATM  152  H3T DG3 A   5      35.990  53.500  15.790  1.00  0.00           H
HETATM  153  O3' LY5 A   6      44.360  32.500  25.340  1.00  0.00           O
HETATM  154  C1  LY5 A   6      43.160  33.260  25.520  1.00  0.00           C
HETATM  155  H1  LY5 A   6      42.440  32.530  25.880  1.00  0.00           H
HETATM  156  C2  LY5 A   6      43.250  34.280  26.710  1.00  0.00           C
HETATM  157  H21 LY5 A   6      43.830  33.850  27.530  1.00  0.00           H
HETATM  158  H22 LY5 A   6      42.240  34.470  27.080  1.00  0.00           H
HETATM  159  O2  LY5 A   6      43.870  35.510  26.340  1.00  0.00           O
HETATM  160  HO  LY5 A   6      44.670  35.360  25.820  1.00  0.00           H
HETATM  161  C3  LY5 A   6      42.530  33.810  24.220  1.00  0.00           C
HETATM  162  H31 LY5 A   6      42.580  33.020  23.470  1.00  0.00           H
HETATM  163  H32 LY5 A   6      43.100  34.670  23.870  1.00  0.00           H
HETATM  164  N1  LY5 A   6      41.120  34.220  24.380  1.00  0.00           N
HETATM  165  C4  LY5 A   6      40.090  33.400  24.840  1.00  0.00           C
HETATM  166  H4  LY5 A   6      40.160  32.350  25.040  1.00  0.00           H
HETATM  167  C5  LY5 A   6      38.920  34.110  24.890  1.00  0.00           C
HETATM  168  H5  LY5 A   6      37.950  33.720  25.160  1.00  0.00           H
HETATM  169  NY  LY5 A   6      39.220  35.430  24.610  1.00  0.00           N
HETATM  170  C6  LY5 A   6      40.510  35.450  24.240  1.00  0.00           C
HETATM  171  H6  LY5 A   6      40.990  36.340  23.860  1.00  0.00           H
ATOM    172  P   DG  A   7      45.650  33.020  24.620  1.00  0.00           P
ATOM    173  O1P DG  A   7      46.690  32.150  25.170  1.00  0.00           O
ATOM    174  O2P DG  A   7      45.830  34.480  24.730  1.00  0.00           O
ATOM    175  O5' DG  A   7      45.450  32.690  23.120  1.00  0.00           O
ATOM    176  C5' DG  A   7      45.220  31.320  22.750  1.00  0.00           C
ATOM    177 H5'1 DG  A   7      44.350  30.970  23.300  1.00  0.00           H
ATOM    178 H5'2 DG  A   7      46.080  30.700  23.020  1.00  0.00           H
ATOM    179  C4' DG  A   7      44.840  30.920  21.310  1.00  0.00           C
ATOM    180  H4' DG  A   7      44.600  29.860  21.370  1.00  0.00           H
ATOM    181  O4' DG  A   7      43.750  31.710  20.800  1.00  0.00           O
ATOM    182  C1' DG  A   7      44.190  32.800  20.040  1.00  0.00           C
ATOM    183  H1' DG  A   7      43.760  32.660  19.050  1.00  0.00           H
ATOM    184  N9  DG  A   7      43.770  34.120  20.590  1.00  0.00           N
ATOM    185  C8  DG  A   7      44.370  34.980  21.480  1.00  0.00           C
ATOM    186  H8  DG  A   7      45.320  34.810  21.970  1.00  0.00           H
ATOM    187  N7  DG  A   7      43.680  36.070  21.710  1.00  0.00           N
ATOM    188  C5  DG  A   7      42.530  35.890  21.020  1.00  0.00           C
ATOM    189  C6  DG  A   7      41.420  36.750  20.890  1.00  0.00           C
ATOM    190  O6  DG  A   7      41.230  37.820  21.430  1.00  0.00           O
ATOM    191  N1  DG  A   7      40.430  36.260  20.040  1.00  0.00           N
ATOM    192  H1  DG  A   7      39.610  36.820  19.900  1.00  0.00           H
ATOM    193  C2  DG  A   7      40.630  35.130  19.290  1.00  0.00           C
ATOM    194  N2  DG  A   7      39.680  34.780  18.450  1.00  0.00           N
ATOM    195  H21 DG  A   7      39.780  33.960  17.870  1.00  0.00           H
ATOM    196  H22 DG  A   7      38.800  35.280  18.450  1.00  0.00           H
ATOM    197  N3  DG  A   7      41.640  34.310  19.380  1.00  0.00           N
ATOM    198  C4  DG  A   7      42.580  34.740  20.290  1.00  0.00           C
ATOM    199  C3' DG  A   7      45.920  31.130  20.230  1.00  0.00           C
ATOM    200  H3' DG  A   7      46.910  30.960  20.660  1.00  0.00           H
ATOM    201  C2' DG  A   7      45.710  32.610  19.980  1.00  0.00           C
ATOM    202 H2'1 DG  A   7      46.190  33.200  20.770  1.00  0.00           H
ATOM    203 H2'2 DG  A   7      46.110  32.960  19.030  1.00  0.00           H
ATOM    204  O3' DG  A   7      45.640  30.210  19.200  1.00  0.00           O
ATOM    205  P   DG  A   8      46.310  30.280  17.750  1.00  0.00           P
ATOM    206  O1P DG  A   8      46.120  28.990  17.070  1.00  0.00           O
ATOM    207  O2P DG  A   8      47.690  30.770  17.910  1.00  0.00           O
ATOM    208  O5' DG  A   8      45.370  31.350  17.130  1.00  0.00           O
ATOM    209  C5' DG  A   8      44.120  30.990  16.550  1.00  0.00           C
ATOM    210 H5'1 DG  A   8      43.470  30.630  17.360  1.00  0.00           H
ATOM    211 H5'2 DG  A   8      44.290  30.150  15.880  1.00  0.00           H
ATOM    212  C4' DG  A   8      43.570  32.170  15.790  1.00  0.00           C
ATOM    213  H4' DG  A   8      42.690  31.880  15.220  1.00  0.00           H
ATOM    214  O4' DG  A   8      43.120  33.230  16.670  1.00  0.00           O
ATOM    215  C1' DG  A   8      43.190  34.410  15.870  1.00  0.00           C
ATOM    216  H1' DG  A   8      42.420  34.430  15.090  1.00  0.00           H
ATOM    217  N9  DG  A   8      43.090  35.670  16.630  1.00  0.00           N
ATOM    218  C8  DG  A   8      44.030  36.200  17.490  1.00  0.00           C
ATOM    219  H8  DG  A   8      44.950  35.680  17.700  1.00  0.00           H
ATOM    220  N7  DG  A   8      43.660  37.320  18.050  1.00  0.00           N
ATOM    221  C5  DG  A   8      42.330  37.450  17.620  1.00  0.00           C
ATOM    222  C6  DG  A   8      41.360  38.440  17.920  1.00  0.00           C
ATOM    223  O6  DG  A   8      41.420  39.390  18.680  1.00  0.00           O
ATOM    224  N1  DG  A   8      40.170  38.300  17.240  1.00  0.00           N
ATOM    225  H1  DG  A   8      39.370  38.790  17.610  1.00  0.00           H
ATOM    226  C2  DG  A   8      39.920  37.300  16.410  1.00  0.00           C
ATOM    227  N2  DG  A   8      38.730  37.270  15.940  1.00  0.00           N
ATOM    228  H21 DG  A   8      38.550  36.650  15.170  1.00  0.00           H
ATOM    229  H22 DG  A   8      38.010  37.880  16.320  1.00  0.00           H
ATOM    230  N3  DG  A   8      40.800  36.370  16.070  1.00  0.00           N
ATOM    231  C4  DG  A   8      42.010  36.500  16.690  1.00  0.00           C
ATOM    232  C3' DG  A   8      44.580  32.830  14.800  1.00  0.00           C
ATOM    233  H3' DG  A   8      45.570  32.360  14.850  1.00  0.00           H
ATOM    234  C2' DG  A   8      44.560  34.340  15.190  1.00  0.00           C
ATOM    235 H2'1 DG  A   8      44.600  35.030  14.350  1.00  0.00           H
ATOM    236 H2'2 DG  A   8      45.370  34.510  15.900  1.00  0.00           H
ATOM    237  O3' DG  A   8      44.060  32.760  13.470  1.00  0.00           O
ATOM    238  P   DG  A   9      44.990  33.020  12.180  1.00  0.00           P
ATOM    239  O1P DG  A   9      44.210  32.410  11.060  1.00  0.00           O
ATOM    240  O2P DG  A   9      46.370  32.630  12.480  1.00  0.00           O
ATOM    241  O5' DG  A   9      45.100  34.600  11.910  1.00  0.00           O
ATOM    242  C5' DG  A   9      44.260  35.190  10.910  1.00  0.00           C
ATOM    243 H5'1 DG  A   9      44.270  34.530  10.040  1.00  0.00           H
ATOM    244 H5'2 DG  A   9      44.620  36.160  10.590  1.00  0.00           H
ATOM    245  C4' DG  A   9      42.790  35.330  11.380  1.00  0.00           C
ATOM    246  H4' DG  A   9      42.330  34.340  11.390  1.00  0.00           H
ATOM    247  O4' DG  A   9      42.770  35.910  12.680  1.00  0.00           O
ATOM    248  C1' DG  A   9      41.870  36.990  12.690  1.00  0.00           C
ATOM    249  H1' DG  A   9      40.870  36.580  12.850  1.00  0.00           H
ATOM    250  N9  DG  A   9      42.220  38.030  13.660  1.00  0.00           N
ATOM    251  C8  DG  A   9      43.420  38.280  14.300  1.00  0.00           C
ATOM    252  H8  DG  A   9      44.260  37.610  14.220  1.00  0.00           H
ATOM    253  N7  DG  A   9      43.420  39.340  15.060  1.00  0.00           N
ATOM    254  C5  DG  A   9      42.140  39.840  14.860  1.00  0.00           C
ATOM    255  C6  DG  A   9      41.490  40.950  15.440  1.00  0.00           C
ATOM    256  O6  DG  A   9      41.920  41.790  16.200  1.00  0.00           O
ATOM    257  N1  DG  A   9      40.190  41.130  15.090  1.00  0.00           N
ATOM    258  H1  DG  A   9      39.700  41.930  15.460  1.00  0.00           H
ATOM    259  C2  DG  A   9      39.580  40.350  14.140  1.00  0.00           C
ATOM    260  N2  DG  A   9      38.460  40.720  13.560  1.00  0.00           N
ATOM    261  H21 DG  A   9      38.070  41.630  13.760  1.00  0.00           H
ATOM    262  H22 DG  A   9      38.070  40.100  12.860  1.00  0.00           H
ATOM    263  N3  DG  A   9      40.140  39.280  13.590  1.00  0.00           N
ATOM    264  C4  DG  A   9      41.420  39.060  14.000  1.00  0.00           C
ATOM    265  C3' DG  A   9      42.000  36.270  10.430  1.00  0.00           C
ATOM    266  H3' DG  A   9      42.580  36.470   9.530  1.00  0.00           H
ATOM    267  C2' DG  A   9      41.890  37.550  11.290  1.00  0.00           C
ATOM    268 H2'1 DG  A   9      42.770  38.180  11.150  1.00  0.00           H
ATOM    269 H2'2 DG  A   9      41.000  38.110  11.020  1.00  0.00           H
ATOM    270  O3' DG  A   9      40.710  35.730  10.100  1.00  0.00           O
HETATM  271  P   DG3 A  10      40.010  36.040   8.680  1.00  0.00           P
HETATM  272  O1P DG3 A  10      38.770  35.200   8.590  1.00  0.00           O
HETATM  273  O2P DG3 A  10      41.070  35.960   7.640  1.00  0.00           O
HETATM  274  O5' DG3 A  10      39.590  37.570   8.760  1.00  0.00           O
HETATM  275  C5' DG3 A  10      38.300  37.920   9.130  1.00  0.00           C
HETATM  276 H5'1 DG3 A  10      38.010  37.420  10.060  1.00  0.00           H
HETATM  277 H5'2 DG3 A  10      37.640  37.580   8.330  1.00  0.00           H
HETATM  278  C4' DG3 A  10      38.100  39.460   9.300  1.00  0.00           C
HETATM  279  H4' DG3 A  10      37.030  39.670   9.370  1.00  0.00           H
HETATM  280  O4' DG3 A  10      38.770  40.000  10.460  1.00  0.00           O
HETATM  281  C1' DG3 A  10      39.490  41.190  10.140  1.00  0.00           C
HETATM  282  H1' DG3 A  10      38.800  42.020  10.050  1.00  0.00           H
HETATM  283  N9  DG3 A  10      40.500  41.520  11.170  1.00  0.00           N
HETATM  284  C8  DG3 A  10      41.810  41.140  11.290  1.00  0.00           C
HETATM  285  H8  DG3 A  10      42.170  40.390  10.610  1.00  0.00           H
HETATM  286  N7  DG3 A  10      42.550  41.850  12.120  1.00  0.00           N
HETATM  287  C5  DG3 A  10      41.610  42.790  12.590  1.00  0.00           C
HETATM  288  C6  DG3 A  10      41.810  43.820  13.540  1.00  0.00           C
HETATM  289  O6  DG3 A  10      42.780  44.070  14.190  1.00  0.00           O
HETATM  290  N1  DG3 A  10      40.720  44.600  13.790  1.00  0.00           N
HETATM  291  H1  DG3 A  10      40.890  45.450  14.300  1.00  0.00           H
HETATM  292  C2  DG3 A  10      39.540  44.440  13.090  1.00  0.00           C
HETATM  293  N2  DG3 A  10      38.600  45.320  13.280  1.00  0.00           N
HETATM  294  H21 DG3 A  10      38.770  46.180  13.770  1.00  0.00           H
HETATM  295  H22 DG3 A  10      37.720  45.160  12.810  1.00  0.00           H
HETATM  296  N3  DG3 A  10      39.260  43.420  12.260  1.00  0.00           N
HETATM  297  C4  DG3 A  10      40.360  42.610  12.040  1.00  0.00           C
HETATM  298  C3' DG3 A  10      38.750  40.260   8.140  1.00  0.00           C
HETATM  299  H3' DG3 A  10      38.940  39.600   7.290  1.00  0.00           H
HETATM  300  C2' DG3 A  10      40.060  40.800   8.740  1.00  0.00           C
HETATM  301 H2'1 DG3 A  10      40.810  40.020   8.810  1.00  0.00           H
HETATM  302 H2'2 DG3 A  10      40.380  41.680   8.180  1.00  0.00           H
HETATM  303  O3' DG3 A  10      37.890  41.330   7.730  1.00  0.00           O
HETATM  304  H3T DG3 A  10      36.960  41.130   7.790  1.00  0.00           H
HETATM  305  O3' LX5 A  11      41.240  40.580  29.560  1.00  0.00           O
HETATM  306  C1  LX5 A  11      41.180  39.180  29.950  1.00  0.00           C
HETATM  307  H1  LX5 A  11      41.860  38.980  30.780  1.00  0.00           H
HETATM  308  C2  LX5 A  11      39.730  38.860  30.450  1.00  0.00           C
HETATM  309  H21 LX5 A  11      39.030  39.430  29.840  1.00  0.00           H
HETATM  310  H22 LX5 A  11      39.550  37.790  30.340  1.00  0.00           H
HETATM  311  O2  LX5 A  11      39.610  39.220  31.820  1.00  0.00           O
HETATM  312  HO  LX5 A  11      40.090  40.040  31.910  1.00  0.00           H
HETATM  313  C3  LX5 A  11      41.550  38.240  28.790  1.00  0.00           C
HETATM  314  H31 LX5 A  11      41.410  37.220  29.120  1.00  0.00           H
HETATM  315  H32 LX5 A  11      42.590  38.380  28.470  1.00  0.00           H
HETATM  316  N1  LX5 A  11      40.610  38.450  27.630  1.00  0.00           N
HETATM  317  C4  LX5 A  11      40.270  39.650  26.980  1.00  0.00           C
HETATM  318  H4  LX5 A  11      40.570  40.630  27.310  1.00  0.00           H
HETATM  319  C5  LX5 A  11      39.440  39.340  25.940  1.00  0.00           C
HETATM  320  H5  LX5 A  11      38.960  40.040  25.270  1.00  0.00           H
HETATM  321  NX  LX5 A  11      39.180  37.970  25.980  1.00  0.00           N
HETATM  322  C6  LX5 A  11      39.910  37.500  26.990  1.00  0.00           C
HETATM  323  H6  LX5 A  11      39.970  36.430  27.150  1.00  0.00           H
ATOM    324  P   DG  A  12      41.530  41.770  30.540  1.00  0.00           P
ATOM    325  O1P DG  A  12      41.180  41.320  31.890  1.00  0.00           O
ATOM    326  O2P DG  A  12      40.900  42.980  29.980  1.00  0.00           O
ATOM    327  O5' DG  A  12      43.070  42.030  30.590  1.00  0.00           O
ATOM    328  C5' DG  A  12      43.980  41.230  31.230  1.00  0.00           C
ATOM    329 H5'1 DG  A  12      44.410  41.710  32.110  1.00  0.00           H
ATOM    330 H5'2 DG  A  12      43.450  40.340  31.570  1.00  0.00           H
ATOM    331  C4' DG  A  12      45.130  40.740  30.250  1.00  0.00           C
ATOM    332  H4' DG  A  12      45.690  39.940  30.730  1.00  0.00           H
ATOM    333  O4' DG  A  12      44.490  40.220  29.060  1.00  0.00           O
ATOM    334  C1' DG  A  12      44.920  40.910  27.860  1.00  0.00           C
ATOM    335  H1' DG  A  12      45.790  40.430  27.420  1.00  0.00           H
ATOM    336  N9  DG  A  12      43.830  41.140  26.830  1.00  0.00           N
ATOM    337  C8  DG  A  12      42.880  42.150  26.730  1.00  0.00           C
ATOM    338  H8  DG  A  12      42.830  42.980  27.430  1.00  0.00           H
ATOM    339  N7  DG  A  12      42.090  42.060  25.700  1.00  0.00           N
ATOM    340  C5  DG  A  12      42.460  40.850  25.140  1.00  0.00           C
ATOM    341  C6  DG  A  12      41.940  40.150  24.020  1.00  0.00           C
ATOM    342  O6  DG  A  12      40.980  40.430  23.290  1.00  0.00           O
ATOM    343  N1  DG  A  12      42.690  39.050  23.660  1.00  0.00           N
ATOM    344  H1  DG  A  12      42.390  38.510  22.870  1.00  0.00           H
ATOM    345  C2  DG  A  12      43.810  38.690  24.360  1.00  0.00           C
ATOM    346  N2  DG  A  12      44.510  37.640  23.940  1.00  0.00           N
ATOM    347  H21 DG  A  12      45.330  37.380  24.470  1.00  0.00           H
ATOM    348  H22 DG  A  12      44.210  37.080  23.150  1.00  0.00           H
ATOM    349  N3  DG  A  12      44.240  39.260  25.450  1.00  0.00           N
ATOM    350  C4  DG  A  12      43.550  40.350  25.780  1.00  0.00           C
ATOM    351  C3' DG  A  12      46.040  41.880  29.790  1.00  0.00           C
ATOM    352  H3' DG  A  12      45.970  42.730  30.460  1.00  0.00           H
ATOM    353  C2' DG  A  12      45.390  42.240  28.440  1.00  0.00           C
ATOM    354 H2'1 DG  A  12      44.560  42.920  28.640  1.00  0.00           H
ATOM    355 H2'2 DG  A  12      46.110  42.720  27.780  1.00  0.00           H
ATOM    356  O3' DG  A  12      47.400  41.420  29.690  1.00  0.00           O
ATOM    357  P   DG  A  13      48.670  42.400  29.350  1.00  0.00           P
ATOM    358  O1P DG  A  13      49.910  41.700  29.780  1.00  0.00           O
ATOM    359  O2P DG  A  13      48.390  43.710  29.860  1.00  0.00           O
ATOM    360  O5' DG  A  13      48.730  42.360  27.710  1.00  0.00           O
ATOM    361  C5' DG  A  13      48.890  41.000  27.230  1.00  0.00           C
ATOM    362 H5'1 DG  A  13      49.870  40.640  27.510  1.00  0.00           H
ATOM    363 H5'2 DG  A  13      48.160  40.370  27.740  1.00  0.00           H
ATOM    364  C4' DG  A  13      48.690  40.840  25.760  1.00  0.00           C
ATOM    365  H4' DG  A  13      48.960  39.800  25.550  1.00  0.00           H
ATOM    366  O4' DG  A  13      47.320  40.990  25.300  1.00  0.00           O
ATOM    367  C1' DG  A  13      47.450  41.180  23.880  1.00  0.00           C
ATOM    368  H1' DG  A  13      47.810  40.230  23.500  1.00  0.00           H
ATOM    369  N9  DG  A  13      46.210  41.590  23.200  1.00  0.00           N
ATOM    370  C8  DG  A  13      45.280  42.590  23.530  1.00  0.00           C
ATOM    371  H8  DG  A  13      45.380  43.280  24.350  1.00  0.00           H
ATOM    372  N7  DG  A  13      44.230  42.560  22.740  1.00  0.00           N
ATOM    373  C5  DG  A  13      44.470  41.480  21.910  1.00  0.00           C
ATOM    374  C6  DG  A  13      43.590  40.900  20.960  1.00  0.00           C
ATOM    375  O6  DG  A  13      42.410  41.210  20.730  1.00  0.00           O
ATOM    376  N1  DG  A  13      44.130  39.810  20.320  1.00  0.00           N
ATOM    377  H1  DG  A  13      43.490  39.300  19.730  1.00  0.00           H
ATOM    378  C2  DG  A  13      45.360  39.310  20.630  1.00  0.00           C
ATOM    379  N2  DG  A  13      45.710  38.230  20.040  1.00  0.00           N
ATOM    380  H21 DG  A  13      45.140  37.890  19.280  1.00  0.00           H
ATOM    381  H22 DG  A  13      46.620  37.810  20.180  1.00  0.00           H
ATOM    382  N3  DG  A  13      46.180  39.780  21.560  1.00  0.00           N
ATOM    383  C4  DG  A  13      45.700  40.900  22.130  1.00  0.00           C
ATOM    384  C3' DG  A  13      49.540  41.760  24.880  1.00  0.00           C
ATOM    385  H3' DG  A  13      49.880  42.620  25.460  1.00  0.00           H
ATOM    386  C2' DG  A  13      48.580  42.200  23.800  1.00  0.00           C
ATOM    387 H2'1 DG  A  13      49.040  42.170  22.810  1.00  0.00           H
ATOM    388 H2'2 DG  A  13      48.210  43.190  24.050  1.00  0.00           H
ATOM    389  O3' DG  A  13      50.670  41.100  24.370  1.00  0.00           O
ATOM    390  P   DG  A  14      51.950  41.760  23.740  1.00  0.00           P
ATOM    391  O1P DG  A  14      53.040  40.790  23.980  1.00  0.00           O
ATOM    392  O2P DG  A  14      52.080  43.130  24.230  1.00  0.00           O
ATOM    393  O5' DG  A  14      51.620  41.740  22.240  1.00  0.00           O
ATOM    394  C5' DG  A  14      52.010  40.680  21.330  1.00  0.00           C
ATOM    395 H5'1 DG  A  14      53.090  40.650  21.250  1.00  0.00           H
ATOM    396 H5'2 DG  A  14      51.670  39.690  21.620  1.00  0.00           H
ATOM    397  C4' DG  A  14      51.530  41.020  19.910  1.00  0.00           C
ATOM    398  H4' DG  A  14      52.000  40.380  19.170  1.00  0.00           H
ATOM    399  O4' DG  A  14      50.150  40.850  19.870  1.00  0.00           O
ATOM    400  C1' DG  A  14      49.600  41.950  19.130  1.00  0.00           C
ATOM    401  H1' DG  A  14      49.790  41.800  18.070  1.00  0.00           H
ATOM    402  N9  DG  A  14      48.150  42.170  19.320  1.00  0.00           N
ATOM    403  C8  DG  A  14      47.520  43.120  20.050  1.00  0.00           C
ATOM    404  H8  DG  A  14      48.060  43.720  20.760  1.00  0.00           H
ATOM    405  N7  DG  A  14      46.240  43.230  19.780  1.00  0.00           N
ATOM    406  C5  DG  A  14      46.050  42.290  18.790  1.00  0.00           C
ATOM    407  C6  DG  A  14      44.870  41.890  18.110  1.00  0.00           C
ATOM    408  O6  DG  A  14      43.770  42.390  18.220  1.00  0.00           O
ATOM    409  N1  DG  A  14      45.010  40.850  17.230  1.00  0.00           N
ATOM    410  H1  DG  A  14      44.230  40.570  16.660  1.00  0.00           H
ATOM    411  C2  DG  A  14      46.200  40.340  16.990  1.00  0.00           C
ATOM    412  N2  DG  A  14      46.250  39.550  15.910  1.00  0.00           N
ATOM    413  H21 DG  A  14      47.100  39.170  15.520  1.00  0.00           H
ATOM    414  H22 DG  A  14      45.390  39.320  15.440  1.00  0.00           H
ATOM    415  N3  DG  A  14      47.320  40.600  17.630  1.00  0.00           N
ATOM    416  C4  DG  A  14      47.190  41.600  18.540  1.00  0.00           C
ATOM    417  C3' DG  A  14      51.800  42.460  19.470  1.00  0.00           C
ATOM    418  H3' DG  A  14      52.560  42.940  20.090  1.00  0.00           H
ATOM    419  C2' DG  A  14      50.460  43.130  19.560  1.00  0.00           C
ATOM    420 H2'1 DG  A  14      50.310  43.450  20.590  1.00  0.00           H
ATOM    421 H2'2 DG  A  14      50.380  43.970  18.870  1.00  0.00           H
ATOM    422  O3' DG  A  14      52.090  42.560  18.110  1.00  0.00           O
HETATM  423  P   DG3 A  15      53.410  43.130  17.500  1.00  0.00           P
HETATM  424  O1P DG3 A  15      54.510  42.220  17.840  1.00  0.00           O
HETATM  425  O2P DG3 A  15      53.490  44.590  17.740  1.00  0.00           O
HETATM  426  O5' DG3 A  15      53.080  42.840  16.000  1.00  0.00           O
HETATM  427  C5' DG3 A  15      53.260  41.500  15.500  1.00  0.00           C
HETATM  428 H5'1 DG3 A  15      53.190  40.750  16.290  1.00  0.00           H
HETATM  429 H5'2 DG3 A  15      54.280  41.460  15.130  1.00  0.00           H
HETATM  430  C4' DG3 A  15      52.460  41.070  14.300  1.00  0.00           C
HETATM  431  H4' DG3 A  15      52.750  40.070  13.960  1.00  0.00           H
HETATM  432  O4' DG3 A  15      51.150  41.040  14.720  1.00  0.00           O
HETATM  433  C1' DG3 A  15      50.390  41.860  13.820  1.00  0.00           C
HETATM  434  H1' DG3 A  15      50.050  41.260  12.980  1.00  0.00           H
HETATM  435  N9  DG3 A  15      49.310  42.430  14.620  1.00  0.00           N
HETATM  436  C8  DG3 A  15      49.420  43.140  15.770  1.00  0.00           C
HETATM  437  H8  DG3 A  15      50.360  43.390  16.220  1.00  0.00           H
HETATM  438  N7  DG3 A  15      48.250  43.530  16.220  1.00  0.00           N
HETATM  439  C5  DG3 A  15      47.300  43.040  15.340  1.00  0.00           C
HETATM  440  C6  DG3 A  15      45.890  43.220  15.250  1.00  0.00           C
HETATM  441  O6  DG3 A  15      45.120  43.880  15.960  1.00  0.00           O
HETATM  442  N1  DG3 A  15      45.350  42.660  14.130  1.00  0.00           N
HETATM  443  H1  DG3 A  15      44.360  42.800  13.960  1.00  0.00           H
HETATM  444  C2  DG3 A  15      46.070  41.970  13.240  1.00  0.00           C
HETATM  445  N2  DG3 A  15      45.380  41.440  12.290  1.00  0.00           N
HETATM  446  H21 DG3 A  15      45.850  40.700  11.780  1.00  0.00           H
HETATM  447  H22 DG3 A  15      44.390  41.570  12.230  1.00  0.00           H
HETATM  448  N3  DG3 A  15      47.380  41.720  13.250  1.00  0.00           N
HETATM  449  C4  DG3 A  15      47.960  42.380  14.320  1.00  0.00           C
HETATM  450  C3' DG3 A  15      52.590  42.110  13.180  1.00  0.00           C
HETATM  451  H3' DG3 A  15      53.510  42.690  13.210  1.00  0.00           H
HETATM  452  C2' DG3 A  15      51.360  42.980  13.390  1.00  0.00           C
HETATM  453 H2'1 DG3 A  15      51.590  43.670  14.200  1.00  0.00           H
HETATM  454 H2'2 DG3 A  15      51.070  43.510  12.480  1.00  0.00           H
HETATM  455  O3' DG3 A  15      52.430  41.630  11.840  1.00  0.00           O
HETATM  456  H3T DG3 A  15      52.660  42.360  11.250  1.00  0.00           H
HETATM  457  O3' LY5 A  16      32.920  41.000  28.250  1.00  0.00           O
HETATM  458  C1  LY5 A  16      33.860  40.210  27.550  1.00  0.00           C
HETATM  459  H1  LY5 A  16      34.550  39.910  28.340  1.00  0.00           H
HETATM  460  C2  LY5 A  16      33.160  38.900  27.050  1.00  0.00           C
HETATM  461  H21 LY5 A  16      32.500  38.560  27.860  1.00  0.00           H
HETATM  462  H22 LY5 A  16      33.910  38.120  26.910  1.00  0.00           H
HETATM  463  O2  LY5 A  16      32.330  39.000  25.890  1.00  0.00           O
HETATM  464  HO  LY5 A  16      31.690  39.680  26.070  1.00  0.00           H
HETATM  465  C3  LY5 A  16      34.690  40.970  26.520  1.00  0.00           C
HETATM  466  H31 LY5 A  16      34.080  41.690  25.960  1.00  0.00           H
HETATM  467  H32 LY5 A  16      35.480  41.530  27.020  1.00  0.00           H
HETATM  468  N1  LY5 A  16      35.290  40.050  25.570  1.00  0.00           N
HETATM  469  C4  LY5 A  16      34.810  39.610  24.320  1.00  0.00           C
HETATM  470  H4  LY5 A  16      33.990  40.040  23.760  1.00  0.00           H
HETATM  471  C5  LY5 A  16      35.620  38.620  23.830  1.00  0.00           C
HETATM  472  H5  LY5 A  16      35.530  38.080  22.910  1.00  0.00           H
HETATM  473  NY  LY5 A  16      36.520  38.350  24.820  1.00  0.00           N
HETATM  474  C6  LY5 A  16      36.330  39.240  25.800  1.00  0.00           C
HETATM  475  H6  LY5 A  16      36.860  39.180  26.740  1.00  0.00           H
ATOM    476  P   DG  A  17      31.760  41.820  27.580  1.00  0.00           P
ATOM    477  O1P DG  A  17      30.880  42.140  28.680  1.00  0.00           O
ATOM    478  O2P DG  A  17      31.120  41.100  26.440  1.00  0.00           O
ATOM    479  O5' DG  A  17      32.430  43.170  27.070  1.00  0.00           O
ATOM    480  C5' DG  A  17      32.850  44.200  27.990  1.00  0.00           C
ATOM    481 H5'1 DG  A  17      33.530  43.750  28.700  1.00  0.00           H
ATOM    482 H5'2 DG  A  17      31.990  44.590  28.540  1.00  0.00           H
ATOM    483  C4' DG  A  17      33.580  45.330  27.230  1.00  0.00           C
ATOM    484  H4' DG  A  17      33.990  46.020  27.960  1.00  0.00           H
ATOM    485  O4' DG  A  17      34.700  44.780  26.510  1.00  0.00           O
ATOM    486  C1' DG  A  17      34.540  45.100  25.160  1.00  0.00           C
ATOM    487  H1' DG  A  17      34.980  46.080  24.980  1.00  0.00           H
ATOM    488  N9  DG  A  17      35.250  44.150  24.310  1.00  0.00           N
ATOM    489  C8  DG  A  17      34.720  43.360  23.330  1.00  0.00           C
ATOM    490  H8  DG  A  17      33.690  43.470  23.030  1.00  0.00           H
ATOM    491  N7  DG  A  17      35.550  42.520  22.800  1.00  0.00           N
ATOM    492  C5  DG  A  17      36.740  42.740  23.460  1.00  0.00           C
ATOM    493  C6  DG  A  17      37.980  42.060  23.370  1.00  0.00           C
ATOM    494  O6  DG  A  17      38.190  41.050  22.660  1.00  0.00           O
ATOM    495  N1  DG  A  17      38.950  42.550  24.260  1.00  0.00           N
ATOM    496  H1  DG  A  17      39.890  42.220  24.150  1.00  0.00           H
ATOM    497  C2  DG  A  17      38.740  43.580  25.130  1.00  0.00           C
ATOM    498  N2  DG  A  17      39.730  43.840  25.960  1.00  0.00           N
ATOM    499  H21 DG  A  17      40.670  43.490  25.780  1.00  0.00           H
ATOM    500  H22 DG  A  17      39.620  44.590  26.620  1.00  0.00           H
ATOM    501  N3  DG  A  17      37.550  44.230  25.260  1.00  0.00           N
ATOM    502  C4  DG  A  17      36.570  43.750  24.410  1.00  0.00           C
ATOM    503  C3' DG  A  17      32.750  46.130  26.210  1.00  0.00           C
ATOM    504  H3' DG  A  17      31.700  46.190  26.480  1.00  0.00           H
ATOM    505  C2' DG  A  17      33.030  45.270  24.980  1.00  0.00           C
ATOM    506 H2'1 DG  A  17      32.520  44.310  24.970  1.00  0.00           H
ATOM    507 H2'2 DG  A  17      32.740  45.830  24.090  1.00  0.00           H
ATOM    508  O3' DG  A  17      33.350  47.410  26.230  1.00  0.00           O
ATOM    509  P   DG  A  18      32.920  48.600  25.320  1.00  0.00           P
ATOM    510  O1P DG  A  18      33.240  49.790  26.070  1.00  0.00           O
ATOM    511  O2P DG  A  18      31.570  48.420  24.830  1.00  0.00           O
ATOM    512  O5' DG  A  18      33.930  48.500  24.070  1.00  0.00           O
ATOM    513  C5' DG  A  18      35.110  49.270  23.930  1.00  0.00           C
ATOM    514 H5'1 DG  A  18      35.380  49.210  22.870  1.00  0.00           H
ATOM    515 H5'2 DG  A  18      34.900  50.300  24.200  1.00  0.00           H
ATOM    516  C4' DG  A  18      36.280  48.670  24.720  1.00  0.00           C
ATOM    517  H4' DG  A  18      35.940  48.500  25.740  1.00  0.00           H
ATOM    518  O4' DG  A  18      36.720  47.410  24.160  1.00  0.00           O
ATOM    519  C1' DG  A  18      38.090  47.500  23.810  1.00  0.00           C
ATOM    520  H1' DG  A  18      38.700  47.250  24.680  1.00  0.00           H
ATOM    521  N9  DG  A  18      38.300  46.510  22.750  1.00  0.00           N
ATOM    522  C8  DG  A  18      37.490  46.130  21.710  1.00  0.00           C
ATOM    523  H8  DG  A  18      36.570  46.660  21.510  1.00  0.00           H
ATOM    524  N7  DG  A  18      37.850  45.000  21.110  1.00  0.00           N
ATOM    525  C5  DG  A  18      39.040  44.740  21.730  1.00  0.00           C
ATOM    526  C6  DG  A  18      40.020  43.690  21.500  1.00  0.00           C
ATOM    527  O6  DG  A  18      39.990  42.800  20.680  1.00  0.00           O
ATOM    528  N1  DG  A  18      41.150  43.770  22.290  1.00  0.00           N
ATOM    529  H1  DG  A  18      41.850  43.060  22.170  1.00  0.00           H
ATOM    530  C2  DG  A  18      41.400  44.740  23.160  1.00  0.00           C
ATOM    531  N2  DG  A  18      42.430  44.650  23.920  1.00  0.00           N
ATOM    532  H21 DG  A  18      42.440  45.300  24.700  1.00  0.00           H
ATOM    533  H22 DG  A  18      43.180  44.010  23.720  1.00  0.00           H
ATOM    534  N3  DG  A  18      40.540  45.700  23.450  1.00  0.00           N
ATOM    535  C4  DG  A  18      39.370  45.650  22.700  1.00  0.00           C
ATOM    536  C3' DG  A  18      37.520  49.570  24.730  1.00  0.00           C
ATOM    537  H3' DG  A  18      37.220  50.600  24.520  1.00  0.00           H
ATOM    538  C2' DG  A  18      38.350  48.980  23.530  1.00  0.00           C
ATOM    539 H2'1 DG  A  18      37.910  49.290  22.580  1.00  0.00           H
ATOM    540 H2'2 DG  A  18      39.410  49.220  23.590  1.00  0.00           H
ATOM    541  O3' DG  A  18      38.140  49.490  25.970  1.00  0.00           O
ATOM    542  P   DG  A  19      38.840  50.730  26.630  1.00  0.00           P
ATOM    543  O1P DG  A  19      39.040  50.500  28.070  1.00  0.00           O
ATOM    544  O2P DG  A  19      38.090  51.980  26.270  1.00  0.00           O
ATOM    545  O5' DG  A  19      40.320  50.660  26.020  1.00  0.00           O
ATOM    546  C5' DG  A  19      40.560  51.400  24.840  1.00  0.00           C
ATOM    547 H5'1 DG  A  19      40.710  52.440  25.100  1.00  0.00           H
ATOM    548 H5'2 DG  A  19      39.670  51.290  24.230  1.00  0.00           H
ATOM    549  C4' DG  A  19      41.800  50.870  24.110  1.00  0.00           C
ATOM    550  H4' DG  A  19      42.630  50.880  24.810  1.00  0.00           H
ATOM    551  O4' DG  A  19      41.590  49.560  23.620  1.00  0.00           O
ATOM    552  C1' DG  A  19      42.360  49.460  22.440  1.00  0.00           C
ATOM    553  H1' DG  A  19      43.420  49.420  22.660  1.00  0.00           H
ATOM    554  N9  DG  A  19      41.960  48.350  21.560  1.00  0.00           N
ATOM    555  C8  DG  A  19      40.880  48.260  20.710  1.00  0.00           C
ATOM    556  H8  DG  A  19      40.130  49.040  20.630  1.00  0.00           H
ATOM    557  N7  DG  A  19      40.860  47.190  19.960  1.00  0.00           N
ATOM    558  C5  DG  A  19      42.030  46.510  20.370  1.00  0.00           C
ATOM    559  C6  DG  A  19      42.560  45.250  19.990  1.00  0.00           C
ATOM    560  O6  DG  A  19      42.040  44.380  19.290  1.00  0.00           O
ATOM    561  N1  DG  A  19      43.780  44.990  20.590  1.00  0.00           N
ATOM    562  H1  DG  A  19      44.280  44.170  20.260  1.00  0.00           H
ATOM    563  C2  DG  A  19      44.440  45.790  21.420  1.00  0.00           C
ATOM    564  N2  DG  A  19      45.570  45.300  21.870  1.00  0.00           N
ATOM    565  H21 DG  A  19      46.070  45.770  22.610  1.00  0.00           H
ATOM    566  H22 DG  A  19      45.920  44.440  21.480  1.00  0.00           H
ATOM    567  N3  DG  A  19      43.980  46.940  21.870  1.00  0.00           N
ATOM    568  C4  DG  A  19      42.740  47.230  21.320  1.00  0.00           C
ATOM    569  C3' DG  A  19      42.200  51.770  22.930  1.00  0.00           C
ATOM    570  H3' DG  A  19      41.470  52.570  22.840  1.00  0.00           H
ATOM    571  C2' DG  A  19      42.060  50.790  21.770  1.00  0.00           C
ATOM    572 H2'1 DG  A  19      41.050  50.860  21.370  1.00  0.00           H
ATOM    573 H2'2 DG  A  19      42.780  50.990  20.970  1.00  0.00           H
ATOM    574  O3' DG  A  19      43.500  52.280  22.960  1.00  0.00           O
HETATM  575  P   DG3 A  20      44.030  53.440  22.020  1.00  0.00           P
HETATM  576  O1P DG3 A  20      44.300  54.600  22.910  1.00  0.00           O
HETATM  577  O2P DG3 A  20      43.230  53.550  20.780  1.00  0.00           O
HETATM  578  O5' DG3 A  20      45.470  52.790  21.620  1.00  0.00           O
HETATM  579  C5' DG3 A  20      46.560  52.820  22.590  1.00  0.00           C
HETATM  580 H5'1 DG3 A  20      46.920  53.830  22.780  1.00  0.00           H
HETATM  581 H5'2 DG3 A  20      46.220  52.440  23.550  1.00  0.00           H
HETATM  582  C4' DG3 A  20      47.670  51.900  22.190  1.00  0.00           C
HETATM  583  H4' DG3 A  20      48.440  51.890  22.960  1.00  0.00           H
HETATM  584  O4' DG3 A  20      47.180  50.580  21.930  1.00  0.00           O
HETATM  585  C1' DG3 A  20      47.370  50.280  20.530  1.00  0.00           C
HETATM  586  H1' DG3 A  20      48.300  49.720  20.440  1.00  0.00           H
HETATM  587  N9  DG3 A  20      46.270  49.500  19.900  1.00  0.00           N
HETATM  588  C8  DG3 A  20      44.980  49.850  19.700  1.00  0.00           C
HETATM  589  H8  DG3 A  20      44.590  50.770  20.110  1.00  0.00           H
HETATM  590  N7  DG3 A  20      44.230  48.980  19.040  1.00  0.00           N
HETATM  591  C5  DG3 A  20      45.150  47.970  18.760  1.00  0.00           C
HETATM  592  C6  DG3 A  20      44.940  46.700  18.150  1.00  0.00           C
HETATM  593  O6  DG3 A  20      43.870  46.250  17.700  1.00  0.00           O
HETATM  594  N1  DG3 A  20      46.140  45.960  17.980  1.00  0.00           N
HETATM  595  H1  DG3 A  20      46.070  45.080  17.480  1.00  0.00           H
HETATM  596  C2  DG3 A  20      47.310  46.270  18.680  1.00  0.00           C
HETATM  597  N2  DG3 A  20      48.390  45.590  18.400  1.00  0.00           N
HETATM  598  H21 DG3 A  20      48.300  44.860  17.710  1.00  0.00           H
HETATM  599  H22 DG3 A  20      49.310  45.920  18.680  1.00  0.00           H
HETATM  600  N3  DG3 A  20      47.460  47.390  19.390  1.00  0.00           N
HETATM  601  C4  DG3 A  20      46.360  48.210  19.380  1.00  0.00           C
HETATM  602  C3' DG3 A  20      48.280  52.460  20.910  1.00  0.00           C
HETATM  603  H3' DG3 A  20      48.080  53.530  20.850  1.00  0.00           H
HETATM  604  C2' DG3 A  20      47.570  51.650  19.830  1.00  0.00           C
HETATM  605 H2'1 DG3 A  20      46.630  52.100  19.490  1.00  0.00           H
HETATM  606 H2'2 DG3 A  20      48.230  51.500  18.970  1.00  0.00           H
HETATM  607  O3' DG3 A  20      49.660  52.280  20.890  1.00  0.00           O
HETATM  608  H3T DG3 A  20      50.040  52.680  20.100  1.00  0.00           H
HETATM  609 NA   NA     21      41.270  42.110  18.620  1.00  0.00          Na
HETATM  610 NA   NA     22      40.130  40.260  21.050  1.00  0.00          Na
HETATM  611 NA   NA     23      42.910  44.320  16.670  1.00  0.00          Na
HETATM  612 CU   CUM A  24      37.890  36.930  24.750  1.00  0.00          Cu
CONECT    2    1    3    4    9
CONECT    4    2    5    6    7
CONECT    9    2   10   11   12
CONECT   13   12   14   15
CONECT   15   16   17   13
CONECT   18   17   19   12
CONECT    3    2
CONECT    5    4
CONECT    6    4
CONECT   10    9
CONECT   11    9
CONECT   14   13
CONECT   16   15
CONECT   19   18
CONECT    8    7
CONECT   12   18    9   13
CONECT   17   18   15
CONECT   17  612
CONECT    7    4    8
CONECT    1    2   20
CONECT   30   49   32   29   31
CONECT   41   42   45   39
CONECT   49   50   51   47   30
CONECT   47   48   49   52   27
CONECT   46   45   32   36
CONECT   27   47   24   28   29
CONECT   36   46   35   37
CONECT   24   25   26   27   23
CONECT   37   36   38   39
CONECT   33   32   34   35
CONECT   40   39
CONECT   31   30
CONECT   50   49
CONECT   51   49
CONECT   43   42
CONECT   44   42
CONECT   48   47
CONECT   28   27
CONECT   25   24
CONECT   26   24
CONECT   34   33
CONECT   39   40   41   37
CONECT   42   41   43   44
CONECT   45   41   46
CONECT   35   33   36
CONECT   32   46   33   30
CONECT   21   20
CONECT   22   20
CONECT   52   53   47
CONECT   29   27   30
CONECT   23   24   20
CONECT   38   37
CONECT   20    1   21   22   23
CONECT   63   64   65   62   82
CONECT   74   72   75   78
CONECT   82   63   80   83   84
CONECT   80   60   81   82   85
CONECT   79   65   69   78
CONECT   60   57   61   62   80
CONECT   69   68   70   79
CONECT   57   56   58   59   60
CONECT   70   69   71   72
CONECT   66   65   67   68
CONECT   73   72
CONECT   64   63
CONECT   83   82
CONECT   84   82
CONECT   76   75
CONECT   77   75
CONECT   81   80
CONECT   61   60
CONECT   58   57
CONECT   59   57
CONECT   67   66
CONECT   72   70   73   74
CONECT   75   74   76   77
CONECT   78   74   79
CONECT   68   66   69
CONECT   65   66   63   79
CONECT   54   53
CONECT   55   53
CONECT   85   80   86
CONECT   62   60   63
CONECT   56   57   53
CONECT   71   70
CONECT   53   56   52   54   55
CONECT   96  115   95   97   98
CONECT  107  105  108  111
CONECT  115  113  116  117   96
CONECT  113  114  115  118   93
CONECT  112  111   98  102
CONECT   93  113   90   94   95
CONECT  102  112  101  103
CONECT   90   89   91   92   93
CONECT  103  104  105  102
CONECT   99   98  100  101
CONECT  106  105
CONECT   97   96
CONECT  116  115
CONECT  117  115
CONECT  109  108
CONECT  110  108
CONECT  114  113
CONECT   94   93
CONECT   91   90
CONECT   92   90
CONECT  100   99
CONECT  105  106  107  103
CONECT  108  107  109  110
CONECT  111  107  112
CONECT  101   99  102
CONECT   98  112   96   99
CONECT   87   86
CONECT   88   86
CONECT  118  113  119
CONECT   95   93   96
CONECT   89   86   90
CONECT  104  103
CONECT   86   85   87   88   89
CONECT  129  128  130  131  148
CONECT  140  138  141  144
CONECT  148  129  146  149  150
CONECT  146  126  147  148  151
CONECT  145  131  135  144
CONECT  126  123  127  128  146
CONECT  135  134  136  145
CONECT  123  122  124  125  126
CONECT  136  135  137  138
CONECT  132  131  133  134
CONECT  139  138
CONECT  130  129
CONECT  149  148
CONECT  150  148
CONECT  142  141
CONECT  143  141
CONECT  147  146
CONECT  152  151
CONECT  127  126
CONECT  124  123
CONECT  125  123
CONECT  133  132
CONECT  138  136  139  140
CONECT  141  140  142  143
CONECT  144  140  145
CONECT  134  132  135
CONECT  131  129  132  145
CONECT  120  119
CONECT  121  119
CONECT  151  146  152
CONECT  128  126  129
CONECT  122  119  123
CONECT  137  136
CONECT  119  118  120  121  122
CONECT  154  153  155  156  161
CONECT  156  154  157  158  159
CONECT  161  154  162  163  164
CONECT  165  164  166  167
CONECT  167  165  168  169
CONECT  170  164  169  171
CONECT  155  154
CONECT  157  156
CONECT  158  156
CONECT  162  161
CONECT  163  161
CONECT  166  165
CONECT  168  167
CONECT  171  170
CONECT  160  159
CONECT  164  161  165  170
CONECT  169  167  170
CONECT  169  612
CONECT  159  156  160
CONECT  153  154  172
CONECT  182  181  183  184  201
CONECT  193  191  194  197
CONECT  201  182  199  202  203
CONECT  199  179  200  201  204
CONECT  198  184  188  197
CONECT  179  176  180  181  199
CONECT  188  187  189  198
CONECT  176  175  177  178  179
CONECT  189  188  190  191
CONECT  185  184  186  187
CONECT  192  191
CONECT  183  182
CONECT  202  201
CONECT  203  201
CONECT  195  194
CONECT  196  194
CONECT  200  199
CONECT  180  179
CONECT  177  176
CONECT  178  176
CONECT  186  185
CONECT  191  189  192  193
CONECT  194  193  195  196
CONECT  197  193  198
CONECT  187  185  188
CONECT  184  182  185  198
CONECT  173  172
CONECT  174  172
CONECT  204  199  205
CONECT  181  179  182
CONECT  175  172  176
CONECT  190  189
CONECT  172  153  173  174  175
CONECT  215  214  216  217  234
CONECT  226  224  227  230
CONECT  234  215  232  235  236
CONECT  232  212  233  234  237
CONECT  231  217  221  230
CONECT  212  209  213  214  232
CONECT  221  220  222  231
CONECT  209  208  210  211  212
CONECT  222  221  223  224
CONECT  218  217  219  220
CONECT  225  224
CONECT  216  215
CONECT  235  234
CONECT  236  234
CONECT  228  227
CONECT  229  227
CONECT  233  232
CONECT  213  212
CONECT  210  209
CONECT  211  209
CONECT  219  218
CONECT  224  222  225  226
CONECT  227  226  228  229
CONECT  230  226  231
CONECT  220  218  221
CONECT  217  215  218  231
CONECT  206  205
CONECT  207  205
CONECT  237  232  238
CONECT  214  212  215
CONECT  208  205  209
CONECT  223  222
CONECT  205  204  206  207  208
CONECT  248  247  249  250  267
CONECT  259  257  260  263
CONECT  267  248  265  268  269
CONECT  265  245  266  267  270
CONECT  264  250  254  263
CONECT  245  242  246  247  265
CONECT  254  253  255  264
CONECT  242  241  243  244  245
CONECT  255  254  256  257
CONECT  251  250  252  253
CONECT  258  257
CONECT  249  248
CONECT  268  267
CONECT  269  267
CONECT  261  260
CONECT  262  260
CONECT  266  265
CONECT  246  245
CONECT  243  242
CONECT  244  242
CONECT  252  251
CONECT  257  255  258  259
CONECT  260  259  261  262
CONECT  263  259  264
CONECT  253  251  254
CONECT  250  248  251  264
CONECT  239  238
CONECT  240  238
CONECT  270  265  271
CONECT  247  245  248
CONECT  241  238  242
CONECT  256  255
CONECT  238  237  239  240  241
CONECT  281  280  282  283  300
CONECT  292  290  293  296
CONECT  300  281  298  301  302
CONECT  298  278  299  300  303
CONECT  297  283  287  296
CONECT  278  275  279  280  298
CONECT  287  286  288  297
CONECT  275  274  276  277  278
CONECT  288  287  289  290
CONECT  284  283  285  286
CONECT  291  290
CONECT  282  281
CONECT  301  300
CONECT  302  300
CONECT  294  293
CONECT  295  293
CONECT  299  298
CONECT  304  303
CONECT  279  278
CONECT  276  275
CONECT  277  275
CONECT  285  284
CONECT  290  288  291  292
CONECT  293  292  294  295
CONECT  296  292  297
CONECT  286  284  287
CONECT  283  281  284  297
CONECT  272  271
CONECT  273  271
CONECT  303  298  304
CONECT  280  278  281
CONECT  274  271  275
CONECT  289  288
CONECT  271  270  272  273  274
CONECT  306  305  307  308  313
CONECT  308  306  309  310  311
CONECT  313  306  314  315  316
CONECT  317  316  318  319
CONECT  319  317  320  321
CONECT  322  316  321  323
CONECT  307  306
CONECT  309  308
CONECT  310  308
CONECT  314  313
CONECT  315  313
CONECT  318  317
CONECT  320  319
CONECT  323  322
CONECT  312  311
CONECT  316  313  317  322
CONECT  321  319  322
CONECT  321  612
CONECT  311  308  312
CONECT  305  306  324
CONECT  334  333  335  336  353
CONECT  345  343  346  349
CONECT  353  334  351  354  355
CONECT  351  331  352  353  356
CONECT  350  336  340  349
CONECT  331  328  332  333  351
CONECT  340  339  341  350
CONECT  328  327  329  330  331
CONECT  341  340  342  343
CONECT  337  336  338  339
CONECT  344  343
CONECT  335  334
CONECT  354  353
CONECT  355  353
CONECT  347  346
CONECT  348  346
CONECT  352  351
CONECT  332  331
CONECT  329  328
CONECT  330  328
CONECT  338  337
CONECT  343  341  344  345
CONECT  346  345  347  348
CONECT  349  345  350
CONECT  339  337  340
CONECT  336  334  337  350
CONECT  325  324
CONECT  326  324
CONECT  356  351  357
CONECT  333  331  334
CONECT  327  324  328
CONECT  342  341
CONECT  324  305  325  326  327
CONECT  367  366  368  369  386
CONECT  378  376  379  382
CONECT  386  367  384  387  388
CONECT  384  364  385  386  389
CONECT  383  369  373  382
CONECT  364  361  365  366  384
CONECT  373  372  374  383
CONECT  361  360  362  363  364
CONECT  374  373  375  376
CONECT  370  369  371  372
CONECT  377  376
CONECT  368  367
CONECT  387  386
CONECT  388  386
CONECT  380  379
CONECT  381  379
CONECT  385  384
CONECT  365  364
CONECT  362  361
CONECT  363  361
CONECT  371  370
CONECT  376  374  377  378
CONECT  379  378  380  381
CONECT  382  378  383
CONECT  372  370  373
CONECT  369  367  370  383
CONECT  358  357
CONECT  359  357
CONECT  389  384  390
CONECT  366  364  367
CONECT  360  357  361
CONECT  375  374
CONECT  357  356  358  359  360
CONECT  400  399  401  402  419
CONECT  411  409  412  415
CONECT  419  400  417  420  421
CONECT  417  397  418  419  422
CONECT  416  402  406  415
CONECT  397  394  398  399  417
CONECT  406  405  407  416
CONECT  394  393  395  396  397
CONECT  407  406  408  409
CONECT  403  402  404  405
CONECT  410  409
CONECT  401  400
CONECT  420  419
CONECT  421  419
CONECT  413  412
CONECT  414  412
CONECT  418  417
CONECT  398  397
CONECT  395  394
CONECT  396  394
CONECT  404  403
CONECT  409  407  410  411
CONECT  412  411  413  414
CONECT  415  411  416
CONECT  405  403  406
CONECT  402  400  403  416
CONECT  391  390
CONECT  392  390
CONECT  422  417  423
CONECT  399  397  400
CONECT  393  390  394
CONECT  408  407
CONECT  390  389  391  392  393
CONECT  433  432  434  435  452
CONECT  444  442  445  448
CONECT  452  433  450  453  454
CONECT  450  430  451  452  455
CONECT  449  435  439  448
CONECT  430  427  431  432  450
CONECT  439  438  440  449
CONECT  427  426  428  429  430
CONECT  440  439  441  442
CONECT  436  435  437  438
CONECT  443  442
CONECT  434  433
CONECT  453  452
CONECT  454  452
CONECT  446  445
CONECT  447  445
CONECT  451  450
CONECT  456  455
CONECT  431  430
CONECT  428  427
CONECT  429  427
CONECT  437  436
CONECT  442  440  443  444
CONECT  445  444  446  447
CONECT  448  444  449
CONECT  438  436  439
CONECT  435  433  436  449
CONECT  424  423
CONECT  425  423
CONECT  455  450  456
CONECT  432  430  433
CONECT  426  423  427
CONECT  441  440
CONECT  423  422  424  425  426
CONECT  458  457  459  460  465
CONECT  460  458  461  462  463
CONECT  465  458  466  467  468
CONECT  469  468  470  471
CONECT  471  469  472  473
CONECT  474  468  473  475
CONECT  459  458
CONECT  461  460
CONECT  462  460
CONECT  466  465
CONECT  467  465
CONECT  470  469
CONECT  472  471
CONECT  475  474
CONECT  464  463
CONECT  468  465  469  474
CONECT  473  471  474
CONECT  473  612
CONECT  463  460  464
CONECT  457  458  476
CONECT  486  485  487  488  505
CONECT  497  495  498  501
CONECT  505  486  503  506  507
CONECT  503  483  504  505  508
CONECT  502  488  492  501
CONECT  483  480  484  485  503
CONECT  492  491  493  502
CONECT  480  479  481  482  483
CONECT  493  492  494  495
CONECT  489  488  490  491
CONECT  496  495
CONECT  487  486
CONECT  506  505
CONECT  507  505
CONECT  499  498
CONECT  500  498
CONECT  504  503
CONECT  484  483
CONECT  481  480
CONECT  482  480
CONECT  490  489
CONECT  495  493  496  497
CONECT  498  497  499  500
CONECT  501  497  502
CONECT  491  489  492
CONECT  488  486  489  502
CONECT  477  476
CONECT  478  476
CONECT  508  503  509
CONECT  485  483  486
CONECT  479  476  480
CONECT  494  493
CONECT  476  457  477  478  479
CONECT  519  518  520  521  538
CONECT  530  528  531  534
CONECT  538  519  536  539  540
CONECT  536  516  537  538  541
CONECT  535  521  525  534
CONECT  516  513  517  518  536
CONECT  525  524  526  535
CONECT  513  512  514  515  516
CONECT  526  525  527  528
CONECT  522  521  523  524
CONECT  529  528
CONECT  520  519
CONECT  539  538
CONECT  540  538
CONECT  532  531
CONECT  533  531
CONECT  537  536
CONECT  517  516
CONECT  514  513
CONECT  515  513
CONECT  523  522
CONECT  528  526  529  530
CONECT  531  530  532  533
CONECT  534  530  535
CONECT  524  522  525
CONECT  521  519  522  535
CONECT  510  509
CONECT  511  509
CONECT  541  536  542
CONECT  518  516  519
CONECT  512  509  513
CONECT  527  526
CONECT  509  508  510  511  512
CONECT  552  551  553  554  571
CONECT  563  561  564  567
CONECT  571  552  569  572  573
CONECT  569  549  570  571  574
CONECT  568  554  558  567
CONECT  549  546  550  551  569
CONECT  558  557  559  568
CONECT  546  545  547  548  549
CONECT  559  558  560  561
CONECT  555  554  556  557
CONECT  562  561
CONECT  553  552
CONECT  572  571
CONECT  573  571
CONECT  565  564
CONECT  566  564
CONECT  570  569
CONECT  550  549
CONECT  547  546
CONECT  548  546
CONECT  556  555
CONECT  561  559  562  563
CONECT  564  563  565  566
CONECT  567  563  568
CONECT  557  555  558
CONECT  554  552  555  568
CONECT  543  542
CONECT  544  542
CONECT  574  569  575
CONECT  551  549  552
CONECT  545  542  546
CONECT  560  559
CONECT  542  541  543  544  545
CONECT  585  584  586  587  604
CONECT  596  594  597  600
CONECT  604  585  602  605  606
CONECT  602  582  603  604  607
CONECT  601  587  591  600
CONECT  582  579  583  584  602
CONECT  591  590  592  601
CONECT  579  578  580  581  582
CONECT  592  591  593  594
CONECT  588  587  589  590
CONECT  595  594
CONECT  586  585
CONECT  605  604
CONECT  606  604
CONECT  598  597
CONECT  599  597
CONECT  603  602
CONECT  608  607
CONECT  583  582
CONECT  580  579
CONECT  581  579
CONECT  589  588
CONECT  594  592  595  596
CONECT  597  596  598  599
CONECT  600  596  601
CONECT  590  588  591
CONECT  587  585  588  601
CONECT  576  575
CONECT  577  575
CONECT  607  602  608
CONECT  584  582  585
CONECT  578  575  579
CONECT  593  592
CONECT  575  574  576  577  578
CONECT  612  473   17  321  169
END
