# Supplementary material for: Imidazole-modified G-quadruplex DNA as metal-triggered peroxidase
Source: Chem Sci. 2019 Jan 7;10(8):2513–8. doi: 10.1039/c8sc05020a (PMC6399679; doi:10.1039/c8sc05020a)
Supplement: Supplementary file 2 [file SC-010-C8SC05020A-s002.py]

import cPickle, base64
try:
	from SimpleSession.versions.v65 import beginRestore,\
	    registerAfterModelsCB, reportRestoreError, checkVersion
except ImportError:
	from chimera import UserError
	raise UserError('Cannot open session that was saved in a'
	    ' newer version of Chimera; update your version')
checkVersion([1, 12, 41623])
import chimera
from chimera import replyobj
replyobj.status('Restoring session...', \
    blankAfter=0)
replyobj.status('Beginning session restore...', \
    blankAfter=0, secondary=True)
beginRestore()

def restoreCoreModels():
	from SimpleSession.versions.v65 import init, restoreViewer, \
	     restoreMolecules, restoreColors, restoreSurfaces, \
	     restoreVRML, restorePseudoBondGroups, restoreModelAssociations
	molInfo = cPickle.loads(base64.b64decode('gAJ9cQEoVRFyaWJib25JbnNpZGVDb2xvcnECSwFOfYdVCWJhbGxTY2FsZXEDSwFHP9AAAAAAAAB9h1UJcG9pbnRTaXplcQRLAUc/8AAAAAAAAH2HVQVjb2xvcnEFSwFLAH2HVQpyaWJib25UeXBlcQZLAUsAfYdVCnN0aWNrU2NhbGVxB0sBRz/wAAAAAAAAfYdVDG1tQ0lGSGVhZGVyc3EIXXEJTmFVDGFyb21hdGljTW9kZXEKSwFLAX2HVQp2ZHdEZW5zaXR5cQtLAUdAFAAAAAAAAH2HVQZoaWRkZW5xDEsBiX2HVQ1hcm9tYXRpY0NvbG9ycQ1LAU59h1UPcmliYm9uU21vb3RoaW5ncQ5LAUsAfYdVCWF1dG9jaGFpbnEPSwGIfYdVCnBkYlZlcnNpb25xEEsBSwJ9h1UIb3B0aW9uYWxxEX1xElUIb3BlbmVkQXNxE4iJSwEoWFIAAABDOlxVc2Vyc1xQaGlsaXBcRGVza3RvcFxDYWxjdWxhdGlvbnNcTURcMjAxODA3MjdfMkwxU19ub19tZXRhbF81MG5zXEZyYW1lMTk1NTUucGRicRRVA1BEQnEVTol0cRZ9h4dzVQ9sb3dlckNhc2VDaGFpbnNxF0sBiX2HVQlsaW5lV2lkdGhxGEsBRz/wAAAAAAAAfYdVD3Jlc2lkdWVMYWJlbFBvc3EZSwFLAH2HVQRuYW1lcRpLAVgOAAAARnJhbWUxOTU1NS5wZGJ9h1UPYXJvbWF0aWNEaXNwbGF5cRtLAYl9h1UPcmliYm9uU3RpZmZuZXNzcRxLAUc/6ZmZmZmZmn2HVQpwZGJIZWFkZXJzcR1dcR59cR9hVQNpZHNxIEsBSwBLAIZ9h1UOc3VyZmFjZU9wYWNpdHlxIUsBR7/wAAAAAAAAfYdVEGFyb21hdGljTGluZVR5cGVxIksBSwJ9h1UUcmliYm9uSGlkZXNNYWluY2hhaW5xI0sBiH2HVQdkaXNwbGF5cSRLAYh9h3Uu'))
	resInfo = cPickle.loads(base64.b64decode('gAJ9cQEoVQZpbnNlcnRxAksXVQEgfYdVC2ZpbGxEaXNwbGF5cQNLF4h9cQSJTl1xBShLAEsBhnEGSwVLAYZxB0sKSwGGcQhLD0sBhnEJSxRLA4ZxCmWGc4dVBG5hbWVxC0sXWAIAAABER31xDChYAwAAAExYNV1xDShLAEsKZVgCAAAATkFdcQ4oSxRLFUsWZVgDAAAATFk1XXEPKEsFSw9lWAMAAABERzNdcRAoSwRLCUsOSxNldYdVBWNoYWlucRFLF1gBAAAAQX1xEihYAwAAAGhldE5dcRNLFEsDhnEUYYZYAQAAAENOXXEVSwpLBYZxFmGGWAEAAABCTl1xF0sFSwWGcRhhhlgBAAAARE5dcRlLD0sFhnEaYYZ1h1UOcmliYm9uRHJhd01vZGVxG0sXSwJ9h1UCc3NxHEsXiYmGfYdVCG1vbGVjdWxlcR1LF0sAfYdVC3JpYmJvbkNvbG9ycR5LF059h1UFbGFiZWxxH0sXWAAAAAB9h1UKbGFiZWxDb2xvcnEgSxdOfYdVCGZpbGxNb2RlcSFLF0sBfYdVBWlzSGV0cSJLF4l9cSOITl1xJChLAEsBhnElSwRLAoZxJksJSwKGcSdLDksChnEoSxNLBIZxKWWGc4dVC2xhYmVsT2Zmc2V0cSpLF059h1UIcG9zaXRpb25xK11xLEsBSxeGcS1hVQ1yaWJib25EaXNwbGF5cS5LF4h9cS+JTl1xMChLAEsChnExSwVLAoZxMksKSwKGcTNLD0sChnE0SxRLA4ZxNWWGc4dVCG9wdGlvbmFscTZ9VQRzc0lkcTdLF0r/////fYd1Lg=='))
	atomInfo = cPickle.loads(base64.b64decode('gAJ9cQEoVQdyZXNpZHVlcQJNYwJLBX1xAyhLAU5dcQRLAEsThnEFYYZLAk5dcQZLE0shhnEHYYZLA05dcQhLNEshhnEJYYZLBE5dcQpLVUshhnELYYZLBk5dcQxLmEsThnENYYZLB05dcQ5Lq0shhnEPYYZLCE5dcRBLzEshhnERYYZLCU5dcRJL7UshhnETYYZLCk5dcRRNDgFLIoZxFWGGSwtOXXEWTTABSxOGcRdhhksMTl1xGE1DAUshhnEZYYZLDU5dcRpNZAFLIYZxG2GGSw5OXXEcTYUBSyGGcR1hhksPTl1xHk2mAUsihnEfYYZLEE5dcSBNyAFLE4ZxIWGGSxFOXXEiTdsBSyGGcSNhhksSTl1xJE38AUshhnElYYZLE05dcSZNHQJLIYZxJ2GGSxROXXEoTT4CSyKGcSlhhksVTl1xKk1gAksBhnErYYZLFk5dcSxNYQJLAYZxLWGGSxdOXXEuTWICSwGGcS9hhnWHVQh2ZHdDb2xvcnEwTWMCTn2HVQRuYW1lcTFNYwJYAwAAAEgyMX1xMihYAwAAAEgzVF1xMyhLl00vAU3HAU1fAmVYAwAAAE8xUF1xNChLFEs1S1ZLd0usS81L7k0PAU1EAU1lAU2GAU2nAU3cAU39AU0eAk0/AmVYAwAAAE81J11xNShLFks3S1hLeUuuS89L8E0RAU1GAU1nAU2IAU2pAU3eAU3/AU0gAk1BAmVYAwAAAEMzJ11xNihLLktPS3BLkUvGS+dNCAFNKQFNXgFNfwFNoAFNwQFN9gFNFwJNOAJNWQJlWAMAAABIMjJdcTcoSwVLK0tMS21LjkudS8NL5E0FAU0mAU01AU1bAU18AU2dAU2+AU3NAU3zAU0UAk01Ak1WAmVYAwAAAEM1J11xOChLF0s4S1lLekuvS9BL8U0SAU1HAU1oAU2JAU2qAU3fAU0AAk0hAk1CAmVYAgAAAEhPXXE5KEsHS59NNwFNzwFlWAIAAABPNl1xOihLJUtGS2dLiEu9S95L/00gAU1VAU12AU2XAU24AU3tAU0OAk0vAk1QAmVYAgAAAE8yXXE7KEsGS55NNgFNzgFlWAMAAABIMzJdcTwoSwpLok06AU3SAWVYAwAAAEgzJ11xPShLL0tQS3FLkkvHS+hNCQFNKgFNXwFNgAFNoQFNwgFN9wFNGAJNOQJNWgJlWAIAAABDOF1xPihLIEtBS2JLg0u4S9lL+k0bAU1QAU1xAU2SAU2zAU3oAU0JAk0qAk1LAmVYAwAAAE80J11xPyhLHEs9S15Lf0u0S9VL9k0XAU1MAU1tAU2OAU2vAU3kAU0FAk0mAk1HAmVYAgAAAE5YXXFAKEsQTUABZVgCAAAATlldcUEoS6hN2AFlWAQAAABIMicyXXFCKEsyS1NLdEuVS8pL600MAU0tAU1iAU2DAU2kAU3FAU36AU0bAk08Ak1dAmVYAwAAAEgzMV1xQyhLCUuhTTkBTdEBZVgCAAAAQzNdcUQoSwhLoE04AU3QAWVYAgAAAEMyXXFFKEsDSyhLSUtqS4tLm0vAS+FNAgFNIwFNMwFNWAFNeQFNmgFNuwFNywFN8AFNEQJNMgJNUwJlWAIAAABDMV1xRihLAUuZTTEBTckBZVgCAAAATjddcUcoSyJLQ0tkS4VLukvbS/xNHQFNUgFNcwFNlAFNtQFN6gFNCwJNLAJNTQJlWAIAAABDNl1xSChLEUskS0VLZkuHS6lLvEvdS/5NHwFNQQFNVAFNdQFNlgFNtwFN2QFN7AFNDQJNLgJNTwJlWAIAAABDNV1xSShLDksjS0RLZUuGS6ZLu0vcS/1NHgFNPgFNUwFNdAFNlQFNtgFN1gFN6wFNDAJNLQJNTgJlWAIAAABDNF1xSihLDEstS05Lb0uQS6RLxUvmTQcBTSgBTTwBTV0BTX4BTZ8BTcABTdQBTfUBTRYCTTcCTVgCZVgDAAAAQzEnXXFLKEsdSz5LX0uAS7VL1kv3TRgBTU0BTW4BTY8BTbABTeUBTQYCTScCTUgCZVgDAAAATzJQXXFMKEsVSzZLV0t4S61LzkvvTRABTUUBTWYBTYcBTagBTd0BTf4BTR8CTUACZVgBAAAAUF1xTShLE0s0S1VLdkurS8xL7U0OAU1DAU1kAU2FAU2mAU3bAU38AU0dAk0+AmVYAwAAAEM0J11xTihLGks7S1xLfUuyS9NL9E0VAU1KAU1rAU2MAU2tAU3iAU0DAk0kAk1FAmVYBAAAAEg1JzFdcU8oSxhLOUtaS3tLsEvRS/JNEwFNSAFNaQFNigFNqwFN4AFNAQJNIgJNQwJlWAQAAABINScyXXFQKEsZSzpLW0t8S7FL0kvzTRQBTUkBTWoBTYsBTawBTeEBTQICTSMCTUQCZVgCAAAATjFdcVEoSwtLJktHS2hLiUujS75L300AAU0hAU07AU1WAU13AU2YAU25AU3TAU3uAU0PAk0wAk1RAmVYAgAAAE4yXXFSKEspS0pLa0uMS8FL4k0DAU0kAU1ZAU16AU2bAU28AU3xAU0SAk0zAk1UAmVYAgAAAE4zXXFTKEssS01LbkuPS8RL5U0GAU0nAU1cAU19AU2eAU2/AU30AU0VAk02Ak1XAmVYAwAAAEgxJ11xVChLHks/S2BLgUu2S9dL+E0ZAU1OAU1vAU2QAU2xAU3mAU0HAk0oAk1JAmVYAwAAAEg0J11xVShLG0s8S11LfkuzS9RL9U0WAU1LAU1sAU2NAU2uAU3jAU0EAk0lAk1GAmVYAgAAAEg4XXFWKEshS0JLY0uES7lL2kv7TRwBTVEBTXIBTZMBTbQBTekBTQoCTSsCTUwCZVgCAAAATjldcVcoSx9LQEthS4JLt0vYS/lNGgFNTwFNcAFNkQFNsgFN5wFNCAJNKQJNSgJlWAIAAABIMV1xWChLAksnS0hLaUuKS5pLv0vgTQEBTSIBTTIBTVcBTXgBTZkBTboBTcoBTe8BTRACTTECTVICZVgCAAAASDZdcVkoSxJLqk1CAU3aAWVYAgAAAEg0XXFaKEsNS6VNPQFN1QFlWAIAAABINV1xWyhLD0unTT8BTdcBZVgEAAAASDInMV1xXChLMUtSS3NLlEvJS+pNCwFNLAFNYQFNggFNowFNxAFN+QFNGgJNOwJNXAJlWAIAAABOQV1xXShNYAJNYQJNYgJlWAMAAABPMyddcV4oSwBLM0tUS3VLlkuYS8tL7E0NAU0uAU0wAU1jAU2EAU2lAU3GAU3IAU37AU0cAk09Ak1eAmVYAwAAAEMyJ11xXyhLMEtRS3JLk0vIS+lNCgFNKwFNYAFNgQFNogFNwwFN+AFNGQJNOgJNWwJldYdVA3Zkd3FgTWMCiX2HVQ5zdXJmYWNlRGlzcGxheXFhTWMCiX2HVQVjb2xvcnFiTWMCSwJ9cWMoSwFdcWQoSwBLBksUSxVLFkscSyVLM0s1SzZLN0s9S0ZLVEtWS1dLWEteS2dLdUt3S3hLeUt/S4hLlkuYS55LrEutS65LtEu9S8tLzUvOS89L1UveS+xL7kvvS/BL9kv/TQ0BTQ8BTRABTREBTRcBTSABTS4BTTABTTYBTUQBTUUBTUYBTUwBTVUBTWMBTWUBTWYBTWcBTW0BTXYBTYQBTYYBTYcBTYgBTY4BTZcBTaUBTacBTagBTakBTa8BTbgBTcYBTcgBTc4BTdwBTd0BTd4BTeQBTe0BTfsBTf0BTf4BTf8BTQUCTQ4CTRwCTR4CTR8CTSACTSYCTS8CTT0CTT8CTUACTUECTUcCTVACTV4CZUsDXXFlKEsLSxBLH0siSyZLKUssS0BLQ0tHS0pLTUthS2RLaEtrS25LgkuFS4lLjEuPS6NLqEu3S7pLvkvBS8RL2EvbS99L4kvlS/lL/E0AAU0DAU0GAU0aAU0dAU0hAU0kAU0nAU07AU1AAU1PAU1SAU1WAU1ZAU1cAU1wAU1zAU13AU16AU19AU2RAU2UAU2YAU2bAU2eAU2yAU21AU25AU28AU2/AU3TAU3YAU3nAU3qAU3uAU3xAU30AU0IAk0LAk0PAk0SAk0VAk0pAk0sAk0wAk0zAk02Ak1KAk1NAk1RAk1UAk1XAmVLBF1xZihLE0s0S1VLdkurS8xL7U0OAU1DAU1kAU2FAU2mAU3bAU38AU0dAk0+AmVLBV1xZyhNYAJNYQJNYgJlTl1xaChLAUsDSwhLDEsOSxFLF0saSx1LIEsjSyRLKEstSy5LMEs4SztLPktBS0RLRUtJS05LT0tRS1lLXEtfS2JLZUtmS2pLb0twS3JLekt9S4BLg0uGS4dLi0uQS5FLk0uZS5tLoEukS6ZLqUuvS7JLtUu4S7tLvEvAS8VLxkvIS9BL00vWS9lL3EvdS+FL5kvnS+lL8Uv0S/dL+kv9S/5NAgFNBwFNCAFNCgFNEgFNFQFNGAFNGwFNHgFNHwFNIwFNKAFNKQFNKwFNMQFNMwFNOAFNPAFNPgFNQQFNRwFNSgFNTQFNUAFNUwFNVAFNWAFNXQFNXgFNYAFNaAFNawFNbgFNcQFNdAFNdQFNeQFNfgFNfwFNgQFNiQFNjAFNjwFNkgFNlQFNlgFNmgFNnwFNoAFNogFNqgFNrQFNsAFNswFNtgFNtwFNuwFNwAFNwQFNwwFNyQFNywFN0AFN1AFN1gFN2QFN3wFN4gFN5QFN6AFN6wFN7AFN8AFN9QFN9gFN+AFNAAJNAwJNBgJNCQJNDAJNDQJNEQJNFgJNFwJNGQJNIQJNJAJNJwJNKgJNLQJNLgJNMgJNNwJNOAJNOgJNQgJNRQJNSAJNSwJNTgJNTwJNUwJNWAJNWQJNWwJldYdVCWlkYXRtVHlwZXFpTWMCiX2HVQZhbHRMb2Nxak1jAlUAfYdVBWxhYmVscWtNYwJYAAAAAH2HVQ5zdXJmYWNlT3BhY2l0eXFsTWMCR7/wAAAAAAAAfYdVB2VsZW1lbnRxbU1jAksBfXFuKEsGXXFvKEsBSwNLCEsMSw5LEUsXSxpLHUsgSyNLJEsoSy1LLkswSzhLO0s+S0FLREtFS0lLTktPS1FLWUtcS19LYktlS2ZLaktvS3BLckt6S31LgEuDS4ZLh0uLS5BLkUuTS5lLm0ugS6RLpkupS69Lsku1S7hLu0u8S8BLxUvGS8hL0EvTS9ZL2UvcS91L4UvmS+dL6UvxS/RL90v6S/1L/k0CAU0HAU0IAU0KAU0SAU0VAU0YAU0bAU0eAU0fAU0jAU0oAU0pAU0rAU0xAU0zAU04AU08AU0+AU1BAU1HAU1KAU1NAU1QAU1TAU1UAU1YAU1dAU1eAU1gAU1oAU1rAU1uAU1xAU10AU11AU15AU1+AU1/AU2BAU2JAU2MAU2PAU2SAU2VAU2WAU2aAU2fAU2gAU2iAU2qAU2tAU2wAU2zAU22AU23AU27AU3AAU3BAU3DAU3JAU3LAU3QAU3UAU3WAU3ZAU3fAU3iAU3lAU3oAU3rAU3sAU3wAU31AU32AU34AU0AAk0DAk0GAk0JAk0MAk0NAk0RAk0WAk0XAk0ZAk0hAk0kAk0nAk0qAk0tAk0uAk0yAk03Ak04Ak06Ak1CAk1FAk1IAk1LAk1OAk1PAk1TAk1YAk1ZAk1bAmVLB11xcChLC0sQSx9LIksmSylLLEtAS0NLR0tKS01LYUtkS2hLa0tuS4JLhUuJS4xLj0ujS6hLt0u6S75LwUvES9hL20vfS+JL5Uv5S/xNAAFNAwFNBgFNGgFNHQFNIQFNJAFNJwFNOwFNQAFNTwFNUgFNVgFNWQFNXAFNcAFNcwFNdwFNegFNfQFNkQFNlAFNmAFNmwFNngFNsgFNtQFNuQFNvAFNvwFN0wFN2AFN5wFN6gFN7gFN8QFN9AFNCAJNCwJNDwJNEgJNFQJNKQJNLAJNMAJNMwJNNgJNSgJNTQJNUQJNVAJNVwJlSwhdcXEoSwBLBksUSxVLFkscSyVLM0s1SzZLN0s9S0ZLVEtWS1dLWEteS2dLdUt3S3hLeUt/S4hLlkuYS55LrEutS65LtEu9S8tLzUvOS89L1UveS+xL7kvvS/BL9kv/TQ0BTQ8BTRABTREBTRcBTSABTS4BTTABTTYBTUQBTUUBTUYBTUwBTVUBTWMBTWUBTWYBTWcBTW0BTXYBTYQBTYYBTYcBTYgBTY4BTZcBTaUBTacBTagBTakBTa8BTbgBTcYBTcgBTc4BTdwBTd0BTd4BTeQBTe0BTfsBTf0BTf4BTf8BTQUCTQ4CTRwCTR4CTR8CTSACTSYCTS8CTT0CTT8CTUACTUECTUcCTVACTV4CZUsLXXFyKE1gAk1hAk1iAmVLD11xcyhLE0s0S1VLdkurS8xL7U0OAU1DAU1kAU2FAU2mAU3bAU38AU0dAk0+AmV1h1UKbGFiZWxDb2xvcnF0TWMCTn2HVQxzdXJmYWNlQ29sb3JxdU1jAk59h1UPc3VyZmFjZUNhdGVnb3J5cXZNYwJYBAAAAG1haW59cXdYBAAAAGlvbnNOXXF4TWACSwOGcXlhhnOHVQZyYWRpdXNxek1jAkc/8AAAAAAAAH1xeyhHP/gAAAAAAABdcXwoSwBLBksUSxVLFkscSzNLNUs2SzdLPUtUS1ZLV0tYS15LdUt3S3hLeUt/S5ZLmEueS6xLrUuuS7RLy0vNS85Lz0vVS+xL7kvvS/BL9k0NAU0PAU0QAU0RAU0XAU0uAU0wAU02AU1EAU1FAU1GAU1MAU1jAU1lAU1mAU1nAU1tAU2EAU2GAU2HAU2IAU2OAU2lAU2nAU2oAU2pAU2vAU3GAU3IAU3OAU3cAU3dAU3eAU3kAU37AU39AU3+AU3/AU0FAk0cAk0eAk0fAk0gAk0mAk09Ak0/Ak1AAk1BAk1HAk1eAmVHP/szM0AAAABdcX0oSwFLA0sISwxLDksRSxdLGksdSyBLI0skSyhLLUsuSzBLOEs7Sz5LQUtES0VLSUtOS09LUUtZS1xLX0tiS2VLZktqS29LcEtyS3pLfUuAS4NLhkuHS4tLkEuRS5NLmUubS6BLpEumS6lLr0uyS7VLuEu7S7xLwEvFS8ZLyEvQS9NL1kvZS9xL3UvhS+ZL50vpS/FL9Ev3S/pL/Uv+TQIBTQcBTQgBTQoBTRIBTRUBTRgBTRsBTR4BTR8BTSMBTSgBTSkBTSsBTTEBTTMBTTgBTTwBTT4BTUEBTUcBTUoBTU0BTVABTVMBTVQBTVgBTV0BTV4BTWABTWgBTWsBTW4BTXEBTXQBTXUBTXkBTX4BTX8BTYEBTYkBTYwBTY8BTZIBTZUBTZYBTZoBTZ8BTaABTaIBTaoBTa0BTbABTbMBTbYBTbcBTbsBTcABTcEBTcMBTckBTcsBTdABTdQBTdYBTdkBTd8BTeIBTeUBTegBTesBTewBTfABTfUBTfYBTfgBTQACTQMCTQYCTQkCTQwCTQ0CTRECTRYCTRcCTRkCTSECTSQCTScCTSoCTS0CTS4CTTICTTcCTTgCTToCTUICTUUCTUgCTUsCTU4CTU8CTVMCTVgCTVkCTVsCZUc/764UgAAAAF1xfihNYAJNYQJNYgJlRz/6AAAAAAAAXXF/KEsLSxBLH0siSyZLKUssS0BLQ0tHS0pLTUthS2RLaEtrS25LgkuFS4lLjEuPS6NLqEu3S7pLvkvBS8RL2EvbS99L4kvlS/lL/E0AAU0DAU0GAU0aAU0dAU0hAU0kAU0nAU07AU1AAU1PAU1SAU1WAU1ZAU1cAU1wAU1zAU13AU16AU19AU2RAU2UAU2YAU2bAU2eAU2yAU21AU25AU28AU2/AU3TAU3YAU3nAU3qAU3uAU3xAU30AU0IAk0LAk0PAk0SAk0VAk0pAk0sAk0wAk0zAk02Ak1KAk1NAk1RAk1UAk1XAmVHP/euFIAAAABdcYAoSyVLRktnS4hLvUveS/9NIAFNVQFNdgFNlwFNuAFN7QFNDgJNLwJNUAJlRz/9753AAAAAXXGBKEsTSzRLVUt2S6tLzEvtTQ4BTUMBTWQBTYUBTaYBTdsBTfwBTR0CTT4CZXWHVQpjb29yZEluZGV4cYJdcYNLAE1jAoZxhGFVC2xhYmVsT2Zmc2V0cYVNYwJOfYdVEm1pbmltdW1MYWJlbFJhZGl1c3GGTWMCRwAAAAAAAAAAfYdVCGRyYXdNb2RlcYdNYwJLAn1xiEsBTl1xiU1gAksDhnGKYYZzh1UIb3B0aW9uYWxxi31xjChVDHNlcmlhbE51bWJlcnGNiIhdcY5LAU1jAoZxj2GHVQdiZmFjdG9ycZCIiU1jAkcAAAAAAAAAAH2Hh1UJb2NjdXBhbmN5cZGIiU1jAkc/8AAAAAAAAH2Hh3VVB2Rpc3BsYXlxkk1jAoh9h3Uu'))
	bondInfo = cPickle.loads(base64.b64decode('gAJ9cQEoVQVjb2xvcnECTZACTn2HVQVhdG9tc3EDXXEEKF1xBShLGUsgZV1xBihLGUsbZV1xByhLGUsaZV1xCChLGUsYZV1xCShLG0seZV1xCihLG0sdZV1xCyhLG0scZV1xDChLIEsjZV1xDShLIEsiZV1xDihLIEshZV1xDyhLJEsmZV1xEChLJEslZV1xEShLJEsjZV1xEihLJksoZV1xEyhLJksnZV1xFChLKUsqZV1xFShLKUsoZV1xFihLKUsjZV1xFyhLH0seZV1xGChLGEsrZV1xGShLNUs3ZV1xGihLNUs2ZV1xGyhLNUs0ZV1xHChLNUtIZV1xHShLQEs+ZV1xHihLQEtBZV1xHyhLQEtEZV1xIChLSEtGZV1xIShLSEtJZV1xIihLSEtKZV1xIyhLRksyZV1xJChLRktHZV1xJShLRktLZV1xJihLRUs7ZV1xJyhLRUs3ZV1xKChLRUtEZV1xKShLMks0ZV1xKihLMkszZV1xKyhLMksvZV1xLChLO0s8ZV1xLShLO0s6ZV1xLihLL0sxZV1xLyhLL0swZV1xMChLL0suZV1xMShLPEs+ZV1xMihLPEs9ZV1xMyhLOEs6ZV1xNChLOEs5ZV1xNShLOEs3ZV1xNihLP0s+ZV1xNyhLQktBZV1xOChLQ0tBZV1xOShLLEsrZV1xOihLLUsrZV1xOyhLS0tMZV1xPChLLksrZV1xPShLVktYZV1xPihLVktpZV1xPyhLVktVZV1xQChLVktXZV1xQShLYUtfZV1xQihLYUtiZV1xQyhLYUtlZV1xRChLaUtnZV1xRShLaUtqZV1xRihLaUtrZV1xRyhLZ0toZV1xSChLZ0tsZV1xSShLZ0tTZV1xSihLZktcZV1xSyhLZktYZV1xTChLZktlZV1xTShLU0tQZV1xTihLU0tUZV1xTyhLU0tVZV1xUChLXEtdZV1xUShLXEtbZV1xUihLUEtPZV1xUyhLUEtRZV1xVChLUEtSZV1xVShLXUteZV1xVihLXUtfZV1xVyhLWUtbZV1xWChLWUtaZV1xWShLWUtYZV1xWihLYEtfZV1xWyhLY0tiZV1xXChLZEtiZV1xXShLTUtMZV1xXihLTktMZV1xXyhLbEttZV1xYChLT0tMZV1xYShLd0t2ZV1xYihLd0t4ZV1xYyhLd0t5ZV1xZChLd0uKZV1xZShLgkuAZV1xZihLgkuDZV1xZyhLgkuGZV1xaChLikuIZV1xaShLikuLZV1xaihLikuMZV1xayhLiEt0ZV1xbChLiEuJZV1xbShLiEuNZV1xbihLh0t5ZV1xbyhLh0t9ZV1xcChLh0uGZV1xcShLdEtxZV1xcihLdEt1ZV1xcyhLdEt2ZV1xdChLfUt8ZV1xdShLfUt+ZV1xdihLcUtwZV1xdyhLcUtyZV1xeChLcUtzZV1xeShLfkt/ZV1xeihLfkuAZV1xeyhLekt5ZV1xfChLekt7ZV1xfShLekt8ZV1xfihLgUuAZV1xfyhLhEuDZV1xgChLhUuDZV1xgShLbkttZV1xgihLb0ttZV1xgyhLjUuOZV1xhChLcEttZV1xhShLmEurZV1xhihLmEuXZV1xhyhLmEuZZV1xiChLmEuaZV1xiShLo0uhZV1xiihLo0ukZV1xiyhLo0unZV1xjChLq0upZV1xjShLq0usZV1xjihLq0utZV1xjyhLqUuqZV1xkChLqUuuZV1xkShLqUuVZV1xkihLqEunZV1xkyhLqEuaZV1xlChLqEueZV1xlShLlUuSZV1xlihLlUuWZV1xlyhLlUuXZV1xmChLnkufZV1xmShLnkudZV1xmihLkkuRZV1xmyhLkkuTZV1xnChLkkuUZV1xnShLn0ugZV1xnihLn0uhZV1xnyhLm0uaZV1xoChLm0ucZV1xoShLm0udZV1xoihLokuhZV1xoyhLpUukZV1xpChLpkukZV1xpShLr0uuZV1xpihLj0uOZV1xpyhLkEuOZV1xqChLkUuOZV1xqShLsUuwZV1xqihLsUuyZV1xqyhLsUuzZV1xrChLsUu4ZV1xrShLs0u0ZV1xrihLs0u1ZV1xryhLs0u2ZV1xsChLuEu5ZV1xsShLuEu6ZV1xsihLuEu7ZV1xsyhLvEu7ZV1xtChLvEu9ZV1xtShLvEu+ZV1xtihLvku/ZV1xtyhLvkvAZV1xuChLwUu7ZV1xuShLwUvAZV1xuihLwUvCZV1xuyhLt0u2ZV1xvChLsEvDZV1xvShLzUvgZV1xvihLzUvMZV1xvyhLzUvOZV1xwChLzUvPZV1xwShL2EvWZV1xwihL2EvZZV1xwyhL2EvcZV1xxChL4EvhZV1xxShL4EviZV1xxihL4EveZV1xxyhL3kvfZV1xyChL3kvjZV1xyShL3kvKZV1xyihL3UvPZV1xyyhL3UvTZV1xzChL3UvcZV1xzShLykvHZV1xzihLykvLZV1xzyhLykvMZV1x0ChL00vSZV1x0ShL00vUZV1x0ihLx0vGZV1x0yhLx0vIZV1x1ChLx0vJZV1x1ShL1EvVZV1x1ihL1EvWZV1x1yhL0EvPZV1x2ChL0EvRZV1x2ShL0EvSZV1x2ihL10vWZV1x2yhL2kvZZV1x3ChL20vZZV1x3ShLxEvDZV1x3ihLxUvDZV1x3yhL40vkZV1x4ChLxkvDZV1x4ShL7k0BAWVdceIoS+5L7WVdceMoS+5L72VdceQoS+5L8GVdceUoS/lL92VdceYoS/lL+mVdcecoS/lL/WVdcegoTQEBS/9lXXHpKE0BAU0CAWVdceooTQEBTQMBZV1x6yhL/00AAWVdcewoS/9NBAFlXXHtKEv/S+tlXXHuKEv+S/BlXXHvKEv+S/RlXXHwKEv+S/1lXXHxKEvrS+hlXXHyKEvrS+xlXXHzKEvrS+1lXXH0KEv0S/NlXXH1KEv0S/VlXXH2KEvoS+dlXXH3KEvoS+llXXH4KEvoS+plXXH5KEv1S/ZlXXH6KEv1S/dlXXH7KEvxS/BlXXH8KEvxS/JlXXH9KEvxS/NlXXH+KEv4S/dlXXH/KEv7S/plXXIAAQAAKEv8S/plXXIBAQAAKEvlS+RlXXICAQAAKEvmS+RlXXIDAQAAKE0EAU0FAWVdcgQBAAAoS+dL5GVdcgUBAAAoTQ8BTQ4BZV1yBgEAAChNDwFNIgFlXXIHAQAAKE0PAU0QAWVdcggBAAAoTQ8BTREBZV1yCQEAAChNGgFNGAFlXXIKAQAAKE0aAU0bAWVdcgsBAAAoTRoBTR4BZV1yDAEAAChNIgFNIAFlXXINAQAAKE0iAU0jAWVdcg4BAAAoTSIBTSQBZV1yDwEAAChNIAFNDAFlXXIQAQAAKE0gAU0hAWVdchEBAAAoTSABTSUBZV1yEgEAAChNHwFNEQFlXXITAQAAKE0fAU0VAWVdchQBAAAoTR8BTR4BZV1yFQEAAChNDAFNCQFlXXIWAQAAKE0MAU0NAWVdchcBAAAoTQwBTQ4BZV1yGAEAAChNFQFNFAFlXXIZAQAAKE0VAU0WAWVdchoBAAAoTQkBTQgBZV1yGwEAAChNCQFNCgFlXXIcAQAAKE0JAU0LAWVdch0BAAAoTRYBTRcBZV1yHgEAAChNFgFNGAFlXXIfAQAAKE0SAU0RAWVdciABAAAoTRIBTRMBZV1yIQEAAChNEgFNFAFlXXIiAQAAKE0ZAU0YAWVdciMBAAAoTRwBTRsBZV1yJAEAAChNHQFNGwFlXXIlAQAAKE0GAU0FAWVdciYBAAAoTQcBTQUBZV1yJwEAAChNJQFNJgFlXXIoAQAAKE0IAU0FAWVdcikBAAAoTTABTS8BZV1yKgEAAChNMAFNMQFlXXIrAQAAKE0wAU0yAWVdciwBAAAoTTABTUMBZV1yLQEAAChNOwFNOQFlXXIuAQAAKE07AU08AWVdci8BAAAoTTsBTT8BZV1yMAEAAChNQwFNQQFlXXIxAQAAKE1DAU1EAWVdcjIBAAAoTUMBTUUBZV1yMwEAAChNQQFNQgFlXXI0AQAAKE1BAU1GAWVdcjUBAAAoTUEBTS0BZV1yNgEAAChNQAFNMgFlXXI3AQAAKE1AAU02AWVdcjgBAAAoTUABTT8BZV1yOQEAAChNLQFNLwFlXXI6AQAAKE0tAU0qAWVdcjsBAAAoTS0BTS4BZV1yPAEAAChNNgFNNQFlXXI9AQAAKE02AU03AWVdcj4BAAAoTSoBTSkBZV1yPwEAAChNKgFNKwFlXXJAAQAAKE0qAU0sAWVdckEBAAAoTTcBTTgBZV1yQgEAAChNNwFNOQFlXXJDAQAAKE0zAU0yAWVdckQBAAAoTTMBTTQBZV1yRQEAAChNMwFNNQFlXXJGAQAAKE06AU05AWVdckcBAAAoTT0BTTwBZV1ySAEAAChNPgFNPAFlXXJJAQAAKE1HAU1GAWVdckoBAAAoTScBTSYBZV1ySwEAAChNKAFNJgFlXXJMAQAAKE0pAU0mAWVdck0BAAAoTUkBTVABZV1yTgEAAChNSQFNSAFlXXJPAQAAKE1JAU1KAWVdclABAAAoTUkBTUsBZV1yUQEAAChNSwFNTAFlXXJSAQAAKE1LAU1NAWVdclMBAAAoTUsBTU4BZV1yVAEAAChNUAFNUQFlXXJVAQAAKE1QAU1SAWVdclYBAAAoTVABTVMBZV1yVwEAAChNVAFNUwFlXXJYAQAAKE1UAU1VAWVdclkBAAAoTVQBTVYBZV1yWgEAAChNVgFNVwFlXXJbAQAAKE1WAU1YAWVdclwBAAAoTVkBTVMBZV1yXQEAAChNWQFNWAFlXXJeAQAAKE1ZAU1aAWVdcl8BAAAoTU8BTU4BZV1yYAEAAChNSAFNWwFlXXJhAQAAKE1lAU14AWVdcmIBAAAoTWUBTWQBZV1yYwEAAChNZQFNZgFlXXJkAQAAKE1lAU1nAWVdcmUBAAAoTXABTXEBZV1yZgEAAChNcAFNdAFlXXJnAQAAKE1wAU1uAWVdcmgBAAAoTXgBTXYBZV1yaQEAAChNeAFNeQFlXXJqAQAAKE14AU16AWVdcmsBAAAoTXYBTXcBZV1ybAEAAChNdgFNewFlXXJtAQAAKE12AU1iAWVdcm4BAAAoTXUBTXQBZV1ybwEAAChNdQFNZwFlXXJwAQAAKE11AU1rAWVdcnEBAAAoTWIBTV8BZV1ycgEAAChNYgFNYwFlXXJzAQAAKE1iAU1kAWVdcnQBAAAoTWsBTWoBZV1ydQEAAChNawFNbAFlXXJ2AQAAKE1fAU1eAWVdcncBAAAoTV8BTWABZV1yeAEAAChNXwFNYQFlXXJ5AQAAKE1sAU1tAWVdcnoBAAAoTWwBTW4BZV1yewEAAChNaAFNZwFlXXJ8AQAAKE1oAU1pAWVdcn0BAAAoTWgBTWoBZV1yfgEAAChNbwFNbgFlXXJ/AQAAKE1yAU1xAWVdcoABAAAoTXMBTXEBZV1ygQEAAChNXAFNWwFlXXKCAQAAKE1dAU1bAWVdcoMBAAAoTXsBTXwBZV1yhAEAAChNXgFNWwFlXXKFAQAAKE2GAU2FAWVdcoYBAAAoTYYBTYcBZV1yhwEAAChNhgFNiAFlXXKIAQAAKE2GAU2ZAWVdcokBAAAoTZEBTY8BZV1yigEAAChNkQFNkgFlXXKLAQAAKE2RAU2VAWVdcowBAAAoTZkBTZcBZV1yjQEAAChNmQFNmgFlXXKOAQAAKE2ZAU2bAWVdco8BAAAoTZcBTYMBZV1ykAEAAChNlwFNmAFlXXKRAQAAKE2XAU2cAWVdcpIBAAAoTZYBTYgBZV1ykwEAAChNlgFNjAFlXXKUAQAAKE2WAU2VAWVdcpUBAAAoTYMBTYABZV1ylgEAAChNgwFNhAFlXXKXAQAAKE2DAU2FAWVdcpgBAAAoTYwBTYsBZV1ymQEAAChNjAFNjQFlXXKaAQAAKE2AAU1/AWVdcpsBAAAoTYABTYEBZV1ynAEAAChNgAFNggFlXXKdAQAAKE2NAU2OAWVdcp4BAAAoTY0BTY8BZV1ynwEAAChNiQFNiAFlXXKgAQAAKE2JAU2KAWVdcqEBAAAoTYkBTYsBZV1yogEAAChNkAFNjwFlXXKjAQAAKE2TAU2SAWVdcqQBAAAoTZQBTZIBZV1ypQEAAChNfQFNfAFlXXKmAQAAKE1+AU18AWVdcqcBAAAoTZwBTZ0BZV1yqAEAAChNfwFNfAFlXXKpAQAAKE2nAU26AWVdcqoBAAAoTacBTaYBZV1yqwEAAChNpwFNqAFlXXKsAQAAKE2nAU2pAWVdcq0BAAAoTbIBTbABZV1yrgEAAChNsgFNswFlXXKvAQAAKE2yAU22AWVdcrABAAAoTboBTbgBZV1ysQEAAChNugFNuwFlXXKyAQAAKE26AU28AWVdcrMBAAAoTbgBTbkBZV1ytAEAAChNuAFNvQFlXXK1AQAAKE24AU2kAWVdcrYBAAAoTbcBTbYBZV1ytwEAAChNtwFNqQFlXXK4AQAAKE23AU2tAWVdcrkBAAAoTaQBTaEBZV1yugEAAChNpAFNpQFlXXK7AQAAKE2kAU2mAWVdcrwBAAAoTa0BTawBZV1yvQEAAChNrQFNrgFlXXK+AQAAKE2hAU2gAWVdcr8BAAAoTaEBTaIBZV1ywAEAAChNoQFNowFlXXLBAQAAKE2uAU2vAWVdcsIBAAAoTa4BTbABZV1ywwEAAChNqgFNqQFlXXLEAQAAKE2qAU2rAWVdcsUBAAAoTaoBTawBZV1yxgEAAChNsQFNsAFlXXLHAQAAKE20AU2zAWVdcsgBAAAoTbUBTbMBZV1yyQEAAChNngFNnQFlXXLKAQAAKE2fAU2dAWVdcssBAAAoTb0BTb4BZV1yzAEAAChNoAFNnQFlXXLNAQAAKE3IAU3HAWVdcs4BAAAoTcgBTckBZV1yzwEAAChNyAFNygFlXXLQAQAAKE3IAU3bAWVdctEBAAAoTdMBTdEBZV1y0gEAAChN0wFN1AFlXXLTAQAAKE3TAU3XAWVdctQBAAAoTdsBTdkBZV1y1QEAAChN2wFN3AFlXXLWAQAAKE3bAU3dAWVdctcBAAAoTdkBTcUBZV1y2AEAAChN2QFN2gFlXXLZAQAAKE3ZAU3eAWVdctoBAAAoTdgBTcoBZV1y2wEAAChN2AFNzgFlXXLcAQAAKE3YAU3XAWVdct0BAAAoTcUBTcIBZV1y3gEAAChNxQFNxgFlXXLfAQAAKE3FAU3HAWVdcuABAAAoTc4BTc0BZV1y4QEAAChNzgFNzwFlXXLiAQAAKE3CAU3BAWVdcuMBAAAoTcIBTcMBZV1y5AEAAChNwgFNxAFlXXLlAQAAKE3PAU3QAWVdcuYBAAAoTc8BTdEBZV1y5wEAAChNywFNygFlXXLoAQAAKE3LAU3MAWVdcukBAAAoTcsBTc0BZV1y6gEAAChN0gFN0QFlXXLrAQAAKE3VAU3UAWVdcuwBAAAoTdYBTdQBZV1y7QEAAChN3wFN3gFlXXLuAQAAKE2/AU2+AWVdcu8BAAAoTcABTb4BZV1y8AEAAChNwQFNvgFlXXLxAQAAKE3hAU3gAWVdcvIBAAAoTeEBTeIBZV1y8wEAAChN4QFN4wFlXXL0AQAAKE3hAU3oAWVdcvUBAAAoTeMBTeQBZV1y9gEAAChN4wFN5QFlXXL3AQAAKE3jAU3mAWVdcvgBAAAoTegBTekBZV1y+QEAAChN6AFN6gFlXXL6AQAAKE3oAU3rAWVdcvsBAAAoTewBTesBZV1y/AEAAChN7AFN7QFlXXL9AQAAKE3sAU3uAWVdcv4BAAAoTe4BTe8BZV1y/wEAAChN7gFN8AFlXXIAAgAAKE3xAU3wAWVdcgECAAAoTfEBTfIBZV1yAgIAAChN8QFN6wFlXXIDAgAAKE3nAU3mAWVdcgQCAAAoTeABTfMBZV1yBQIAAChN/QFN/AFlXXIGAgAAKE39AU3+AWVdcgcCAAAoTf0BTf8BZV1yCAIAAChN/QFNEAJlXXIJAgAAKE0IAk0GAmVdcgoCAAAoTQgCTQkCZV1yCwIAAChNCAJNDAJlXXIMAgAAKE0QAk0OAmVdcg0CAAAoTRACTRECZV1yDgIAAChNEAJNEgJlXXIPAgAAKE0OAk36AWVdchACAAAoTQ4CTQ8CZV1yEQIAAChNDgJNEwJlXXISAgAAKE0NAk3/AWVdchMCAAAoTQ0CTQMCZV1yFAIAAChNDQJNDAJlXXIVAgAAKE36AU33AWVdchYCAAAoTfoBTfsBZV1yFwIAAChN+gFN/AFlXXIYAgAAKE0DAk0CAmVdchkCAAAoTQMCTQQCZV1yGgIAAChN9wFN9gFlXXIbAgAAKE33AU34AWVdchwCAAAoTfcBTfkBZV1yHQIAAChNBAJNBQJlXXIeAgAAKE0EAk0GAmVdch8CAAAoTQACTf8BZV1yIAIAAChNAAJNAQJlXXIhAgAAKE0AAk0CAmVdciICAAAoTQcCTQYCZV1yIwIAAChNCgJNCQJlXXIkAgAAKE0LAk0JAmVdciUCAAAoTfQBTfMBZV1yJgIAAChN9QFN8wFlXXInAgAAKE0TAk0UAmVdcigCAAAoTfYBTfMBZV1yKQIAAChNHgJNHQJlXXIqAgAAKE0eAk0fAmVdcisCAAAoTR4CTSACZV1yLAIAAChNHgJNMQJlXXItAgAAKE0pAk0nAmVdci4CAAAoTSkCTSoCZV1yLwIAAChNKQJNLQJlXXIwAgAAKE0xAk0vAmVdcjECAAAoTTECTTICZV1yMgIAAChNMQJNMwJlXXIzAgAAKE0vAk0bAmVdcjQCAAAoTS8CTTACZV1yNQIAAChNLwJNNAJlXXI2AgAAKE0uAk0gAmVdcjcCAAAoTS4CTSQCZV1yOAIAAChNLgJNLQJlXXI5AgAAKE0bAk0YAmVdcjoCAAAoTRsCTRwCZV1yOwIAAChNGwJNHQJlXXI8AgAAKE0kAk0jAmVdcj0CAAAoTSQCTSUCZV1yPgIAAChNGAJNFwJlXXI/AgAAKE0YAk0ZAmVdckACAAAoTRgCTRoCZV1yQQIAAChNJQJNJgJlXXJCAgAAKE0lAk0nAmVdckMCAAAoTSECTSACZV1yRAIAAChNIQJNIgJlXXJFAgAAKE0hAk0jAmVdckYCAAAoTSgCTScCZV1yRwIAAChNKwJNKgJlXXJIAgAAKE0sAk0qAmVdckkCAAAoTRUCTRQCZV1ySgIAAChNFgJNFAJlXXJLAgAAKE00Ak01AmVdckwCAAAoTRcCTRQCZV1yTQIAAChNPwJNPgJlXXJOAgAAKE0/Ak1AAmVdck8CAAAoTT8CTUECZV1yUAIAAChNPwJNUgJlXXJRAgAAKE1KAk1IAmVdclICAAAoTUoCTUsCZV1yUwIAAChNSgJNTgJlXXJUAgAAKE1SAk1QAmVdclUCAAAoTVICTVMCZV1yVgIAAChNUgJNVAJlXXJXAgAAKE1QAk08AmVdclgCAAAoTVACTVECZV1yWQIAAChNUAJNVQJlXXJaAgAAKE1PAk1BAmVdclsCAAAoTU8CTUUCZV1yXAIAAChNTwJNTgJlXXJdAgAAKE08Ak05AmVdcl4CAAAoTTwCTT0CZV1yXwIAAChNPAJNPgJlXXJgAgAAKE1FAk1EAmVdcmECAAAoTUUCTUYCZV1yYgIAAChNOQJNOAJlXXJjAgAAKE05Ak06AmVdcmQCAAAoTTkCTTsCZV1yZQIAAChNRgJNRwJlXXJmAgAAKE1GAk1IAmVdcmcCAAAoTUICTUECZV1yaAIAAChNQgJNQwJlXXJpAgAAKE1CAk1EAmVdcmoCAAAoTUkCTUgCZV1yawIAAChNTAJNSwJlXXJsAgAAKE1NAk1LAmVdcm0CAAAoTTYCTTUCZV1ybgIAAChNNwJNNQJlXXJvAgAAKE1VAk1WAmVdcnACAAAoTTgCTTUCZV1ycQIAAChNYAJNXwJlXXJyAgAAKE1gAk1hAmVdcnMCAAAoTWACTWICZV1ydAIAAChNYAJNcwJlXXJ1AgAAKE1rAk1pAmVdcnYCAAAoTWsCTWwCZV1ydwIAAChNawJNbwJlXXJ4AgAAKE1zAk1xAmVdcnkCAAAoTXMCTXQCZV1yegIAAChNcwJNdQJlXXJ7AgAAKE1xAk1dAmVdcnwCAAAoTXECTXICZV1yfQIAAChNcQJNdgJlXXJ+AgAAKE1wAk1iAmVdcn8CAAAoTXACTWYCZV1ygAIAAChNcAJNbwJlXXKBAgAAKE1dAk1aAmVdcoICAAAoTV0CTV4CZV1ygwIAAChNXQJNXwJlXXKEAgAAKE1mAk1lAmVdcoUCAAAoTWYCTWcCZV1yhgIAAChNWgJNWQJlXXKHAgAAKE1aAk1bAmVdcogCAAAoTVoCTVwCZV1yiQIAAChNZwJNaAJlXXKKAgAAKE1nAk1pAmVdcosCAAAoTWMCTWICZV1yjAIAAChNYwJNZAJlXXKNAgAAKE1jAk1lAmVdco4CAAAoTWoCTWkCZV1yjwIAAChNbQJNbAJlXXKQAgAAKE1uAk1sAmVdcpECAAAoTXcCTXYCZV1ykgIAAChNVwJNVgJlXXKTAgAAKE1YAk1WAmVdcpQCAAAoTVkCTVYCZWVVBWxhYmVscpUCAABNkAJYAAAAAH2HVQhoYWxmYm9uZHKWAgAATZACiH2HVQZyYWRpdXNylwIAAE2QAkc/yZmZoAAAAH2HVQtsYWJlbE9mZnNldHKYAgAATZACTn2HVQhkcmF3TW9kZXKZAgAATZACSwF9h1UIb3B0aW9uYWxymgIAAH1VB2Rpc3BsYXlymwIAAE2QAksCfYd1Lg=='))
	crdInfo = cPickle.loads(base64.b64decode('gAJ9cQFLAH1xAihLAF1xAyhHQD/uFHrhR65HQEaj1wo9cKRHQDQHrhR64UiHcQRHQEB1wo9cKPZHQEY8KPXCj1xHQDN9cKPXCj2HcQVHQECvXCj1wo9HQEZ8KPXCj1xHQDKhR64UeuGHcQZHQEAhR64UeuFHQEWXCj1wo9dHQDL1wo9cKPaHcQdHQEB8KPXCj1xHQEUuFHrhR65HQDL64UeuFHuHcQhHQD91wo9cKPZHQEVzMzMzMzNHQDOj1wo9cKSHcQlHQD+uFHrhR65HQEWPXCj1wo9HQDGzMzMzMzOHcQpHQEAPXCj1wo9HQEXij1wo9cNHQDEj1wo9cKSHcQtHQED5mZmZmZpHQEYVwo9cKPZHQDSFHrhR64WHcQxHQEEuFHrhR65HQEaR64UeuFJHQDTPXCj1wo+HcQ1HQEDGZmZmZmZHQEXMzMzMzM1HQDVZmZmZmZqHcQ5HQEGGZmZmZmZHQEWj1wo9cKRHQDQR64UeuFKHcQ9HQEHZmZmZmZpHQEWXCj1wo9dHQDLZmZmZmZqHcRBHQEHQo9cKPXFHQEX3Cj1wo9dHQDIUeuFHrhSHcRFHQEJTMzMzMzNHQEUYUeuFHrhHQDLj1wo9cKSHcRJHQEK3Cj1wo9dHQET64UeuFHtHQDIuFHrhR66HcRNHQEJGZmZmZmZHQETMzMzMzM1HQDQmZmZmZmaHcRRHQEHMzMzMzM1HQEUlHrhR64VHQDTUeuFHrhSHcRVHQEGx64UeuFJHQEUOFHrhR65HQDXhR64UeuGHcRZHQEAAAAAAAABHQEdzMzMzMzNHQDQFHrhR64WHcRdHQD6rhR64UexHQEevXCj1wo9HQDRo9cKPXCmHcRhHQEBI9cKPXClHQEeo9cKPXClHQDLFHrhR64WHcRlHQECCj1wo9cNHQEeZmZmZmZpHQDU4UeuFHriHcRpHQEBUeuFHrhRHQEd9cKPXCj1HQDaeuFHrhR+HcRtHQD/4UeuFHrhHQEfgAAAAAABHQDb1wo9cKPaHcRxHQEAOFHrhR65HQEcFHrhR64VHQDamZmZmZmaHcR1HQEDo9cKPXClHQEdrhR64UexHQDeXCj1wo9eHcR5HQEC0euFHrhRHQEdHrhR64UhHQDiPXCj1wo+HcR9HQEFmZmZmZmZHQEbwo9cKPXFHQDco9cKPXCmHcSBHQEIKPXCj1wpHQEc9cKPXCj1HQDcHrhR64UiHcSFHQEJOFHrhR65HQEc1wo9cKPZHQDf64UeuFHuHcSJHQEJwo9cKPXFHQEbqPXCj1wpHQDX9cKPXCj2HcSNHQEJ64UeuFHtHQEchR64UeuFHQDSmZmZmZmaHcSRHQEJFHrhR64VHQEea4UeuFHtHQDRZmZmZmZqHcSVHQELmZmZmZmZHQEbGZmZmZmZHQDPrhR64UeyHcSZHQEMhR64UeuFHQEZGZmZmZmZHQDTUeuFHrhSHcSdHQEOgAAAAAABHQEXGZmZmZmZHQDSo9cKPXCmHcShHQEP4UeuFHrhHQEWcKPXCj1xHQDO1wo9cKPaHcSlHQEO5mZmZmZpHQEVrhR64UexHQDXKPXCj1wqHcSpHQEQQo9cKPXFHQEULhR64UexHQDW9cKPXCj2HcStHQEN1wo9cKPZHQEWR64UeuFJHQDb1wo9cKPaHcSxHQEOhR64UeuFHQEUo9cKPXClHQDfwo9cKPXGHcS1HQEP+uFHrhR9HQETPXCj1wo9HQDfhR64UeuGHcS5HQENuFHrhR65HQEU9cKPXCj1HQDjcKPXCj1yHcS9HQEMFHrhR64VHQEYMzMzMzM1HQDc4UeuFHriHcTBHQELa4UeuFHtHQEZj1wo9cKRHQDYZmZmZmZqHcTFHQEFLhR64UexHQEgVwo9cKPZHQDfR64UeuFKHcTJHQED4UeuFHrhHQEh9cKPXCj1HQDd9cKPXCj2HcTNHQEHnrhR64UhHQEf4UeuFHrhHQDbmZmZmZmaHcTRHQEHBR64UeuFHQEgj1wo9cKRHQDXo9cKPXCmHcTVHQEJXCj1wo9dHQEg8KPXCj1xHQDdMzMzMzM2HcTZHQEGGZmZmZmZHQEguFHrhR65HQDkrhR64UeyHcTdHQEGnrhR64UhHQEjrhR64UexHQDnMzMzMzM2HcThHQEGKPXCj1wpHQEjXCj1wo9dHQDs4UeuFHriHcTlHQEEzMzMzMzNHQEleuFHrhR9HQDkMzMzMzM2HcTpHQEJlHrhR64VHQEkqPXCj1wpHQDmFHrhR64WHcTtHQEL0euFHrhRHQEkZmZmZmZpHQDp9cKPXCj2HcTxHQENnrhR64UhHQElLhR64UexHQDoCj1wo9cOHcT1HQELOFHrhR65HQEleuFHrhR9HQDthR64UeuGHcT5HQEMlHrhR64VHQEha4UeuFHtHQDrPXCj1wo+HcT9HQELUeuFHrhRHQEguFHrhR65HQDuhR64UeuGHcUBHQEMR64UeuFJHQEflHrhR64VHQDmrhR64UeyHcUFHQEOKPXCj1wpHQEdgAAAAAABHQDnXCj1wo9eHcUJHQENQo9cKPXFHQEbhR64UeuFHQDnzMzMzMzOHcUNHQEP1wo9cKPZHQEdBR64UeuFHQDirhR64UeyHcURHQEPnrhR64UhHQEeMzMzMzM1HQDd1wo9cKPaHcUVHQEOR64UeuFJHQEf3Cj1wo9dHQDdCj1wo9cOHcUZHQEQ64UeuFHtHQEdPXCj1wo9HQDZ4UeuFHriHcUdHQESMzMzMzM1HQEbFHrhR64VHQDcXCj1wo9eHcUhHQEUFHrhR64VHQEZR64UeuFJHQDaMzMzMzM2HcUlHQEU1wo9cKPZHQEZI9cKPXClHQDVcKPXCj1yHcUpHQEU8KPXCj1xHQEXVwo9cKPZHQDd1wo9cKPaHcUtHQEWOFHrhR65HQEWBR64UeuFHQDcKPXCj1wqHcUxHQEUYUeuFHrhHQEXVwo9cKPZHQDjAAAAAAACHcU1HQEV+uFHrhR9HQEWBR64UeuFHQDl64UeuFHuHcU5HQEXKPXCj1wpHQEUnrhR64UhHQDkKPXCj1wqHcU9HQEVo9cKPXClHQEV5mZmZmZpHQDp4UeuFHriHcVBHQESnrhR64UhHQEZBR64UeuFHQDlUeuFHrhSHcVFHQERj1wo9cKRHQEa3Cj1wo9dHQDhwo9cKPXGHcVJHQEPhR64UeuFHQEhKPXCj1wpHQDs64UeuFHuHcVNHQEQ3Cj1wo9dHQEiI9cKPXClHQDqFHrhR64WHcVRHQEPszMzMzM1HQEeKPXCj1wpHQDsXCj1wo9eHcVVHQEOqPXCj1wpHQEdVwo9cKPZHQDv1wo9cKPaHcVZHQERx64UeuFJHQEdgAAAAAABHQDsPXCj1wo+HcVdHQEP4UeuFHrhHQEh0euFHrhRHQDyXCj1wo9eHcVhHQESx64UeuFJHQEilHrhR64VHQD1FHrhR64WHcVlHQESFHrhR64VHQEjVwo9cKPZHQD6hR64UeuGHcVpHQEUR64UeuFJHQEkcKPXCj1xHQDxwo9cKPXGHcVtHQEUa4UeuFHtHQEf1wo9cKPZHQD1UeuFHrhSHcVxHQETij1wo9cNHQEdvXCj1wo9HQD41wo9cKPaHcV1HQERszMzMzM1HQEc9cKPXCj1HQD3Cj1wo9cOHcV5HQETD1wo9cKRHQEegAAAAAABHQD8zMzMzMzOHcV9HQEVhR64UeuFHQEbZmZmZmZpHQD5euFHrhR+HcWBHQEUuFHrhR65HQEZzMzMzMzNHQD8AAAAAAACHcWFHQEWFHrhR64VHQEaHrhR64UhHQD0o9cKPXCmHcWJHQEY4UeuFHrhHQEaj1wo9cKRHQDzKPXCj1wqHcWNHQEaGZmZmZmZHQEY4UeuFHrhHQD0XCj1wo9eHcWRHQEZR64UeuFJHQEbMzMzMzM1HQDtUeuFHrhSHcWVHQEXnrhR64UhHQEdBR64UeuFHQDqrhR64UeyHcWZHQEWI9cKPXClHQEeOFHrhR65HQDsuFHrhR66HcWdHQEYFHrhR64VHQEdHrhR64UhHQDlmZmZmZmaHcWhHQEaD1wo9cKRHQEbR64UeuFJHQDk1wo9cKPaHcWlHQEbKPXCj1wpHQEaij1wo9cNHQDfzMzMzMzOHcWpHQEa0euFHrhRHQEbij1wo9cNHQDbXCj1wo9eHcWtHQEcx64UeuFJHQEYYUeuFHrhHQDgR64UeuFKHcWxHQEd1wo9cKPZHQEX4UeuFHrhHQDdAAAAAAACHcW1HQEdnrhR64UhHQEXVwo9cKPZHQDk64UeuFHuHcW5HQEfeuFHrhR9HQEVj1wo9cKRHQDkzMzMzMzOHcW9HQEgFHrhR64VHQEVTMzMzMzNHQDomZmZmZmaHcXBHQEgHrhR64UhHQEUo9cKPXClHQDhcKPXCj1yHcXFHQEcvXCj1wo9HQEYBR64UeuFHQDpuFHrhR66HcXJHQEa1wo9cKPZHQEZ9cKPXCj1HQDpcKPXCj1yHcXNHQEYI9cKPXClHQEcdcKPXCj1HQD7o9cKPXCmHcXRHQEXnrhR64UhHQEeUeuFHrhRHQD9uFHrhR66HcXVHQEZlHrhR64VHQEc8KPXCj1xHQD2j1wo9cKSHcXZHQEbvXCj1wo9HQEdKPXCj1wpHQD21wo9cKPaHcXdHQEZMzMzMzM1HQEex64UeuFJHQD0UeuFHrhSHcXhHQEZhR64UeuFHQEamZmZmZmZHQD+rhR64UeyHcXlHQEbrhR64UexHQEbTMzMzMzNHQEBij1wo9cOHcXpHQEbcKPXCj1xHQEZa4UeuFHtHQEDvXCj1wo+HcXtHQEbj1wo9cKRHQEeLhR64UexHQECI9cKPXCmHcXxHQEegAAAAAABHQEa4UeuFHrhHQEAR64UeuFKHcX1HQEfuFHrhR65HQEYZmZmZmZpHQD/uFHrhR66HcX5HQEeR64UeuFJHQEXBR64UeuFHQD+AAAAAAACHcX9HQEgXCj1wo9dHQEXnrhR64UhHQEBzMzMzMzOHcYBHQEiR64UeuFJHQEYqPXCj1wpHQD8KPXCj1wqHcYFHQEjUeuFHrhRHQEWx64UeuFJHQD81wo9cKPaHcYJHQEhuFHrhR65HQEZOFHrhR65HQD2zMzMzMzOHcYNHQEjKPXCj1wpHQEbeuFHrhR9HQD1FHrhR64WHcYRHQElFHrhR64VHQEazMzMzMzNHQDzhR64UeuGHcYVHQEiBR64UeuFHQEcnrhR64UhHQDwZmZmZmZqHcYZHQEf+uFHrhR9HQEehR64UeuFHQDwHrhR64UiHcYdHQEfBR64UeuFHQEfTMzMzMzNHQDzrhR64UeyHcYhHQEfMzMzMzM1HQEfD1wo9cKRHQDrR64UeuFKHcYlHQEhD1wo9cKRHQEdrhR64UexHQDn64UeuFHuHcYpHQEhOFHrhR65HQEdTMzMzMzNHQDiR64UeuFKHcYtHQEfszMzMzM1HQEeI9cKPXClHQDewo9cKPXGHcYxHQEjCj1wo9cNHQEbgAAAAAABHQDgrhR64UeyHcY1HQEi64UeuFHtHQEbAAAAAAABHQDczMzMzMzOHcY5HQEkuFHrhR65HQEaGZmZmZmZHQDkMzMzMzM2HcY9HQEmTMzMzMzNHQEYZmZmZmZpHQDiAAAAAAACHcZBHQEmgAAAAAABHQEYcKPXCj1xHQDeAAAAAAACHcZFHQEnI9cKPXClHQEW3Cj1wo9dHQDkCj1wo9cOHcZJHQEklHrhR64VHQEaOFHrhR65HQDpj1wo9cKSHcZNHQEivXCj1wo9HQEcLhR64UexHQDrPXCj1wo+HcZRHQEkMzMzMzM1HQEax64UeuFJHQD964UeuFHuHcZVHQEjij1wo9cNHQEbcKPXCj1xHQEA8KPXCj1yHcZZHQEjYUeuFHrhHQEdGZmZmZmZHQD6Cj1wo9cOHcZdHQEhdcKPXCj1HQEd8KPXCj1xHQD7R64UeuFKHcZhHQElBR64UeuFHQEeij1wo9cNHQD51wo9cKPaHcZlHQEm8KPXCj1xHQEaYUeuFHrhHQD9zMzMzMzOHcZpHQEnj1wo9cKRHQEb4UeuFHrhHQD/zMzMzMzOHcZtHQEP8KPXCj1xHQEQ5mZmZmZpHQCM9cKPXCj2HcZxHQEQij1wo9cNHQEQ64UeuFHtHQCYKPXCj1wqHcZ1HQERmZmZmZmZHQESuFHrhR65HQCazMzMzMzOHcZ5HQESHrhR64UhHQEOTMzMzMzNHQCbXCj1wo9eHcZ9HQETI9cKPXClHQEOa4UeuFHtHQCjCj1wo9cOHcaBHQETwo9cKPXFHQEN0euFHrhRHQCV1wo9cKPaHcaFHQEQdcKPXCj1HQEL64UeuFHtHQCbwo9cKPXGHcaJHQEP1wo9cKPZHQELj1wo9cKRHQCUo9cKPXCmHcaNHQEN64UeuFHtHQEQ3Cj1wo9dHQCdrhR64UeyHcaRHQEM64UeuFHtHQEPAAAAAAABHQCbcKPXCj1yHcaVHQEMzMzMzMzNHQESZmZmZmZpHQCZcKPXCj1yHcaZHQENzMzMzMzNHQERdcKPXCj1HQCpCj1wo9cOHcadHQEPFHrhR64VHQEQR64UeuFJHQCx64UeuFHuHcahHQEQrhR64UexHQEO3Cj1wo9dHQCxhR64UeuGHcalHQEOPXCj1wo9HQERgAAAAAABHQC69cKPXCj2HcapHQEPD1wo9cKRHQERFHrhR64VHQDBZmZmZmZqHcatHQEMUeuFHrhRHQETVwo9cKPZHQC4FHrhR64WHcaxHQEMOFHrhR65HQETXCj1wo9dHQCtcKPXCj1yHca1HQEK8KPXCj1xHQEUqPXCj1wpHQCouFHrhR66Hca5HQERmZmZmZmZHQES5mZmZmZpHQCGFHrhR64WHca9HQEQcKPXCj1xHQESuFHrhR65HQB3MzMzMzM2HcbBHQEUhR64UeuFHQESYUeuFHrhHQCGzMzMzMzOHcbFHQEQrhR64UexHQEVszMzMzM1HQCKzMzMzMzOHcbJHQEN1wo9cKPZHQEWcKPXCj1xHQCKo9cKPXCmHcbNHQEMnrhR64UhHQEUx64UeuFJHQCNR64UeuFKHcbRHQENeuFHrhR9HQEWvXCj1wo9HQCCFHrhR64WHcbVHQEMzMzMzMzNHQEY8KPXCj1xHQCQeuFHrhR+HcbZHQEKrhR64UexHQEZMzMzMzM1HQCOo9cKPXCmHcbdHQEM64UeuFHtHQEYI9cKPXClHQCbhR64UeuGHcbhHQEOij1wo9cNHQEaAAAAAAABHQCgj1wo9cKSHcblHQENGZmZmZmZHQEbR64UeuFJHQCko9cKPXCmHcbpHQEQFHrhR64VHQEYvXCj1wo9HQCpR64UeuFKHcbtHQESTMzMzMzNHQEXHrhR64UhHQCpHrhR64UiHcbxHQETdcKPXCj1HQEW64UeuFHtHQCh64UeuFHuHcb1HQETFHrhR64VHQEWMzMzMzM1HQCyZmZmZmZqHcb5HQERI9cKPXClHQEXXCj1wo9dHQC5Cj1wo9cOHcb9HQEQnrhR64UhHQEWo9cKPXClHQDB4UeuFHriHccBHQERwo9cKPXFHQEVFHrhR64VHQDE9cKPXCj2HccFHQEOij1wo9cNHQEX4UeuFHrhHQDECj1wo9cOHccJHQEOMzMzMzM1HQEXqPXCj1wpHQDIAAAAAAACHccNHQENFHrhR64VHQEZx64UeuFJHQDBXCj1wo9eHccRHQEK+uFHrhR9HQEao9cKPXClHQDDuFHrhR66HccVHQEJzMzMzMzNHQEcCj1wo9cNHQDCCj1wo9cOHccZHQELTMzMzMzNHQEazMzMzMzNHQDHrhR64UeyHccdHQENQo9cKPXFHQEaYUeuFHrhHQC4euFHrhR+HcchHQEPYUeuFHrhHQEZBR64UeuFHQCzrhR64UeyHcclHQEOVwo9cKPZHQEbeuFHrhR9HQCOj1wo9cKSHccpHQEPo9cKPXClHQEbVwo9cKPZHQCHmZmZmZmaHcctHQEQPXCj1wo9HQEbUeuFHrhRHQCYeuFHrhR+HccxHQER9cKPXCj1HQEaI9cKPXClHQCV1wo9cKPaHcc1HQEQ4UeuFHrhHQEdOFHrhR65HQCb64UeuFHuHcc5HQEMXCj1wo9dHQEdij1wo9cNHQCN1wo9cKPaHcc9HQENOFHrhR65HQEggAAAAAABHQCM9cKPXCj2HcdBHQELCj1wo9cNHQEiHrhR64UhHQCIKPXCj1wqHcdFHQEPwo9cKPXFHQEgR64UeuFJHQCGj1wo9cKSHcdJHQEN9cKPXCj1HQEhlHrhR64VHQCY9cKPXCj2HcdNHQEL64UeuFHtHQEiUeuFHrhRHQCgKPXCj1wqHcdRHQEK3Cj1wo9dHQEgeuFHrhR9HQCiUeuFHrhSHcdVHQEKrhR64UexHQEj8KPXCj1xHQCdHrhR64UiHcdZHQEM0euFHrhRHQEjeuFHrhR9HQCqo9cKPXCmHcddHQELFHrhR64VHQEkR64UeuFJHQCuzMzMzMzOHcdhHQENnrhR64UhHQEhPXCj1wo9HQCwzMzMzMzOHcdlHQEPnrhR64UhHQEiGZmZmZmZHQC4UeuFHrhSHcdpHQEOuFHrhR65HQEjR64UeuFJHQC+uFHrhR66HcdtHQERdcKPXCj1HQEf9cKPXCj1HQC8PXCj1wo+HcdxHQETa4UeuFHtHQEeeuFHrhR9HQC3HrhR64UiHcd1HQET9cKPXCj1HQEe64UeuFHtHQCu4UeuFHriHcd5HQEUlHrhR64VHQEcszMzMzM1HQC9hR64UeuGHcd9HQETOFHrhR65HQEdCj1wo9cNHQDDwo9cKPXGHceBHQETYUeuFHrhHQEbqPXCj1wpHQDIrhR64UeyHceFHQEU8KPXCj1xHQEZ8KPXCj1xHQDKAAAAAAACHceJHQERx64UeuFJHQEcszMzMzM1HQDMo9cKPXCmHceNHQERj1wo9cKRHQEbszMzMzM1HQDQHrhR64UiHceRHQEQHrhR64UhHQEe3Cj1wo9dHQDLzMzMzMzOHceVHQEPAAAAAAABHQEgAAAAAAABHQDP4UeuFHriHceZHQEOLhR64UexHQEh0euFHrhRHQDPPXCj1wo+HcedHQEPcKPXCj1xHQEfYUeuFHrhHQDTo9cKPXCmHcehHQEPszMzMzM1HQEgAAAAAAABHQDHKPXCj1wqHcelHQERdcKPXCj1HQEfHrhR64UhHQDDZmZmZmZqHcepHQEO1wo9cKPZHQElo9cKPXClHQCqzMzMzMzOHcetHQEPij1wo9cNHQEmI9cKPXClHQCizMzMzMzOHcexHQERHrhR64UhHQEkAAAAAAABHQCwuFHrhR66Hce1HQESeuFHrhR9HQElXCj1wo9dHQC0zMzMzMzOHce5HQESI9cKPXClHQEi8KPXCj1xHQCqUeuFHrhSHce9HQENvXCj1wo9HQEnzMzMzMzNHQCwuFHrhR66HcfBHQEPgAAAAAABHQEqGZmZmZmZHQC1wo9cKPXGHcfFHQEN9cKPXCj1HQEslHrhR64VHQC1HrhR64UiHcfJHQESQo9cKPXFHQEqHrhR64UhHQCxXCj1wo9eHcfNHQEP1wo9cKPZHQEpI9cKPXClHQDBCj1wo9cOHcfRHQENgAAAAAABHQEomZmZmZmZHQDD9cKPXCj2HcfVHQEMj1wo9cKRHQEmvXCj1wo9HQDCrhR64UeyHcfZHQEMOFHrhR65HQEqMzMzMzM1HQDChR64UeuGHcfdHQENqPXCj1wpHQEozMzMzMzNHQDKKPXCj1wqHcfhHQELnrhR64UhHQEo1wo9cKPZHQDLuFHrhR66HcflHQEO+uFHrhR9HQEmdcKPXCj1HQDMcKPXCj1yHcfpHQERPXCj1wo9HQEnGZmZmZmZHQDPUeuFHrhSHcftHQEQnrhR64UhHQEnOFHrhR65HQDTeuFHrhR+HcfxHQETUeuFHrhRHQEk8KPXCj1xHQDOzMzMzMzOHcf1HQEUo9cKPXClHQEkVwo9cKPZHQDKPXCj1wo+Hcf5HQET9cKPXCj1HQEldcKPXCj1HQDGwo9cKPXGHcf9HQEWszMzMzM1HQEix64UeuFJHQDKzMzMzMzOHcgABAABHQEWj1wo9cKRHQEiLhR64UexHQDQZmZmZmZqHcgEBAABHQEX5mZmZmZpHQEgMzMzMzM1HQDTcKPXCj1yHcgIBAABHQEZhR64UeuFHQEelHrhR64VHQDR9cKPXCj2HcgMBAABHQEXD1wo9cKRHQEf9cKPXCj1HQDYuFHrhR66HcgQBAABHQEXqPXCj1wpHQEeQo9cKPXFHQDaj1wo9cKSHcgUBAABHQEVTMzMzMzNHQEhqPXCj1wpHQDbAAAAAAACHcgYBAABHQEVCj1wo9cNHQEhij1wo9cNHQDgKPXCj1wqHcgcBAABHQEWI9cKPXClHQEgMzMzMzM1HQDiPXCj1wo+HcggBAABHQET+uFHrhR9HQEjCj1wo9cNHQDh1wo9cKPaHcgkBAABHQETvXCj1wo9HQEjcKPXCj1xHQDYPXCj1wo+HcgoBAABHQEUhR64UeuFHQEjnrhR64UhHQDS4UeuFHriHcgsBAABHQEPTMzMzMzNHQErHrhR64UhHQDMUeuFHrhSHcgwBAABHQEPlHrhR64VHQEscKPXCj1xHQDI4UeuFHriHcg0BAABHQESCj1wo9cNHQEp5mZmZmZpHQDNR64UeuFKHcg4BAABHQETHrhR64UhHQEp1wo9cKPZHQDJhR64UeuGHcg8BAABHQETHrhR64UhHQErBR64UeuFHQDQXCj1wo9eHchABAABHQEOHrhR64UhHQEsdcKPXCj1HQDQcKPXCj1yHchEBAABHQEPLhR64UexHQEva4UeuFHtHQDSPXCj1wo+HchIBAABHQEM5mZmZmZpHQEw+uFHrhR9HQDTwo9cKPXGHchMBAABHQEQ8KPXCj1xHQEwdcKPXCj1HQDN64UeuFHuHchQBAABHQEQ4UeuFHrhHQEurhR64UexHQDXR64UeuFKHchUBAABHQEPwo9cKPXFHQEuFHrhR64VHQDcKPXCj1wqHchYBAABHQEOo9cKPXClHQEsMzMzMzM1HQDb64UeuFHuHchcBAABHQEOTMzMzMzNHQEvqPXCj1wpHQDczMzMzMzOHchgBAABHQER1wo9cKPZHQEtnrhR64UhHQDgwo9cKPXGHchkBAABHQEQmZmZmZmZHQEtszMzMzM1HQDkXCj1wo9eHchoBAABHQETD1wo9cKRHQEq9cKPXCj1HQDf1wo9cKPaHchsBAABHQEV1wo9cKPZHQErXCj1wo9dHQDgwo9cKPXGHchwBAABHQEWXCj1wo9dHQEq9cKPXCj1HQDk64UeuFHuHch0BAABHQEXdcKPXCj1HQEpcKPXCj1xHQDdcKPXCj1yHch4BAABHQEXszMzMzM1HQEpUeuFHrhRHQDYFHrhR64WHch8BAABHQEW5mZmZmZpHQEqx64UeuFJHQDVUeuFHrhSHciABAABHQEZVwo9cKPZHQEndcKPXCj1HQDWR64UeuFKHciEBAABHQEaQo9cKPXFHQEmTMzMzMzNHQDbCj1wo9cOHciIBAABHQEcGZmZmZmZHQEkLhR64UexHQDb9cKPXCj2HciMBAABHQEdZmZmZmZpHQEi1wo9cKPZHQDYwo9cKPXGHciQBAABHQEca4UeuFHtHQEja4UeuFHtHQDhPXCj1wo+HciUBAABHQEdqPXCj1wpHQEh3Cj1wo9dHQDh9cKPXCj2HciYBAABHQEbBR64UeuFHQEkuFHrhR65HQDleuFHrhR+HcicBAABHQEb64UeuFHtHQEkI9cKPXClHQDqPXCj1wo+HcigBAABHQEdKPXCj1wpHQEiij1wo9cNHQDqKPXCj1wqHcikBAABHQEbVwo9cKPZHQElI9cKPXClHQDtj1wo9cKSHcioBAABHQEZcKPXCj1xHQEm1wo9cKPZHQDk4UeuFHriHcisBAABHQEZCj1wo9cNHQEncKPXCj1xHQDfo9cKPXCmHciwBAABHQET64UeuFHtHQEvx64UeuFJHQDhR64UeuFKHci0BAABHQETmZmZmZmZHQExij1wo9cNHQDezMzMzMzOHci4BAABHQEWVwo9cKPZHQEuTMzMzMzNHQDfCj1wo9cOHci8BAABHQEWzMzMzMzNHQEuj1wo9cKRHQDazMzMzMzOHcjABAABHQEYQo9cKPXFHQEu8KPXCj1xHQDguFHrhR66HcjEBAABHQEUa4UeuFHtHQEwQo9cKPXFHQDmmZmZmZmaHcjIBAABHQEV64UeuFHtHQExdcKPXCj1HQDmXCj1wo9eHcjMBAABHQEXZmZmZmZpHQEBTMzMzMzNHQDJ9cKPXCj2HcjQBAABHQEW5mZmZmZpHQEED1wo9cKRHQDLhR64UeuGHcjUBAABHQEYKPXCj1wpHQEFdcKPXCj1HQDJXCj1wo9eHcjYBAABHQEXR64UeuFJHQEEZmZmZmZpHQDRmZmZmZmaHcjcBAABHQEWFHrhR64VHQEGBR64UeuFHQDTPXCj1wo+HcjgBAABHQEWeuFHrhR9HQEClHrhR64VHQDTZmZmZmZqHcjkBAABHQEZ+uFHrhR9HQEE8KPXCj1xHQDS4UeuFHriHcjoBAABHQEbI9cKPXClHQED4UeuFHrhHQDQuFHrhR66HcjsBAABHQEUCj1wo9cNHQEEXCj1wo9dHQDJwo9cKPXGHcjwBAABHQESqPXCj1wpHQEDQo9cKPXFHQDMUeuFHrhSHcj0BAABHQEUAAAAAAABHQEDZmZmZmZpHQDF4UeuFHriHcj4BAABHQETUeuFHrhRHQEHHrhR64UhHQDIrhR64UeyHcj8BAABHQES4UeuFHrhHQEJOFHrhR65HQDMXCj1wo9eHckABAABHQES9cKPXCj1HQEJKPXCj1wpHQDQrhR64UeyHckEBAABHQESdcKPXCj1HQELdcKPXCj1HQDJeuFHrhR+HckIBAABHQER3Cj1wo9dHQENYUeuFHrhHQDK9cKPXCj2HckMBAABHQESo9cKPXClHQEKx64UeuFJHQDECj1wo9cOHckQBAABHQETLhR64UexHQEILhR64UexHQDDzMzMzMzOHckUBAABHQETR64UeuFJHQEHCj1wo9cNHQDAHrhR64UiHckYBAABHQEaXCj1wo9dHQEAlHrhR64VHQDIMzMzMzM2HckcBAABHQEaYUeuFHrhHQD7euFHrhR9HQDG64UeuFHuHckgBAABHQEcOFHrhR65HQEBj1wo9cKRHQDMUeuFHrhSHckkBAABHQEaj1wo9cKRHQECR64UeuFJHQDCwo9cKPXGHckoBAABHQEdFHrhR64VHQEDHrhR64UhHQDBMzMzMzM2HcksBAABHQEd+uFHrhR9HQEECj1wo9cNHQDEuFHrhR66HckwBAABHQEeTMzMzMzNHQEBcKPXCj1xHQC/64UeuFHuHck0BAABHQEc1wo9cKPZHQEE1wo9cKPZHQC4AAAAAAACHck4BAABHQEclHrhR64VHQEDdcKPXCj1HQCxXCj1wo9eHck8BAABHQEa64UeuFHtHQEHAAAAAAABHQC4KPXCj1wqHclABAABHQEcj1wo9cKRHQEJdcKPXCj1HQC5HrhR64UiHclEBAABHQEcij1wo9cNHQEKqPXCj1wpHQCx1wo9cKPaHclIBAABHQEbMzMzMzM1HQELI9cKPXClHQDAo9cKPXCmHclMBAABHQEbQo9cKPXFHQEKwo9cKPXFHQDGKPXCj1wqHclQBAABHQEcqPXCj1wpHQEJVwo9cKPZHQDH4UeuFHriHclUBAABHQEZzMzMzMzNHQEMdcKPXCj1HQDIuFHrhR66HclYBAABHQEYij1wo9cNHQEN5mZmZmZpHQDEmZmZmZmaHclcBAABHQEWmZmZmZmZHQEP9cKPXCj1HQDE64UeuFHuHclgBAABHQEVwo9cKPXFHQERAAAAAAABHQDI64UeuFHuHclkBAABHQEV4UeuFHrhHQERGZmZmZmZHQDAMzMzMzM2HcloBAABHQEUa4UeuFHtHQESdcKPXCj1HQDAo9cKPXCmHclsBAABHQEW3Cj1wo9dHQEQKPXCj1wpHQC29cKPXCj2HclwBAABHQEV9cKPXCj1HQERUeuFHrhRHQCuUeuFHrhSHcl0BAABHQEXBR64UeuFHQEROFHrhR65HQCncKPXCj1yHcl4BAABHQEUnrhR64UhHQES0euFHrhRHQCvHrhR64UiHcl8BAABHQEYrhR64UexHQEOOFHrhR65HQC2KPXCj1wqHcmABAABHQEZdcKPXCj1HQENKPXCj1wpHQC/mZmZmZmaHcmEBAABHQEfnrhR64UhHQEGCj1wo9cNHQC1cKPXCj1yHcmIBAABHQEhLhR64UexHQEE64UeuFHtHQC5hR64UeuGHcmMBAABHQEfdcKPXCj1HQEI0euFHrhRHQC69cKPXCj2HcmQBAABHQEf64UeuFHtHQEIwo9cKPXFHQDBwo9cKPXGHcmUBAABHQEg4UeuFHrhHQEKUeuFHrhRHQC4PXCj1wo+HcmYBAABHQEfo9cKPXClHQEF+uFHrhR9HQCqAAAAAAACHcmcBAABHQEiUeuFHrhRHQEHOFHrhR65HQCkFHrhR64WHcmgBAABHQEh+uFHrhR9HQEGXCj1wo9dHQCYzMzMzMzOHcmkBAABHQEkszMzMzM1HQEGHrhR64UhHQCqFHrhR64WHcmoBAABHQEiPXCj1wo9HQEKa4UeuFHtHQCk4UeuFHriHcmsBAABHQEg0euFHrhRHQEL4UeuFHrhHQCdXCj1wo9eHcmwBAABHQEh5mZmZmZpHQELrhR64UexHQCV1wo9cKPaHcm0BAABHQEe8KPXCj1xHQEK8KPXCj1xHQCa9cKPXCj2Hcm4BAABHQEgij1wo9cNHQEO5mZmZmZpHQCgKPXCj1wqHcm8BAABHQEfzMzMzMzNHQEP5mZmZmZpHQCZCj1wo9cOHcnABAABHQEe0euFHrhRHQEPYUeuFHrhHQCpR64UeuFKHcnEBAABHQEf9cKPXCj1HQERdcKPXCj1HQCvXCj1wo9eHcnIBAABHQEf4UeuFHrhHQETa4UeuFHtHQCrmZmZmZmaHcnMBAABHQEelHrhR64VHQESFHrhR64VHQC5wo9cKPXGHcnQBAABHQEfI9cKPXClHQERHrhR64UhHQDB64UeuFHuHcnUBAABHQEg3Cj1wo9dHQEP5mZmZmZpHQDCuFHrhR66HcnYBAABHQEdvXCj1wo9HQESHrhR64UhHQDFwo9cKPXGHcncBAABHQEcBR64UeuFHQET4UeuFHrhHQDDHrhR64UiHcngBAABHQEZ+uFHrhR9HQEVij1wo9cNHQDFR64UeuFKHcnkBAABHQEZMzMzMzM1HQEV4UeuFHrhHQDJ4UeuFHriHcnoBAABHQEYszMzMzM1HQEXAAAAAAABHQDBrhR64UeyHcnsBAABHQEXa4UeuFHtHQEYYUeuFHrhHQDDHrhR64UiHcnwBAABHQEZYUeuFHrhHQEXAAAAAAABHQC4zMzMzMzOHcn0BAABHQEYUeuFHrhRHQEY4UeuFHrhHQCzwo9cKPXGHcn4BAABHQEXFHrhR64VHQEaMzMzMzM1HQC3XCj1wo9eHcn8BAABHQEYqPXCj1wpHQEY64UeuFHtHQCrwo9cKPXGHcoABAABHQEbOFHrhR65HQEVeuFHrhR9HQC0euFHrhR+HcoEBAABHQEceuFHrhR9HQETzMzMzMzNHQC7cKPXCj1yHcoIBAABHQEjCj1wo9cNHQEQUeuFHrhRHQCjhR64UeuGHcoMBAABHQEkx64UeuFJHQEPKPXCj1wpHQCg4UeuFHriHcoQBAABHQEi3Cj1wo9dHQEQszMzMzM1HQCvhR64UeuGHcoUBAABHQEkI9cKPXClHQESTMzMzMzNHQCyeuFHrhR+HcoYBAABHQEjPXCj1wo9HQEO1wo9cKPZHQCz64UeuFHuHcocBAABHQEi0euFHrhRHQESzMzMzMzNHQCd64UeuFHuHcogBAABHQElAAAAAAABHQEVD1wo9cKRHQCc9cKPXCj2HcokBAABHQEma4UeuFHtHQEUwo9cKPXFHQCSeuFHrhR+HcooBAABHQEmvXCj1wo9HQEVGZmZmZmZHQCmo9cKPXCmHcosBAABHQEjVwo9cKPZHQEXzMzMzMzNHQCczMzMzMzOHcowBAABHQEhXCj1wo9dHQEYUeuFHrhRHQCUuFHrhR66Hco0BAABHQEiLhR64UexHQEYD1wo9cKRHQCMuFHrhR66Hco4BAABHQEf0euFHrhRHQEW3Cj1wo9dHQCWZmZmZmZqHco8BAABHQEgI9cKPXClHQEbKPXCj1wpHQCVhR64UeuGHcpABAABHQEfPXCj1wo9HQEbj1wo9cKRHQCNrhR64UeyHcpEBAABHQEeHrhR64UhHQEbUeuFHrhRHQCdrhR64UeyHcpIBAABHQEe8KPXCj1xHQEdUeuFHrhRHQClXCj1wo9eHcpMBAABHQEd3Cj1wo9dHQEfMzMzMzM1HQCkeuFHrhR+HcpQBAABHQEehR64UeuFHQEcgAAAAAABHQCweuFHrhR+HcpUBAABHQEfrhR64UexHQEaa4UeuFHtHQC11wo9cKPaHcpYBAABHQEg8KPXCj1xHQEY+uFHrhR9HQCx64UeuFHuHcpcBAABHQEfUeuFHrhRHQEaXCj1wo9dHQDAFHrhR64WHcpgBAABHQEddcKPXCj1HQEcVwo9cKPZHQDAzMzMzMzOHcpkBAABHQEcCj1wo9cNHQEdCj1wo9cNHQDFeuFHrhR+HcpoBAABHQEcLhR64UexHQEb5mZmZmZpHQDJ4UeuFHriHcpsBAABHQEahR64UeuFHQEfVwo9cKPZHQDEuFHrhR66HcpwBAABHQEZnrhR64UhHQEgI9cKPXClHQDH9cKPXCj2Hcp0BAABHQEaMzMzMzM1HQEglHrhR64VHQC/wo9cKPXGHcp4BAABHQEYij1wo9cNHQEirhR64UexHQC/mZmZmZmaHcp8BAABHQEYFHrhR64VHQEjVwo9cKPZHQC4KPXCj1wqHcqABAABHQEXcKPXCj1xHQEjR64UeuFJHQDC9cKPXCj2HcqEBAABHQEbMzMzMzM1HQEfqPXCj1wpHQC2j1wo9cKSHcqIBAABHQEc+uFHrhR9HQEdqPXCj1wpHQC4FHrhR64WHcqMBAABHQEiLhR64UexHQEdVwo9cKPZHQCW4UeuFHriHcqQBAABHQEkI9cKPXClHQEcj1wo9cKRHQCUzMzMzMzOHcqUBAABHQEhx64UeuFJHQEd8KPXCj1xHQCi4UeuFHriHcqYBAABHQEjI9cKPXClHQEchR64UeuFHQCmo9cKPXCmHcqcBAABHQEiR64UeuFJHQEf+uFHrhR9HQClXCj1wo9eHcqgBAABHQEha4UeuFHtHQEflHrhR64VHQCQKPXCj1wqHcqkBAABHQEi0euFHrhRHQEiUeuFHrhRHQCPwo9cKPXGHcqoBAABHQEiKPXCj1wpHQEjij1wo9cNHQCFR64UeuFKHcqsBAABHQElwo9cKPXFHQEiHrhR64UhHQCQ4UeuFHriHcqwBAABHQEh3Cj1wo9dHQEkR64UeuFJHQCYzMzMzMzOHcq0BAABHQEfdcKPXCj1HQElgAAAAAABHQCXMzMzMzM2Hcq4BAABHQEd5mZmZmZpHQEkAAAAAAABHQCWo9cKPXCmHcq8BAABHQEfgAAAAAABHQEmrhR64UexHQCP1wo9cKPaHcrABAABHQEeuFHrhR65HQEnYUeuFHrhHQCgPXCj1wo+HcrEBAABHQEc9cKPXCj1HQEoeuFHrhR9HQCdwo9cKPXGHcrIBAABHQEeGZmZmZmZHQEl0euFHrhRHQCprhR64UeyHcrMBAABHQEfcKPXCj1xHQEnHrhR64UhHQCyKPXCj1wqHcrQBAABHQEeQo9cKPXFHQEozMzMzMzNHQC09cKPXCj2HcrUBAABHQEgAAAAAAABHQElR64UeuFJHQC7hR64UeuGHcrYBAABHQEha4UeuFHtHQEjAAAAAAABHQC7wo9cKPXGHcrcBAABHQEiVwo9cKPZHQEiUeuFHrhRHQC0ZmZmZmZqHcrgBAABHQEha4UeuFHtHQEhqPXCj1wpHQDCcKPXCj1yHcrkBAABHQEf+uFHrhR9HQEjXCj1wo9dHQDFwo9cKPXGHcroBAABHQEfQo9cKPXFHQEjHrhR64UhHQDLPXCj1wo+HcrsBAABHQEf3Cj1wo9dHQEhTMzMzMzNHQDOUeuFHrhSHcrwBAABHQEdlHrhR64VHQElD1wo9cKRHQDNMzMzMzM2Hcr0BAABHQEdXCj1wo9dHQElKPXCj1wpHQDRMzMzMzM2Hcr4BAABHQEc64UeuFHtHQEnPXCj1wo9HQDKXCj1wo9eHcr8BAABHQEbCj1wo9cNHQEowo9cKPXFHQDMCj1wo9cOHcsABAABHQEaOFHrhR65HQEqGZmZmZmZHQDJj1wo9cKSHcsEBAABHQEaFHrhR64VHQEoZmZmZmZpHQDPhR64UeuGHcsIBAABHQEdeuFHrhR9HQEnmZmZmZmZHQDFMzMzMzM2HcsMBAABHQEfI9cKPXClHQElmZmZmZmZHQDDAAAAAAACHcsQBAABHQEgzMzMzMzNHQEpa4UeuFHtHQCjcKPXCj1yHcsUBAABHQEiVwo9cKPZHQEpcKPXCj1xHQCdR64UeuFKHcsYBAABHQEiBR64UeuFHQEoD1wo9cKRHQCs9cKPXCj2HcscBAABHQEjR64UeuFJHQEmXCj1wo9dHQCq4UeuFHriHcsgBAABHQEjHrhR64UhHQEpcKPXCj1xHQCyFHrhR64WHcskBAABHQEfwo9cKPXFHQEsAAAAAAABHQCmPXCj1wo+HcsoBAABHQEhOFHrhR65HQEtMzMzMzM1HQCnmZmZmZmaHcssBAABHQEMVwo9cKPZHQELBR64UeuFHQDtR64UeuFKHcswBAABHQEM5mZmZmZpHQEMrhR64UexHQDo4UeuFHriHcs0BAABHQEPD1wo9cKRHQEMrhR64UexHQDoFHrhR64WHcs4BAABHQEL5mZmZmZpHQEPgAAAAAABHQDpj1wo9cKSHcs8BAABHQEKAAAAAAABHQEPeuFHrhR9HQDrrhR64UeyHctABAABHQELlHrhR64VHQEQZmZmZmZpHQDlo9cKPXCmHctEBAABHQENlHrhR64VHQERMzMzMzM1HQDsj1wo9cKSHctIBAABHQEOGZmZmZmZHQEQdcKPXCj1HQDv64UeuFHuHctMBAABHQELeuFHrhR9HQELYUeuFHrhHQDkR64UeuFKHctQBAABHQELTMzMzMzNHQEJOFHrhR65HQDkwo9cKPXGHctUBAABHQEJVwo9cKPZHQEL0euFHrhRHQDkFHrhR64WHctYBAABHQEM1wo9cKPZHQEL1wo9cKPZHQDfR64UeuFKHctcBAABHQEMij1wo9cNHQEOBR64UeuFHQDb1wo9cKPaHctgBAABHQELHrhR64UhHQEPnrhR64UhHQDcUeuFHrhSHctkBAABHQEOQo9cKPXFHQENuFHrhR65HQDXuFHrhR66HctoBAABHQEOa4UeuFHtHQEPOFHrhR65HQDUo9cKPXCmHctsBAABHQEPvXCj1wo9HQELeuFHrhR9HQDYcKPXCj1yHctwBAABHQEO5mZmZmZpHQEKeuFHrhR9HQDdFHrhR64WHct0BAABHQEP3Cj1wo9dHQEJAAAAAAABHQDfj1wo9cKSHct4BAABHQEOLhR64UexHQELLhR64UexHQDyj1wo9cKSHct8BAABHQENVwo9cKPZHQEI4UeuFHrhHQD2KPXCj1wqHcuABAABHQEOhR64UeuFHQEN5mZmZmZpHQD0XCj1wo9eHcuEBAABHQEQ9cKPXCj1HQEKXCj1wo9dHQDwFHrhR64WHcuIBAABHQERvXCj1wo9HQEHszMzMzM1HQDvZmZmZmZqHcuMBAABHQEQXCj1wo9dHQEGhR64UeuFHQDtAAAAAAACHcuQBAABHQESBR64UeuFHQEGo9cKPXClHQDzKPXCj1wqHcuUBAABHQEUhR64UeuFHQEHzMzMzMzNHQDsj1wo9cKSHcuYBAABHQEVLhR64UexHQEFuFHrhR65HQDseuFHrhR+HcucBAABHQEUR64UeuFJHQEI+uFHrhR9HQDnXCj1wo9eHcugBAABHQEWOFHrhR65HQELGZmZmZmZHQDncKPXCj1yHcukBAABHQEYLhR64UexHQEKUeuFHrhRHQDmR64UeuFKHcuoBAABHQEVZmZmZmZpHQENa4UeuFHtHQDj64UeuFHuHcusBAABHQEUAAAAAAABHQEPrhR64UexHQDlMzMzMzM2HcuwBAABHQETYUeuFHrhHQEQQo9cKPXFHQDpKPXCj1wqHcu0BAABHQETMzMzMzM1HQERBR64UeuFHQDg9cKPXCj2Hcu4BAABHQEUVwo9cKPZHQEPrhR64UexHQDc1wo9cKPaHcu8BAABHQEUPXCj1wo9HQEQLhR64UexHQDXPXCj1wo+HcvABAABHQETUeuFHrhRHQESFHrhR64VHQDU1wo9cKPaHcvEBAABHQEVj1wo9cKRHQEOOFHrhR65HQDUHrhR64UiHcvIBAABHQEVXCj1wo9dHQEOQo9cKPXFHQDQFHrhR64WHcvMBAABHQEW1wo9cKPZHQEMGZmZmZmZHQDWFHrhR64WHcvQBAABHQEYI9cKPXClHQEKZmZmZmZpHQDTCj1wo9cOHcvUBAABHQEYTMzMzMzNHQEKmZmZmZmZHQDPCj1wo9cOHcvYBAABHQEZMzMzMzM1HQEI0euFHrhRHQDUZmZmZmZqHcvcBAABHQEW9cKPXCj1HQELgAAAAAABHQDbMzMzMzM2HcvgBAABHQEVszMzMzM1HQENYUeuFHrhHQDecKPXCj1yHcvkBAABHQEWhR64UeuFHQEJVwo9cKPZHQDv64UeuFHuHcvoBAABHQEVqPXCj1wpHQEJuFHrhR65HQDz1wo9cKPaHcvsBAABHQEWj1wo9cKRHQEMCj1wo9cNHQDtUeuFHrhSHcvwBAABHQEU1wo9cKPZHQENLhR64UexHQDuuFHrhR66Hcv0BAABHQEYa4UeuFHtHQENGZmZmZmZHQDuHrhR64UiHcv4BAABHQEZD1wo9cKRHQEIGZmZmZmZHQDwCj1wo9cOHcv8BAABHQEbD1wo9cKRHQEIYUeuFHrhHQD1AAAAAAACHcgACAABHQEdTMzMzMzNHQEGdcKPXCj1HQD0KPXCj1wqHcgECAABHQEZXCj1wo9dHQEIKPXCj1wpHQD51wo9cKPaHcgICAABHQEcFHrhR64VHQELR64UeuFJHQD0UeuFHrhSHcgMCAABHQEenrhR64UhHQEL64UeuFHtHQDyR64UeuFKHcgQCAABHQEe5mZmZmZpHQEOFHrhR64VHQDymZmZmZmaHcgUCAABHQEgKPXCj1wpHQELD1wo9cKRHQD0zMzMzMzOHcgYCAABHQEe+uFHrhR9HQEK+uFHrhR9HQDscKPXCj1yHcgcCAABHQEfAAAAAAABHQEIzMzMzMzNHQDsHrhR64UiHcggCAABHQEdAAAAAAABHQEMAAAAAAABHQDpFHrhR64WHcgkCAABHQEeR64UeuFJHQENI9cKPXClHQDkhR64UeuGHcgoCAABHQEfI9cKPXClHQELo9cKPXClHQDh4UeuFHriHcgsCAABHQEccKPXCj1xHQEPHrhR64UhHQDho9cKPXCmHcgwCAABHQEanrhR64UhHQEQ9cKPXCj1HQDjzMzMzMzOHcg0CAABHQEaR64UeuFJHQERGZmZmZmZHQDoCj1wo9cOHcg4CAABHQEZo9cKPXClHQESqPXCj1wpHQDgMzMzMzM2Hcg8CAABHQEa0euFHrhRHQER4UeuFHrhHQDbeuFHrhR+HchACAABHQEadcKPXCj1HQES8KPXCj1xHQDWR64UeuFKHchECAABHQEZCj1wo9cNHQEU3Cj1wo9dHQDU4UeuFHriHchICAABHQEb5mZmZmZpHQERmZmZmZmZHQDSXCj1wo9eHchMCAABHQEbo9cKPXClHQER+uFHrhR9HQDOcKPXCj1yHchQCAABHQEdhR64UeuFHQEPqPXCj1wpHQDTmZmZmZmaHchUCAABHQEeo9cKPXClHQEOj1wo9cKRHQDPZmZmZmZqHchYCAABHQEgdcKPXCj1HQENx64UeuFJHQDQR64UeuFKHchcCAABHQEeFHrhR64VHQEPGZmZmZmZHQDLrhR64UeyHchgCAABHQEd8KPXCj1xHQEOgAAAAAABHQDYR64UeuFKHchkCAABHQEcgAAAAAABHQEPrhR64UexHQDcHrhR64UiHchoCAABHQEhmZmZmZmZHQEMGZmZmZmZHQDqXCj1wo9eHchsCAABHQEinrhR64UhHQEM0euFHrhRHQDt9cKPXCj2HchwCAABHQEgwo9cKPXFHQEOXCj1wo9dHQDm4UeuFHriHch0CAABHQEgQo9cKPXFHQEQI9cKPXClHQDpPXCj1wo+Hch4CAABHQEiI9cKPXClHQEO4UeuFHrhHQDjrhR64UeyHch8CAABHQEi9cKPXCj1HQEKD1wo9cKRHQDnUeuFHrhSHciACAABHQEl+uFHrhR9HQEKQo9cKPXFHQDlcKPXCj1yHciECAABHQEnCj1wo9cNHQEHgAAAAAABHQDkwo9cKPXGHciICAABHQEna4UeuFHtHQEMGZmZmZmZHQDpCj1wo9cOHciMCAABHQElx64UeuFJHQELZmZmZmZpHQDfmZmZmZmaHciQCAABHQEkuFHrhR65HQEJ64UeuFHtHQDbXCj1wo9eHciUCAABHQEiij1wo9cNHQEKBR64UeuFHQDbhR64UeuGHciYCAABHQElYUeuFHrhHQEH1wo9cKPZHQDbR64UeuFKHcicCAABHQEl0euFHrhRHQELTMzMzMzNHQDWUeuFHrhSHcigCAABHQEl5mZmZmZpHQEJ5mZmZmZpHQDS9cKPXCj2HcikCAABHQEkKPXCj1wpHQENUeuFHrhRHQDUR64UeuFKHcioCAABHQEleuFHrhR9HQEPszMzMzM1HQDUMzMzMzM2HcisCAABHQEmOFHrhR65HQEP5mZmZmZpHQDQHrhR64UiHciwCAABHQEjrhR64UexHQESCj1wo9cNHQDVZmZmZmZqHci0CAABHQEinrhR64UhHQES5mZmZmZpHQDaMzMzMzM2Hci4CAABHQEi8KPXCj1xHQERzMzMzMzNHQDd1wo9cKPaHci8CAABHQEg+uFHrhR9HQEU3Cj1wo9dHQDZrhR64UeyHcjACAABHQEhGZmZmZmZHQEVj1wo9cKRHQDUMzMzMzM2HcjECAABHQEfzMzMzMzNHQEXlHrhR64VHQDRKPXCj1wqHcjICAABHQEeGZmZmZmZHQEZLhR64UexHQDSrhR64UeyHcjMCAABHQEglHrhR64VHQEXnrhR64UhHQDLwo9cKPXGHcjQCAABHQEfrhR64UexHQEY9cKPXCj1HQDJXCj1wo9eHcjUCAABHQEiYUeuFHrhHQEV+uFHrhR9HQDJcKPXCj1yHcjYCAABHQEjFHrhR64VHQEWUeuFHrhRHQDEeuFHrhR+HcjcCAABHQEkzMzMzMzNHQEVTMzMzMzNHQDD4UeuFHriHcjgCAABHQEinrhR64UhHQEYFHrhR64VHQDCuFHrhR66HcjkCAABHQEjuFHrhR65HQEUOFHrhR65HQDMPXCj1wo+HcjoCAABHQEi64UeuFHtHQET64UeuFHtHQDRhR64UeuGHcjsCAABHQEoszMzMzM1HQEMmZmZmZmZHQDXCj1wo9cOHcjwCAABHQEpszMzMzM1HQEL1wo9cKPZHQDamZmZmZmaHcj0CAABHQEoBR64UeuFHQEPa4UeuFHtHQDXrhR64UeyHcj4CAABHQEnqPXCj1wpHQEP8KPXCj1xHQDb1wo9cKPaHcj8CAABHQEphR64UeuFHQEQszMzMzM1HQDV1wo9cKPaHckACAABHQEqTMzMzMzNHQEMGZmZmZmZHQDSXCj1wo9eHckECAABHQEtXCj1wo9dHQEMj1wo9cKRHQDSHrhR64UiHckICAABHQEuij1wo9cNHQEKij1wo9cNHQDOKPXCj1wqHckMCAABHQEua4UeuFHtHQEMj1wo9cKRHQDXmZmZmZmaHckQCAABHQEteuFHrhR9HQEPgAAAAAABHQDPuFHrhR66HckUCAABHQEsGZmZmZmZHQEQKPXCj1wpHQDKwo9cKPXGHckYCAABHQEs1wo9cKPZHQEOx64UeuFJHQDHuFHrhR66HckcCAABHQEp9cKPXCj1HQEP1wo9cKPZHQDLHrhR64UiHckgCAABHQEsgAAAAAABHQETCj1wo9cNHQDIeuFHrhR+HckkCAABHQEsOFHrhR65HQES0euFHrhRHQDEKPXCj1wqHckoCAABHQEqgAAAAAABHQEUrhR64UexHQDK1wo9cKPaHcksCAABHQEr4UeuFHrhHQEW3Cj1wo9dHQDMhR64UeuGHckwCAABHQEsVwo9cKPZHQEYUeuFHrhRHQDJZmZmZmZqHck0CAABHQEqUeuFHrhRHQEYR64UeuFJHQDQXCj1wo9eHck4CAABHQEphR64UeuFHQEXcKPXCj1xHQDVR64UeuFKHck8CAABHQEqmZmZmZmZHQEV4UeuFHrhHQDXR64UeuFKHclACAABHQEnZmZmZmZpHQEYo9cKPXClHQDXAAAAAAACHclECAABHQEmuFHrhR65HQEahR64UeuFHQDTHrhR64UiHclICAABHQEkcKPXCj1xHQEcI9cKPXClHQDSUeuFHrhSHclMCAABHQEinrhR64UhHQEcx64UeuFJHQDVZmZmZmZqHclQCAABHQEkVwo9cKPZHQEdOFHrhR65HQDNPXCj1wo+HclUCAABHQEirhR64UexHQEePXCj1wo9HQDMKPXCj1wqHclYCAABHQEl5mZmZmZpHQEceuFHrhR9HQDJUeuFHrhSHclcCAABHQElXCj1wo9dHQEdVwo9cKPZHQDEeuFHrhR+HclgCAABHQEj+uFHrhR9HQEe0euFHrhRHQDER64UeuFKHclkCAABHQEmo9cKPXClHQEc9cKPXCj1HQDBeuFHrhR+HcloCAABHQEoPXCj1wo9HQEbVwo9cKPZHQDKAAAAAAACHclsCAABHQEohR64UeuFHQEaPXCj1wo9HQDO64UeuFHuHclwCAABHQEvVwo9cKPZHQEULhR64UexHQDJrhR64UeyHcl0CAABHQEwvXCj1wo9HQESnrhR64UhHQDK1wo9cKPaHcl4CAABHQEuj1wo9cKRHQEVzMzMzMzNHQDOo9cKPXCmHcl8CAABHQEuI9cKPXClHQEUdcKPXCj1HQDR9cKPXCj2HcmACAABHQEv5mZmZmZpHQEXUeuFHrhRHQDQR64UeuFKHcmECAABHQEwQo9cKPXFHQEVnrhR64UhHQDFPXCj1wo+HcmICAABHQEx8KPXCj1xHQEWOFHrhR65HQDGwo9cKPXGHcmMCAABHQEZVwo9cKPZHQEZZmZmZmZpHQDQo9cKPXCmHcmQCAABHQEUHrhR64UhHQEVHrhR64UhHQDNFHrhR64WHcmUCAABHQEd64UeuFHtHQEeeuFHrhR9HQDVcKPXCj1yHcmYCAABlVQZhY3RpdmVyZwIAAEsAdXMu'))
	surfInfo = {'category': (0, None, {}), 'probeRadius': (0, None, {}), 'pointSize': (0, None, {}), 'name': [], 'density': (0, None, {}), 'colorMode': (0, None, {}), 'useLighting': (0, None, {}), 'transparencyBlendMode': (0, None, {}), 'molecule': [], 'smoothLines': (0, None, {}), 'lineWidth': (0, None, {}), 'allComponents': (0, None, {}), 'twoSidedLighting': (0, None, {}), 'customVisibility': [], 'drawMode': (0, None, {}), 'display': (0, None, {}), 'customColors': []}
	vrmlInfo = {'subid': (0, None, {}), 'display': (0, None, {}), 'id': (0, None, {}), 'vrmlString': [], 'name': (0, None, {})}
	colors = {u'Ru': ((0.141176, 0.560784, 0.560784), 1, u'default'), u'Re': ((0.14902, 0.490196, 0.670588), 1, u'default'), u'Rf': ((0.8, 0, 0.34902), 1, u'default'), u'Ra': ((0, 0.490196, 0), 1, u'default'), u'Rb': ((0.439216, 0.180392, 0.690196), 1, u'default'), u'Rn': ((0.258824, 0.509804, 0.588235), 1, u'default'), u'Rh': ((0.0392157, 0.490196, 0.54902), 1, u'default'), u'Be': ((0.760784, 1, 0), 1, u'default'), u'Ba': ((0, 0.788235, 0), 1, u'default'), u'Bh': ((0.878431, 0, 0.219608), 1, u'default'), u'Bi': ((0.619608, 0.309804, 0.709804), 1, u'default'), u'Bk': ((0.541176, 0.309804, 0.890196), 1, u'default'), u'Br': ((0.65098, 0.160784, 0.160784), 1, u'default'), u'H': ((1, 1, 1), 1, u'default'), u'P': ((1, 0.501961, 0), 1, u'default'), u'Os': ((0.14902, 0.4, 0.588235), 1, u'default'), u'Es': ((0.701961, 0.121569, 0.831373), 1, u'default'), u'Hg': ((0.721569, 0.721569, 0.815686), 1, u'default'), u'Ge': ((0.4, 0.560784, 0.560784), 1, u'default'), u'Gd': ((0.270588, 1, 0.780392), 1, u'default'), u'Ga': ((0.760784, 0.560784, 0.560784), 1, u'default'), u'Pr': ((0.85098, 1, 0.780392), 1, u'default'),
u'Pt': ((0.815686, 0.815686, 0.878431), 1, u'default'), u'Pu': ((0, 0.419608, 1), 1, u'default'), u'C': ((0.564706, 0.564706, 0.564706), 1, u'default'), u'Pb': ((0.341176, 0.34902, 0.380392), 1, u'default'), u'Pa': ((0, 0.631373, 1), 1, u'default'), u'Pd': ((0, 0.411765, 0.521569), 1, u'default'), u'Cd': ((1, 0.85098, 0.560784), 1, u'default'), u'Po': ((0.670588, 0.360784, 0), 1, u'default'), u'Pm': ((0.639216, 1, 0.780392), 1, u'default'), u'Hs': ((0.901961, 0, 0.180392), 1, u'default'), u'Ho': ((0, 1, 0.611765), 1, u'default'), u'Hf': ((0.301961, 0.760784, 1), 1, u'default'), u'K': ((0.560784, 0.25098, 0.831373), 1, u'default'), u'He': ((0.85098, 1, 1), 1, u'default'), u'Md': ((0.701961, 0.0509804, 0.65098), 1, u'default'), u'Mg': ((0.541176, 1, 0), 1, u'default'), u'Mo': ((0.329412, 0.709804, 0.709804), 1, u'default'), u'Mn': ((0.611765, 0.478431, 0.780392), 1, u'default'), u'O': ((1, 0.0509804, 0.0509804), 1, u'default'), u'Mt': ((0.921569, 0, 0.14902), 1, u'default'), u'S': ((1, 1, 0.188235), 1, u'default'), u'W': ((0.129412, 0.580392, 0.839216), 1, u'default'),
u'Zn': ((0.490196, 0.501961, 0.690196), 1, u'default'), u'Eu': ((0.380392, 1, 0.780392), 1, u'default'), u'Zr': ((0.580392, 0.878431, 0.878431), 1, u'default'), u'Er': ((0, 0.901961, 0.458824), 1, u'default'), u'Ni': ((0.313725, 0.815686, 0.313725), 1, u'default'), u'No': ((0.741176, 0.0509804, 0.529412), 1, u'default'), u'Na': ((0.670588, 0.360784, 0.94902), 1, u'default'), u'Nb': ((0.45098, 0.760784, 0.788235), 1, u'default'), u'Nd': ((0.780392, 1, 0.780392), 1, u'default'), u'Ne': ((0.701961, 0.890196, 0.960784), 1, u'default'), u'Np': ((0, 0.501961, 1), 1, u'default'), u'Fr': ((0.258824, 0, 0.4), 1, u'default'), u'Fe': ((0.878431, 0.4, 0.2), 1, u'default'), u'Fm': ((0.701961, 0.121569, 0.729412), 1, u'default'), u'B': ((1, 0.709804, 0.709804), 1, u'default'), u'F': ((0.564706, 0.878431, 0.313725), 1, u'default'), u'Sr': ((0, 1, 0), 1, u'default'), u'N': ((0.188235, 0.313725, 0.972549), 1, u'default'), u'Kr': ((0.360784, 0.721569, 0.819608), 1, u'default'), u'Si': ((0.941176, 0.784314, 0.627451), 1, u'default'), u'Sn': ((0.4, 0.501961, 0.501961), 1, u'default'),
u'Sm': ((0.560784, 1, 0.780392), 1, u'default'), u'V': ((0.65098, 0.65098, 0.670588), 1, u'default'), u'Sc': ((0.901961, 0.901961, 0.901961), 1, u'default'), u'Sb': ((0.619608, 0.388235, 0.709804), 1, u'default'), u'Sg': ((0.85098, 0, 0.270588), 1, u'default'), u'Se': ((1, 0.631373, 0), 1, u'default'), u'Co': ((0.941176, 0.564706, 0.627451), 1, u'default'), u'Cm': ((0.470588, 0.360784, 0.890196), 1, u'default'), u'Cl': ((0.121569, 0.941176, 0.121569), 1, u'default'), u'Ca': ((0.239216, 1, 0), 1, u'default'), u'Cf': ((0.631373, 0.211765, 0.831373), 1, u'default'), u'Ce': ((1, 1, 0.780392), 1, u'default'), u'Xe': ((0.258824, 0.619608, 0.690196), 1, u'default'), u'Lu': ((0, 0.670588, 0.141176), 1, u'default'), u'Cs': ((0.341176, 0.0901961, 0.560784), 1, u'default'), u'Cr': ((0.541176, 0.6, 0.780392), 1, u'default'), u'Cu': ((0.784314, 0.501961, 0.2), 1, u'default'), u'La': ((0.439216, 0.831373, 1), 1, u'default'), u'Li': ((0.8, 0.501961, 1), 1, u'default'), u'Tl': ((0.65098, 0.329412, 0.301961), 1, u'default'), u'Tm': ((0, 0.831373, 0.321569), 1, u'default'),
u'Lr': ((0.780392, 0, 0.4), 1, u'default'), u'Th': ((0, 0.729412, 1), 1, u'default'), u'Ti': ((0.74902, 0.760784, 0.780392), 1, u'default'), u'tan': ((0.823529, 0.705882, 0.54902), 1, u'default'), u'Te': ((0.831373, 0.478431, 0), 1, u'default'), u'Tb': ((0.188235, 1, 0.780392), 1, u'default'), u'Tc': ((0.231373, 0.619608, 0.619608), 1, u'default'), u'Ta': ((0.301961, 0.65098, 1), 1, u'default'), u'Yb': ((0, 0.74902, 0.219608), 1, u'default'), u'Db': ((0.819608, 0, 0.309804), 1, u'default'), u'Dy': ((0.121569, 1, 0.780392), 1, u'default'), u'I': ((0.580392, 0, 0.580392), 1, u'default'), u'medium purple': ((0.576471, 0.439216, 0.858824), 1, u'default'), u'U': ((0, 0.560784, 1), 1, u'default'), u'Y': ((0.580392, 1, 1), 1, u'default'), u'Ac': ((0.439216, 0.670588, 0.980392), 1, u'default'), u'Ag': ((0.752941, 0.752941, 0.752941), 1, u'default'), u'Ir': ((0.0901961, 0.329412, 0.529412), 1, u'default'), u'Am': ((0.329412, 0.360784, 0.94902), 1, u'default'), u'Al': ((0.74902, 0.65098, 0.65098), 1, u'default'), u'As': ((0.741176, 0.501961, 0.890196), 1, u'default'),
u'Ar': ((0.501961, 0.819608, 0.890196), 1, u'default'), u'Au': ((1, 0.819608, 0.137255), 1, u'default'), u'At': ((0.458824, 0.309804, 0.270588), 1, u'default'), u'In': ((0.65098, 0.458824, 0.45098), 1, u'default')}
	materials = {u'default': ((0.85, 0.85, 0.85), 30)}
	pbInfo = {'category': [u'distance monitor'], 'bondInfo': [{'color': (0, None, {}), 'atoms': [], 'label': (0, None, {}), 'halfbond': (0, None, {}), 'labelColor': (0, None, {}), 'labelOffset': (0, None, {}), 'drawMode': (0, None, {}), 'display': (0, None, {})}], 'lineType': (1, 2, {}), 'color': (1, 6, {}), 'optional': {'fixedLabels': (True, False, (1, False, {}))}, 'display': (1, True, {}), 'showStubBonds': (1, False, {}), 'lineWidth': (1, 1, {}), 'stickScale': (1, 1, {}), 'id': [-2]}
	modelAssociations = {}
	colorInfo = (8, (u'H', (1, 1, 1, 1)), {(u'green', (0, 1, 0, 1)): [7], (u'N', (0.188235, 0.313725, 0.972549, 1)): [3], (u'P', (1, 0.501961, 0, 1)): [4], (u'O', (1, 0.0509804, 0.0509804, 1)): [1], (u'tan', (0.823529, 0.705882, 0.54902, 1)): [0], (u'Na', (0.670588, 0.360784, 0.94902, 1)): [5], (u'yellow', (1, 1, 0, 1)): [6]})
	viewerInfo = {'cameraAttrs': {'center': (43.57, 43.68, 20.66), 'fieldOfView': 20.469605526846, 'nearFar': (37.194601080146, 4.7912588242838), 'ortho': False, 'eyeSeparation': 50.8, 'focal': 20.66}, 'viewerAttrs': {'silhouetteColor': None, 'clipping': False, 'showSilhouette': False, 'showShadows': False, 'viewSize': 30.250819672131, 'labelsOnTop': True, 'depthCueRange': (0.5, 1), 'silhouetteWidth': 2, 'singleLayerTransparency': True, 'shadowTextureSize': 2048, 'backgroundImage': [None, 1, 2, 1, 0, 0], 'backgroundGradient': [('Chimera default', [(1, 1, 1, 1), (0, 0, 1, 1)], 1), 1, 0, 0], 'depthCue': True, 'highlight': 0, 'scaleFactor': 1, 'angleDependentTransparency': True, 'backgroundMethod': 0}, 'viewerHL': 7, 'cameraMode': 'mono', 'detail': 1.5, 'viewerFog': None, 'viewerBG': None}

	replyobj.status("Initializing session restore...", blankAfter=0,
		secondary=True)
	from SimpleSession.versions.v65 import expandSummary
	init(dict(enumerate(expandSummary(colorInfo))))
	replyobj.status("Restoring colors...", blankAfter=0,
		secondary=True)
	restoreColors(colors, materials)
	replyobj.status("Restoring molecules...", blankAfter=0,
		secondary=True)
	restoreMolecules(molInfo, resInfo, atomInfo, bondInfo, crdInfo)
	replyobj.status("Restoring surfaces...", blankAfter=0,
		secondary=True)
	restoreSurfaces(surfInfo)
	replyobj.status("Restoring VRML models...", blankAfter=0,
		secondary=True)
	restoreVRML(vrmlInfo)
	replyobj.status("Restoring pseudobond groups...", blankAfter=0,
		secondary=True)
	restorePseudoBondGroups(pbInfo)
	replyobj.status("Restoring model associations...", blankAfter=0,
		secondary=True)
	restoreModelAssociations(modelAssociations)
	replyobj.status("Restoring camera...", blankAfter=0,
		secondary=True)
	restoreViewer(viewerInfo)

try:
	restoreCoreModels()
except:
	reportRestoreError("Error restoring core models")

	replyobj.status("Restoring extension info...", blankAfter=0,
		secondary=True)


try:
	import StructMeasure
	from StructMeasure.DistMonitor import restoreDistances
	registerAfterModelsCB(restoreDistances, 1)
except:
	reportRestoreError("Error restoring distances in session")


def restoreMidasBase():
	formattedPositions = {}
	import Midas
	Midas.restoreMidasBase(formattedPositions)
try:
	restoreMidasBase()
except:
	reportRestoreError('Error restoring Midas base state')


def restoreMidasText():
	from Midas import midas_text
	midas_text.aliases = {}
	midas_text.userSurfCategories = {}

try:
	restoreMidasText()
except:
	reportRestoreError('Error restoring Midas text state')


def restore_cap_attributes():
 cap_attributes = \
  {
   'cap_attributes': [ ],
   'cap_color': None,
   'cap_offset': 0.01,
   'class': 'Caps_State',
   'default_cap_offset': 0.01,
   'mesh_style': False,
   'shown': True,
   'subdivision_factor': 1.0,
   'version': 1,
  }
 import SurfaceCap.session
 SurfaceCap.session.restore_cap_attributes(cap_attributes)
registerAfterModelsCB(restore_cap_attributes)


def restore_volume_data():
 volume_data_state = \
  {
   'class': 'Volume_Manager_State',
   'data_and_regions_state': [ ],
   'version': 2,
  }
 from VolumeViewer import session
 session.restore_volume_data_state(volume_data_state)

try:
  restore_volume_data()
except:
  reportRestoreError('Error restoring volume data')

geomData = {'AxisManager': {}, 'CentroidManager': {}, 'PlaneManager': {}}

try:
	from StructMeasure.Geometry import geomManager
	geomManager._restoreSession(geomData)
except:
	reportRestoreError("Error restoring geometry objects in session")


def restoreSession_RibbonStyleEditor():
	import SimpleSession
	import RibbonStyleEditor
	userScalings = []
	userXSections = []
	userResidueClasses = []
	residueData = [(1, 'Chimera default', 'rounded', u'unknown'), (2, 'Chimera default', 'rounded', u'nucleic acid'), (3, 'Chimera default', 'rounded', u'nucleic acid'), (4, 'Chimera default', 'rounded', u'nucleic acid'), (5, 'Chimera default', 'rounded', u'nucleic acid'), (6, 'Chimera default', 'rounded', u'unknown'), (7, 'Chimera default', 'rounded', u'nucleic acid'), (8, 'Chimera default', 'rounded', u'nucleic acid'), (9, 'Chimera default', 'rounded', u'nucleic acid'), (10, 'Chimera default', 'rounded', u'nucleic acid'), (11, 'Chimera default', 'rounded', u'unknown'), (12, 'Chimera default', 'rounded', u'nucleic acid'), (13, 'Chimera default', 'rounded', u'nucleic acid'), (14, 'Chimera default', 'rounded', u'nucleic acid'), (15, 'Chimera default', 'rounded', u'nucleic acid'), (16, 'Chimera default', 'rounded', u'unknown'), (17, 'Chimera default', 'rounded', u'nucleic acid'), (18, 'Chimera default', 'rounded', u'nucleic acid'), (19, 'Chimera default', 'rounded', u'nucleic acid'), (20, 'Chimera default', 'rounded', u'nucleic acid'), (21, 'Chimera default', 'rounded', u'unknown'),
(22, 'Chimera default', 'rounded', u'unknown'), (23, 'Chimera default', 'rounded', u'unknown')]
	flags = RibbonStyleEditor.NucleicDefault1
	SimpleSession.registerAfterModelsCB(RibbonStyleEditor.restoreState,
				(userScalings, userXSections,
				userResidueClasses, residueData, flags))
try:
	restoreSession_RibbonStyleEditor()
except:
	reportRestoreError("Error restoring RibbonStyleEditor state")

trPickle = 'gAJjQW5pbWF0ZS5UcmFuc2l0aW9ucwpUcmFuc2l0aW9ucwpxASmBcQJ9cQMoVQxjdXN0b21fc2NlbmVxBGNBbmltYXRlLlRyYW5zaXRpb24KVHJhbnNpdGlvbgpxBSmBcQZ9cQcoVQZmcmFtZXNxCEsBVQ1kaXNjcmV0ZUZyYW1lcQlLAVUKcHJvcGVydGllc3EKXXELVQNhbGxxDGFVBG5hbWVxDWgEVQRtb2RlcQ5VBmxpbmVhcnEPdWJVCGtleWZyYW1lcRBoBSmBcRF9cRIoaAhLFGgJSwFoCl1xE2gMYWgNaBBoDmgPdWJVBXNjZW5lcRRoBSmBcRV9cRYoaAhLAWgJSwFoCl1xF2gMYWgNaBRoDmgPdWJ1Yi4='
scPickle = 'gAJjQW5pbWF0ZS5TY2VuZXMKU2NlbmVzCnEBKYFxAn1xA1UHbWFwX2lkc3EEfXNiLg=='
kfPickle = 'gAJjQW5pbWF0ZS5LZXlmcmFtZXMKS2V5ZnJhbWVzCnEBKYFxAn1xA1UHZW50cmllc3EEXXEFc2Iu'
def restoreAnimation():
	'A method to unpickle and restore animation objects'
	# Scenes must be unpickled after restoring transitions, because each
	# scene links to a 'scene' transition. Likewise, keyframes must be 
	# unpickled after restoring scenes, because each keyframe links to a scene.
	# The unpickle process is left to the restore* functions, it's 
	# important that it doesn't happen prior to calling those functions.
	import SimpleSession
	from Animate.Session import restoreTransitions
	from Animate.Session import restoreScenes
	from Animate.Session import restoreKeyframes
	SimpleSession.registerAfterModelsCB(restoreTransitions, trPickle)
	SimpleSession.registerAfterModelsCB(restoreScenes, scPickle)
	SimpleSession.registerAfterModelsCB(restoreKeyframes, kfPickle)
try:
	restoreAnimation()
except:
	reportRestoreError('Error in Animate.Session')

def restoreLightController():
	import Lighting
	Lighting._setFromParams({'ratio': 1.25, 'brightness': 1.16, 'material': [30.0, (0.85, 0.85, 0.85), 1.0], 'back': [(0.35740674433659325, 0.6604015517481454, -0.6604015517481455), (1.0, 1.0, 1.0), 0.0], 'mode': 'two-point', 'key': [(-0.35740674433659325, 0.6604015517481454, 0.6604015517481455), (1.0, 1.0, 1.0), 1.0], 'contrast': 0.83, 'fill': [(0.25056280708573153, 0.25056280708573153, 0.9351131265310293), (1.0, 1.0, 1.0), 0.0]})
try:
	restoreLightController()
except:
	reportRestoreError("Error restoring lighting parameters")


def restoreNucleotides():
	import NucleicAcids as NA
	NA.restoreState({0: {'residues': {2: {'side': 'orient'}, 3: {'side': 'orient'}, 4: {'side': 'orient'}, 5: {'side': 'orient'}, 7: {'side': 'orient'}, 8: {'side': 'orient'}, 9: {'side': 'orient'}, 10: {'side': 'orient'}, 12: {'side': 'orient'}, 13: {'side': 'orient'}, 14: {'side': 'orient'}, 15: {'side': 'orient'}, 17: {'side': 'orient'}, 18: {'side': 'orient'}, 19: {'side': 'orient'}, 20: {'side': 'orient'}}}}, {})
try:
	restoreNucleotides()
except:
	reportRestoreError('Error restoring Nucleotides')

def restoreRemainder():
	from SimpleSession.versions.v65 import restoreWindowSize, \
	     restoreOpenStates, restoreSelections, restoreFontInfo, \
	     restoreOpenModelsAttrs, restoreModelClip, restoreSilhouettes

	curSelIds =  []
	savedSels = []
	openModelsAttrs = { 'cofrMethod': 4 }
	windowSize = (1920, 976)
	xformMap = {0: (((-0.84227144605131, -0.1200047930024, 0.52552608005987), 140.34551777295), (46.878123191933, 45.054157066062, 85.951133885896), True)}
	fontInfo = {'face': ('Sans Serif', 'Normal', 16)}
	clipPlaneInfo = {}
	silhouettes = {0: True, 1291: True}

	replyobj.status("Restoring window...", blankAfter=0,
		secondary=True)
	restoreWindowSize(windowSize)
	replyobj.status("Restoring open states...", blankAfter=0,
		secondary=True)
	restoreOpenStates(xformMap)
	replyobj.status("Restoring font info...", blankAfter=0,
		secondary=True)
	restoreFontInfo(fontInfo)
	replyobj.status("Restoring selections...", blankAfter=0,
		secondary=True)
	restoreSelections(curSelIds, savedSels)
	replyobj.status("Restoring openModel attributes...", blankAfter=0,
		secondary=True)
	restoreOpenModelsAttrs(openModelsAttrs)
	replyobj.status("Restoring model clipping...", blankAfter=0,
		secondary=True)
	restoreModelClip(clipPlaneInfo)
	replyobj.status("Restoring per-model silhouettes...", blankAfter=0,
		secondary=True)
	restoreSilhouettes(silhouettes)

	replyobj.status("Restoring remaining extension info...", blankAfter=0,
		secondary=True)
try:
	restoreRemainder()
except:
	reportRestoreError("Error restoring post-model state")
from SimpleSession.versions.v65 import makeAfterModelsCBs
makeAfterModelsCBs()

from SimpleSession.versions.v65 import endRestore
replyobj.status('Finishing restore...', blankAfter=0, secondary=True)
endRestore({})
replyobj.status('', secondary=True)
replyobj.status('Restore finished.')
