# Supplementary material for: Imidazole-modified G-quadruplex DNA as metal-triggered peroxidase
Source: Chem Sci. 2019 Jan 7;10(8):2513–8. doi: 10.1039/c8sc05020a (PMC6399679; doi:10.1039/c8sc05020a)
Supplement: Supplementary file 3 [file SC-010-C8SC05020A-s003.pdb]

HETATM    1  O3' LX5 A   1      35.660  44.280  11.380  1.00  0.00           O
HETATM    2  C1  LX5 A   1      36.120  43.290  12.250  1.00  0.00           C
HETATM    3  H1  LX5 A   1      36.990  43.660  12.790  1.00  0.00           H
HETATM    4  C2  LX5 A   1      36.210  41.900  11.550  1.00  0.00           C
HETATM    5  H21 LX5 A   1      35.460  41.810  10.770  1.00  0.00           H
HETATM    6  H22 LX5 A   1      36.040  41.100  12.280  1.00  0.00           H
HETATM    7  O2  LX5 A   1      37.440  41.580  10.930  1.00  0.00           O
HETATM    8  HO  LX5 A   1      37.700  42.320  10.380  1.00  0.00           H
HETATM    9  C3  LX5 A   1      35.000  43.290  13.280  1.00  0.00           C
HETATM   10  H31 LX5 A   1      34.080  42.990  12.780  1.00  0.00           H
HETATM   11  H32 LX5 A   1      34.880  44.300  13.680  1.00  0.00           H
HETATM   12  N1  LX5 A   1      35.280  42.350  14.390  1.00  0.00           N
HETATM   13  C4  LX5 A   1      36.510  42.080  14.970  1.00  0.00           C
HETATM   14  H4  LX5 A   1      37.450  42.500  14.650  1.00  0.00           H
HETATM   15  C5  LX5 A   1      36.400  41.280  16.070  1.00  0.00           C
HETATM   16  H5  LX5 A   1      37.180  40.960  16.750  1.00  0.00           H
HETATM   17  NX  LX5 A   1      35.050  41.010  16.190  1.00  0.00           N
HETATM   18  C6  LX5 A   1      34.420  41.690  15.210  1.00  0.00           C
HETATM   19  H6  LX5 A   1      33.350  41.800  15.180  1.00  0.00           H
ATOM     20  P   DG  A   2      36.660  45.020  10.450  1.00  0.00           P
ATOM     21  O1P DG  A   2      35.800  45.630   9.460  1.00  0.00           O
ATOM     22  O2P DG  A   2      37.700  44.050   9.970  1.00  0.00           O
ATOM     23  O5' DG  A   2      37.440  46.150  11.250  1.00  0.00           O
ATOM     24  C5' DG  A   2      36.820  47.380  11.550  1.00  0.00           C
ATOM     25 H5'1 DG  A   2      36.480  47.860  10.630  1.00  0.00           H
ATOM     26 H5'2 DG  A   2      35.910  47.130  12.090  1.00  0.00           H
ATOM     27  C4' DG  A   2      37.640  48.380  12.370  1.00  0.00           C
ATOM     28  H4' DG  A   2      37.060  49.290  12.480  1.00  0.00           H
ATOM     29  O4' DG  A   2      37.910  47.900  13.690  1.00  0.00           O
ATOM     30  C1' DG  A   2      39.230  47.510  13.740  1.00  0.00           C
ATOM     31  H1' DG  A   2      39.780  48.120  14.460  1.00  0.00           H
ATOM     32  N9  DG  A   2      39.240  46.120  14.260  1.00  0.00           N
ATOM     33  C8  DG  A   2      39.220  44.960  13.540  1.00  0.00           C
ATOM     34  H8  DG  A   2      39.130  44.900  12.460  1.00  0.00           H
ATOM     35  N7  DG  A   2      39.350  43.900  14.280  1.00  0.00           N
ATOM     36  C5  DG  A   2      39.390  44.410  15.550  1.00  0.00           C
ATOM     37  C6  DG  A   2      39.430  43.750  16.810  1.00  0.00           C
ATOM     38  O6  DG  A   2      39.690  42.560  16.970  1.00  0.00           O
ATOM     39  N1  DG  A   2      39.110  44.570  17.890  1.00  0.00           N
ATOM     40  H1  DG  A   2      39.220  44.180  18.810  1.00  0.00           H
ATOM     41  C2  DG  A   2      38.880  45.890  17.730  1.00  0.00           C
ATOM     42  N2  DG  A   2      38.800  46.530  18.850  1.00  0.00           N
ATOM     43  H21 DG  A   2      38.860  46.020  19.720  1.00  0.00           H
ATOM     44  H22 DG  A   2      38.930  47.530  18.860  1.00  0.00           H
ATOM     45  N3  DG  A   2      38.830  46.600  16.610  1.00  0.00           N
ATOM     46  C4  DG  A   2      39.120  45.760  15.570  1.00  0.00           C
ATOM     47  C3' DG  A   2      38.950  48.710  11.680  1.00  0.00           C
ATOM     48  H3' DG  A   2      38.900  48.560  10.600  1.00  0.00           H
ATOM     49  C2' DG  A   2      39.850  47.690  12.360  1.00  0.00           C
ATOM     50 H2'1 DG  A   2      39.860  46.760  11.790  1.00  0.00           H
ATOM     51 H2'2 DG  A   2      40.880  48.020  12.490  1.00  0.00           H
ATOM     52  O3' DG  A   2      39.300  50.080  11.970  1.00  0.00           O
ATOM     53  P   DG  A   3      40.690  50.720  11.570  1.00  0.00           P
ATOM     54  O1P DG  A   3      40.520  52.170  11.440  1.00  0.00           O
ATOM     55  O2P DG  A   3      41.300  50.030  10.420  1.00  0.00           O
ATOM     56  O5' DG  A   3      41.600  50.400  12.840  1.00  0.00           O
ATOM     57  C5' DG  A   3      41.530  51.180  13.990  1.00  0.00           C
ATOM     58 H5'1 DG  A   3      41.930  52.170  13.780  1.00  0.00           H
ATOM     59 H5'2 DG  A   3      40.480  51.320  14.240  1.00  0.00           H
ATOM     60  C4' DG  A   3      42.170  50.540  15.250  1.00  0.00           C
ATOM     61  H4' DG  A   3      41.960  51.190  16.090  1.00  0.00           H
ATOM     62  O4' DG  A   3      41.600  49.250  15.580  1.00  0.00           O
ATOM     63  C1' DG  A   3      42.620  48.500  16.200  1.00  0.00           C
ATOM     64  H1' DG  A   3      42.860  48.930  17.170  1.00  0.00           H
ATOM     65  N9  DG  A   3      42.400  47.050  16.360  1.00  0.00           N
ATOM     66  C8  DG  A   3      42.590  46.040  15.460  1.00  0.00           C
ATOM     67  H8  DG  A   3      42.790  46.210  14.410  1.00  0.00           H
ATOM     68  N7  DG  A   3      42.620  44.840  15.990  1.00  0.00           N
ATOM     69  C5  DG  A   3      42.410  45.110  17.350  1.00  0.00           C
ATOM     70  C6  DG  A   3      42.300  44.220  18.470  1.00  0.00           C
ATOM     71  O6  DG  A   3      42.300  43.000  18.470  1.00  0.00           O
ATOM     72  N1  DG  A   3      41.980  44.880  19.670  1.00  0.00           N
ATOM     73  H1  DG  A   3      41.810  44.340  20.500  1.00  0.00           H
ATOM     74  C2  DG  A   3      41.950  46.240  19.810  1.00  0.00           C
ATOM     75  N2  DG  A   3      41.720  46.750  20.970  1.00  0.00           N
ATOM     76  H21 DG  A   3      41.490  46.150  21.740  1.00  0.00           H
ATOM     77  H22 DG  A   3      41.670  47.760  21.090  1.00  0.00           H
ATOM     78  N3  DG  A   3      42.080  47.100  18.820  1.00  0.00           N
ATOM     79  C4  DG  A   3      42.290  46.470  17.600  1.00  0.00           C
ATOM     80  C3' DG  A   3      43.740  50.350  15.190  1.00  0.00           C
ATOM     81  H3' DG  A   3      44.170  50.670  14.240  1.00  0.00           H
ATOM     82  C2' DG  A   3      43.790  48.810  15.290  1.00  0.00           C
ATOM     83 H2'1 DG  A   3      44.700  48.480  15.790  1.00  0.00           H
ATOM     84 H2'2 DG  A   3      43.610  48.370  14.320  1.00  0.00           H
ATOM     85  O3' DG  A   3      44.350  50.940  16.350  1.00  0.00           O
ATOM     86  P   DG  A   4      45.550  51.960  16.220  1.00  0.00           P
ATOM     87  O1P DG  A   4      45.090  53.140  15.490  1.00  0.00           O
ATOM     88  O2P DG  A   4      46.710  51.180  15.720  1.00  0.00           O
ATOM     89  O5' DG  A   4      45.860  52.450  17.700  1.00  0.00           O
ATOM     90  C5' DG  A   4      44.870  53.100  18.490  1.00  0.00           C
ATOM     91 H5'1 DG  A   4      43.870  52.880  18.130  1.00  0.00           H
ATOM     92 H5'2 DG  A   4      44.980  54.190  18.450  1.00  0.00           H
ATOM     93  C4' DG  A   4      44.890  52.640  19.980  1.00  0.00           C
ATOM     94  H4' DG  A   4      44.270  53.300  20.580  1.00  0.00           H
ATOM     95  O4' DG  A   4      44.420  51.270  20.030  1.00  0.00           O
ATOM     96  C1' DG  A   4      45.390  50.460  20.630  1.00  0.00           C
ATOM     97  H1' DG  A   4      45.290  50.410  21.710  1.00  0.00           H
ATOM     98  N9  DG  A   4      45.330  49.100  20.050  1.00  0.00           N
ATOM     99  C8  DG  A   4      45.520  48.730  18.740  1.00  0.00           C
ATOM    100  H8  DG  A   4      45.730  49.480  17.990  1.00  0.00           H
ATOM    101  N7  DG  A   4      45.530  47.440  18.520  1.00  0.00           N
ATOM    102  C5  DG  A   4      45.320  46.920  19.790  1.00  0.00           C
ATOM    103  C6  DG  A   4      45.270  45.590  20.220  1.00  0.00           C
ATOM    104  O6  DG  A   4      45.340  44.550  19.550  1.00  0.00           O
ATOM    105  N1  DG  A   4      45.170  45.460  21.570  1.00  0.00           N
ATOM    106  H1  DG  A   4      44.990  44.530  21.920  1.00  0.00           H
ATOM    107  C2  DG  A   4      45.110  46.460  22.430  1.00  0.00           C
ATOM    108  N2  DG  A   4      44.980  46.190  23.710  1.00  0.00           N
ATOM    109  H21 DG  A   4      44.920  46.940  24.380  1.00  0.00           H
ATOM    110  H22 DG  A   4      44.970  45.230  24.030  1.00  0.00           H
ATOM    111  N3  DG  A   4      45.010  47.750  22.090  1.00  0.00           N
ATOM    112  C4  DG  A   4      45.190  47.930  20.730  1.00  0.00           C
ATOM    113  C3' DG  A   4      46.290  52.590  20.630  1.00  0.00           C
ATOM    114  H3' DG  A   4      46.930  53.320  20.130  1.00  0.00           H
ATOM    115  C2' DG  A   4      46.720  51.130  20.370  1.00  0.00           C
ATOM    116 H2'1 DG  A   4      47.440  50.780  21.110  1.00  0.00           H
ATOM    117 H2'2 DG  A   4      47.080  50.980  19.350  1.00  0.00           H
ATOM    118  O3' DG  A   4      46.190  52.840  21.980  1.00  0.00           O
HETATM  119  P   DG3 A   5      47.450  53.230  22.830  1.00  0.00           P
HETATM  120  O1P DG3 A   5      46.870  54.120  23.860  1.00  0.00           O
HETATM  121  O2P DG3 A   5      48.590  53.640  22.000  1.00  0.00           O
HETATM  122  O5' DG3 A   5      47.710  51.760  23.460  1.00  0.00           O
HETATM  123  C5' DG3 A   5      47.460  51.500  24.830  1.00  0.00           C
HETATM  124 H5'1 DG3 A   5      46.400  51.470  25.070  1.00  0.00           H
HETATM  125 H5'2 DG3 A   5      47.870  52.350  25.380  1.00  0.00           H
HETATM  126  C4' DG3 A   5      48.160  50.270  25.450  1.00  0.00           C
HETATM  127  H4' DG3 A   5      47.930  50.250  26.520  1.00  0.00           H
HETATM  128  O4' DG3 A   5      47.760  49.030  24.860  1.00  0.00           O
HETATM  129  C1' DG3 A   5      48.920  48.310  24.540  1.00  0.00           C
HETATM  130  H1' DG3 A   5      49.290  47.820  25.440  1.00  0.00           H
HETATM  131  N9  DG3 A   5      48.600  47.310  23.500  1.00  0.00           N
HETATM  132  C8  DG3 A   5      48.450  47.500  22.160  1.00  0.00           C
HETATM  133  H8  DG3 A   5      48.480  48.510  21.770  1.00  0.00           H
HETATM  134  N7  DG3 A   5      48.390  46.400  21.440  1.00  0.00           N
HETATM  135  C5  DG3 A   5      48.420  45.400  22.400  1.00  0.00           C
HETATM  136  C6  DG3 A   5      48.450  43.970  22.220  1.00  0.00           C
HETATM  137  O6  DG3 A   5      48.380  43.330  21.180  1.00  0.00           O
HETATM  138  N1  DG3 A   5      48.480  43.290  23.430  1.00  0.00           N
HETATM  139  H1  DG3 A   5      48.560  42.290  23.390  1.00  0.00           H
HETATM  140  C2  DG3 A   5      48.490  43.920  24.660  1.00  0.00           C
HETATM  141  N2  DG3 A   5      48.490  43.190  25.740  1.00  0.00           N
HETATM  142  H21 DG3 A   5      48.490  42.180  25.650  1.00  0.00           H
HETATM  143  H22 DG3 A   5      48.650  43.620  26.640  1.00  0.00           H
HETATM  144  N3  DG3 A   5      48.480  45.270  24.820  1.00  0.00           N
HETATM  145  C4  DG3 A   5      48.450  45.950  23.650  1.00  0.00           C
HETATM  146  C3' DG3 A   5      49.640  50.360  25.280  1.00  0.00           C
HETATM  147  H3' DG3 A   5      49.980  51.360  25.040  1.00  0.00           H
HETATM  148  C2' DG3 A   5      49.960  49.380  24.190  1.00  0.00           C
HETATM  149 H2'1 DG3 A   5      49.730  49.790  23.210  1.00  0.00           H
HETATM  150 H2'2 DG3 A   5      50.970  48.970  24.230  1.00  0.00           H
HETATM  151  O3' DG3 A   5      50.320  49.940  26.420  1.00  0.00           O
HETATM  152  H3T DG3 A   5      51.200  49.690  26.150  1.00  0.00           H
HETATM  153  O3' LY5 A   6      34.400  33.510  13.610  1.00  0.00           O
HETATM  154  C1  LY5 A   6      34.170  34.320  14.750  1.00  0.00           C
HETATM  155  H1  LY5 A   6      35.070  34.800  15.120  1.00  0.00           H
HETATM  156  C2  LY5 A   6      33.710  33.490  16.010  1.00  0.00           C
HETATM  157  H21 LY5 A   6      34.450  32.700  16.170  1.00  0.00           H
HETATM  158  H22 LY5 A   6      33.710  34.180  16.850  1.00  0.00           H
HETATM  159  O2  LY5 A   6      32.400  32.950  15.820  1.00  0.00           O
HETATM  160  HO  LY5 A   6      32.170  32.630  16.700  1.00  0.00           H
HETATM  161  C3  LY5 A   6      33.200  35.500  14.470  1.00  0.00           C
HETATM  162  H31 LY5 A   6      32.240  35.050  14.230  1.00  0.00           H
HETATM  163  H32 LY5 A   6      33.570  36.010  13.580  1.00  0.00           H
HETATM  164  N1  LY5 A   6      32.960  36.450  15.580  1.00  0.00           N
HETATM  165  C4  LY5 A   6      32.030  36.410  16.650  1.00  0.00           C
HETATM  166  H4  LY5 A   6      31.260  35.670  16.750  1.00  0.00           H
HETATM  167  C5  LY5 A   6      32.230  37.440  17.520  1.00  0.00           C
HETATM  168  H5  LY5 A   6      31.610  37.650  18.370  1.00  0.00           H
HETATM  169  NY  LY5 A   6      33.270  38.190  16.990  1.00  0.00           N
HETATM  170  C6  LY5 A   6      33.700  37.530  15.890  1.00  0.00           C
HETATM  171  H6  LY5 A   6      34.600  37.820  15.360  1.00  0.00           H
ATOM    172  P   DG  A   7      35.820  32.890  13.390  1.00  0.00           P
ATOM    173  O1P DG  A   7      35.740  31.770  12.420  1.00  0.00           O
ATOM    174  O2P DG  A   7      36.470  32.510  14.640  1.00  0.00           O
ATOM    175  O5' DG  A   7      36.670  34.110  12.830  1.00  0.00           O
ATOM    176  C5' DG  A   7      36.580  34.620  11.520  1.00  0.00           C
ATOM    177 H5'1 DG  A   7      35.800  35.370  11.460  1.00  0.00           H
ATOM    178 H5'2 DG  A   7      36.310  33.820  10.820  1.00  0.00           H
ATOM    179  C4' DG  A   7      37.890  35.210  11.030  1.00  0.00           C
ATOM    180  H4' DG  A   7      37.720  35.590  10.020  1.00  0.00           H
ATOM    181  O4' DG  A   7      38.250  36.260  11.920  1.00  0.00           O
ATOM    182  C1' DG  A   7      39.600  36.020  12.360  1.00  0.00           C
ATOM    183  H1' DG  A   7      40.290  36.440  11.630  1.00  0.00           H
ATOM    184  N9  DG  A   7      39.910  36.650  13.680  1.00  0.00           N
ATOM    185  C8  DG  A   7      40.420  36.050  14.810  1.00  0.00           C
ATOM    186  H8  DG  A   7      40.700  35.010  14.840  1.00  0.00           H
ATOM    187  N7  DG  A   7      40.510  36.810  15.880  1.00  0.00           N
ATOM    188  C5  DG  A   7      40.010  38.030  15.420  1.00  0.00           C
ATOM    189  C6  DG  A   7      39.940  39.290  16.060  1.00  0.00           C
ATOM    190  O6  DG  A   7      40.210  39.590  17.230  1.00  0.00           O
ATOM    191  N1  DG  A   7      39.560  40.330  15.180  1.00  0.00           N
ATOM    192  H1  DG  A   7      39.480  41.270  15.560  1.00  0.00           H
ATOM    193  C2  DG  A   7      39.260  40.140  13.880  1.00  0.00           C
ATOM    194  N2  DG  A   7      39.080  41.180  13.140  1.00  0.00           N
ATOM    195  H21 DG  A   7      38.750  41.070  12.190  1.00  0.00           H
ATOM    196  H22 DG  A   7      39.350  42.100  13.470  1.00  0.00           H
ATOM    197  N3  DG  A   7      39.250  38.960  13.270  1.00  0.00           N
ATOM    198  C4  DG  A   7      39.630  37.930  14.090  1.00  0.00           C
ATOM    199  C3' DG  A   7      39.070  34.220  10.990  1.00  0.00           C
ATOM    200  H3' DG  A   7      38.750  33.190  10.930  1.00  0.00           H
ATOM    201  C2' DG  A   7      39.710  34.510  12.360  1.00  0.00           C
ATOM    202 H2'1 DG  A   7      39.140  34.070  13.170  1.00  0.00           H
ATOM    203 H2'2 DG  A   7      40.750  34.180  12.420  1.00  0.00           H
ATOM    204  O3' DG  A   7      39.940  34.550   9.870  1.00  0.00           O
ATOM    205  P   DG  A   8      41.180  33.640   9.410  1.00  0.00           P
ATOM    206  O1P DG  A   8      41.820  34.350   8.270  1.00  0.00           O
ATOM    207  O2P DG  A   8      40.740  32.250   9.280  1.00  0.00           O
ATOM    208  O5' DG  A   8      42.250  33.680  10.610  1.00  0.00           O
ATOM    209  C5' DG  A   8      43.450  34.400  10.540  1.00  0.00           C
ATOM    210 H5'1 DG  A   8      44.000  34.050   9.660  1.00  0.00           H
ATOM    211 H5'2 DG  A   8      44.080  34.190  11.400  1.00  0.00           H
ATOM    212  C4' DG  A   8      43.220  35.920  10.430  1.00  0.00           C
ATOM    213  H4' DG  A   8      42.570  36.150   9.580  1.00  0.00           H
ATOM    214  O4' DG  A   8      42.610  36.420  11.640  1.00  0.00           O
ATOM    215  C1' DG  A   8      43.320  37.610  11.950  1.00  0.00           C
ATOM    216  H1' DG  A   8      42.950  38.430  11.340  1.00  0.00           H
ATOM    217  N9  DG  A   8      43.270  37.930  13.400  1.00  0.00           N
ATOM    218  C8  DG  A   8      43.690  37.120  14.430  1.00  0.00           C
ATOM    219  H8  DG  A   8      43.970  36.090  14.270  1.00  0.00           H
ATOM    220  N7  DG  A   8      43.670  37.710  15.600  1.00  0.00           N
ATOM    221  C5  DG  A   8      43.290  39.050  15.320  1.00  0.00           C
ATOM    222  C6  DG  A   8      43.080  40.180  16.150  1.00  0.00           C
ATOM    223  O6  DG  A   8      43.220  40.360  17.390  1.00  0.00           O
ATOM    224  N1  DG  A   8      42.780  41.330  15.470  1.00  0.00           N
ATOM    225  H1  DG  A   8      42.700  42.180  16.020  1.00  0.00           H
ATOM    226  C2  DG  A   8      42.610  41.380  14.140  1.00  0.00           C
ATOM    227  N2  DG  A   8      42.460  42.590  13.700  1.00  0.00           N
ATOM    228  H21 DG  A   8      42.390  42.730  12.710  1.00  0.00           H
ATOM    229  H22 DG  A   8      42.590  43.380  14.320  1.00  0.00           H
ATOM    230  N3  DG  A   8      42.640  40.320  13.310  1.00  0.00           N
ATOM    231  C4  DG  A   8      42.980  39.170  13.980  1.00  0.00           C
ATOM    232  C3' DG  A   8      44.600  36.560  10.180  1.00  0.00           C
ATOM    233  H3' DG  A   8      45.360  35.790  10.050  1.00  0.00           H
ATOM    234  C2' DG  A   8      44.750  37.280  11.520  1.00  0.00           C
ATOM    235 H2'1 DG  A   8      45.390  38.170  11.470  1.00  0.00           H
ATOM    236 H2'2 DG  A   8      45.200  36.560  12.210  1.00  0.00           H
ATOM    237  O3' DG  A   8      44.570  37.450   9.060  1.00  0.00           O
ATOM    238  P   DG  A   9      45.870  38.090   8.480  1.00  0.00           P
ATOM    239  O1P DG  A   9      45.620  38.250   7.050  1.00  0.00           O
ATOM    240  O2P DG  A   9      47.070  37.320   8.910  1.00  0.00           O
ATOM    241  O5' DG  A   9      46.010  39.520   9.080  1.00  0.00           O
ATOM    242  C5' DG  A   9      45.060  40.600   8.880  1.00  0.00           C
ATOM    243 H5'1 DG  A   9      44.040  40.250   9.070  1.00  0.00           H
ATOM    244 H5'2 DG  A   9      45.100  40.990   7.870  1.00  0.00           H
ATOM    245  C4' DG  A   9      45.430  41.720   9.880  1.00  0.00           C
ATOM    246  H4' DG  A   9      44.850  42.580   9.560  1.00  0.00           H
ATOM    247  O4' DG  A   9      45.050  41.480  11.240  1.00  0.00           O
ATOM    248  C1' DG  A   9      45.940  42.280  12.030  1.00  0.00           C
ATOM    249  H1' DG  A   9      45.660  43.340  12.000  1.00  0.00           H
ATOM    250  N9  DG  A   9      46.060  41.830  13.440  1.00  0.00           N
ATOM    251  C8  DG  A   9      46.160  40.510  13.860  1.00  0.00           C
ATOM    252  H8  DG  A   9      46.150  39.660  13.180  1.00  0.00           H
ATOM    253  N7  DG  A   9      46.140  40.350  15.160  1.00  0.00           N
ATOM    254  C5  DG  A   9      46.000  41.700  15.650  1.00  0.00           C
ATOM    255  C6  DG  A   9      45.930  42.230  16.960  1.00  0.00           C
ATOM    256  O6  DG  A   9      46.020  41.630  18.030  1.00  0.00           O
ATOM    257  N1  DG  A   9      45.880  43.600  17.040  1.00  0.00           N
ATOM    258  H1  DG  A   9      45.870  44.060  17.940  1.00  0.00           H
ATOM    259  C2  DG  A   9      45.820  44.350  15.950  1.00  0.00           C
ATOM    260  N2  DG  A   9      45.840  45.610  16.180  1.00  0.00           N
ATOM    261  H21 DG  A   9      45.950  45.990  17.110  1.00  0.00           H
ATOM    262  H22 DG  A   9      45.840  46.210  15.370  1.00  0.00           H
ATOM    263  N3  DG  A   9      45.780  43.940  14.680  1.00  0.00           N
ATOM    264  C4  DG  A   9      45.910  42.580  14.590  1.00  0.00           C
ATOM    265  C3' DG  A   9      46.890  42.200   9.770  1.00  0.00           C
ATOM    266  H3' DG  A   9      47.490  41.460   9.230  1.00  0.00           H
ATOM    267  C2' DG  A   9      47.270  42.170  11.280  1.00  0.00           C
ATOM    268 H2'1 DG  A   9      47.730  41.220  11.550  1.00  0.00           H
ATOM    269 H2'2 DG  A   9      47.930  43.000  11.540  1.00  0.00           H
ATOM    270  O3' DG  A   9      47.020  43.480   9.110  1.00  0.00           O
HETATM  271  P   DG3 A  10      48.490  44.120   8.890  1.00  0.00           P
HETATM  272  O1P DG3 A  10      48.410  44.950   7.680  1.00  0.00           O
HETATM  273  O2P DG3 A  10      49.460  43.040   9.020  1.00  0.00           O
HETATM  274  O5' DG3 A  10      48.710  45.030  10.170  1.00  0.00           O
HETATM  275  C5' DG3 A  10      47.950  46.230  10.350  1.00  0.00           C
HETATM  276 H5'1 DG3 A  10      46.910  45.930  10.540  1.00  0.00           H
HETATM  277 H5'2 DG3 A  10      47.990  46.890   9.490  1.00  0.00           H
HETATM  278  C4' DG3 A  10      48.370  47.060  11.580  1.00  0.00           C
HETATM  279  H4' DG3 A  10      47.750  47.950  11.620  1.00  0.00           H
HETATM  280  O4' DG3 A  10      48.120  46.210  12.700  1.00  0.00           O
HETATM  281  C1' DG3 A  10      49.250  46.210  13.550  1.00  0.00           C
HETATM  282  H1' DG3 A  10      49.270  47.100  14.190  1.00  0.00           H
HETATM  283  N9  DG3 A  10      49.240  45.050  14.410  1.00  0.00           N
HETATM  284  C8  DG3 A  10      49.420  43.690  14.100  1.00  0.00           C
HETATM  285  H8  DG3 A  10      49.580  43.270  13.120  1.00  0.00           H
HETATM  286  N7  DG3 A  10      49.360  42.920  15.150  1.00  0.00           N
HETATM  287  C5  DG3 A  10      49.160  43.790  16.220  1.00  0.00           C
HETATM  288  C6  DG3 A  10      48.970  43.570  17.610  1.00  0.00           C
HETATM  289  O6  DG3 A  10      48.780  42.490  18.190  1.00  0.00           O
HETATM  290  N1  DG3 A  10      48.950  44.700  18.380  1.00  0.00           N
HETATM  291  H1  DG3 A  10      48.950  44.560  19.380  1.00  0.00           H
HETATM  292  C2  DG3 A  10      48.970  45.960  17.870  1.00  0.00           C
HETATM  293  N2  DG3 A  10      48.740  46.950  18.700  1.00  0.00           N
HETATM  294  H21 DG3 A  10      48.600  46.820  19.690  1.00  0.00           H
HETATM  295  H22 DG3 A  10      48.360  47.760  18.220  1.00  0.00           H
HETATM  296  N3  DG3 A  10      49.050  46.230  16.580  1.00  0.00           N
HETATM  297  C4  DG3 A  10      49.160  45.100  15.790  1.00  0.00           C
HETATM  298  C3' DG3 A  10      49.880  47.420  11.630  1.00  0.00           C
HETATM  299  H3' DG3 A  10      50.380  47.320  10.660  1.00  0.00           H
HETATM  300  C2' DG3 A  10      50.400  46.290  12.550  1.00  0.00           C
HETATM  301 H2'1 DG3 A  10      50.480  45.380  11.960  1.00  0.00           H
HETATM  302 H2'2 DG3 A  10      51.350  46.550  13.030  1.00  0.00           H
HETATM  303  O3' DG3 A  10      50.190  48.680  12.200  1.00  0.00           O
HETATM  304  H3T DG3 A  10      51.140  48.700  12.350  1.00  0.00           H
HETATM  305  O3' LY5 A  11      31.360  45.490  22.140  1.00  0.00           O
HETATM  306  C1  LY5 A  11      31.680  44.670  21.000  1.00  0.00           C
HETATM  307  H1  LY5 A  11      32.760  44.730  20.830  1.00  0.00           H
HETATM  308  C2  LY5 A  11      30.910  45.200  19.740  1.00  0.00           C
HETATM  309  H21 LY5 A  11      30.590  44.410  19.060  1.00  0.00           H
HETATM  310  H22 LY5 A  11      30.030  45.690  20.150  1.00  0.00           H
HETATM  311  O2  LY5 A  11      31.690  46.140  19.000  1.00  0.00           O
HETATM  312  HO  LY5 A  11      32.090  46.750  19.620  1.00  0.00           H
HETATM  313  C3  LY5 A  11      31.410  43.160  21.310  1.00  0.00           C
HETATM  314  H31 LY5 A  11      32.040  42.820  22.130  1.00  0.00           H
HETATM  315  H32 LY5 A  11      30.370  43.060  21.590  1.00  0.00           H
HETATM  316  N1  LY5 A  11      31.660  42.350  20.110  1.00  0.00           N
HETATM  317  C4  LY5 A  11      30.710  41.810  19.280  1.00  0.00           C
HETATM  318  H4  LY5 A  11      29.650  41.880  19.410  1.00  0.00           H
HETATM  319  C5  LY5 A  11      31.330  41.040  18.310  1.00  0.00           C
HETATM  320  H5  LY5 A  11      30.860  40.450  17.540  1.00  0.00           H
HETATM  321  NY  LY5 A  11      32.680  41.050  18.600  1.00  0.00           N
HETATM  322  C6  LY5 A  11      32.850  41.940  19.610  1.00  0.00           C
HETATM  323  H6  LY5 A  11      33.800  42.200  20.050  1.00  0.00           H
ATOM    324  P   DG  A  12      32.110  46.900  22.400  1.00  0.00           P
ATOM    325  O1P DG  A  12      31.210  47.770  23.110  1.00  0.00           O
ATOM    326  O2P DG  A  12      32.640  47.340  21.090  1.00  0.00           O
ATOM    327  O5' DG  A  12      33.260  46.440  23.360  1.00  0.00           O
ATOM    328  C5' DG  A  12      33.000  45.900  24.630  1.00  0.00           C
ATOM    329 H5'1 DG  A  12      32.480  44.960  24.500  1.00  0.00           H
ATOM    330 H5'2 DG  A  12      32.320  46.570  25.160  1.00  0.00           H
ATOM    331  C4' DG  A  12      34.260  45.740  25.510  1.00  0.00           C
ATOM    332  H4' DG  A  12      34.010  45.170  26.410  1.00  0.00           H
ATOM    333  O4' DG  A  12      35.250  45.050  24.770  1.00  0.00           O
ATOM    334  C1' DG  A  12      36.490  45.760  24.720  1.00  0.00           C
ATOM    335  H1' DG  A  12      37.010  45.560  25.650  1.00  0.00           H
ATOM    336  N9  DG  A  12      37.450  45.450  23.610  1.00  0.00           N
ATOM    337  C8  DG  A  12      38.030  46.250  22.630  1.00  0.00           C
ATOM    338  H8  DG  A  12      37.980  47.330  22.660  1.00  0.00           H
ATOM    339  N7  DG  A  12      38.590  45.580  21.650  1.00  0.00           N
ATOM    340  C5  DG  A  12      38.540  44.270  22.100  1.00  0.00           C
ATOM    341  C6  DG  A  12      38.970  43.060  21.500  1.00  0.00           C
ATOM    342  O6  DG  A  12      39.530  42.890  20.430  1.00  0.00           O
ATOM    343  N1  DG  A  12      38.750  41.940  22.240  1.00  0.00           N
ATOM    344  H1  DG  A  12      38.990  41.070  21.790  1.00  0.00           H
ATOM    345  C2  DG  A  12      38.100  41.930  23.440  1.00  0.00           C
ATOM    346  N2  DG  A  12      37.740  40.790  23.950  1.00  0.00           N
ATOM    347  H21 DG  A  12      38.160  39.910  23.660  1.00  0.00           H
ATOM    348  H22 DG  A  12      37.140  40.810  24.760  1.00  0.00           H
ATOM    349  N3  DG  A  12      37.610  43.030  24.000  1.00  0.00           N
ATOM    350  C4  DG  A  12      37.860  44.180  23.300  1.00  0.00           C
ATOM    351  C3' DG  A  12      34.980  47.060  25.870  1.00  0.00           C
ATOM    352  H3' DG  A  12      34.250  47.880  25.860  1.00  0.00           H
ATOM    353  C2' DG  A  12      35.990  47.200  24.730  1.00  0.00           C
ATOM    354 H2'1 DG  A  12      35.560  47.470  23.770  1.00  0.00           H
ATOM    355 H2'2 DG  A  12      36.800  47.890  24.990  1.00  0.00           H
ATOM    356  O3' DG  A  12      35.650  46.990  27.140  1.00  0.00           O
ATOM    357  P   DG  A  13      36.300  48.300  27.850  1.00  0.00           P
ATOM    358  O1P DG  A  13      36.260  48.140  29.320  1.00  0.00           O
ATOM    359  O2P DG  A  13      35.660  49.460  27.250  1.00  0.00           O
ATOM    360  O5' DG  A  13      37.790  48.300  27.290  1.00  0.00           O
ATOM    361  C5' DG  A  13      38.930  47.780  27.960  1.00  0.00           C
ATOM    362 H5'1 DG  A  13      39.780  48.160  27.400  1.00  0.00           H
ATOM    363 H5'2 DG  A  13      38.940  48.190  28.970  1.00  0.00           H
ATOM    364  C4' DG  A  13      39.100  46.250  28.100  1.00  0.00           C
ATOM    365  H4' DG  A  13      38.290  45.850  28.720  1.00  0.00           H
ATOM    366  O4' DG  A  13      39.170  45.620  26.850  1.00  0.00           O
ATOM    367  C1' DG  A  13      40.340  44.810  26.740  1.00  0.00           C
ATOM    368  H1' DG  A  13      40.170  43.800  27.120  1.00  0.00           H
ATOM    369  N9  DG  A  13      40.790  44.640  25.370  1.00  0.00           N
ATOM    370  C8  DG  A  13      41.180  45.640  24.490  1.00  0.00           C
ATOM    371  H8  DG  A  13      41.140  46.690  24.740  1.00  0.00           H
ATOM    372  N7  DG  A  13      41.640  45.230  23.330  1.00  0.00           N
ATOM    373  C5  DG  A  13      41.620  43.810  23.480  1.00  0.00           C
ATOM    374  C6  DG  A  13      42.080  42.760  22.640  1.00  0.00           C
ATOM    375  O6  DG  A  13      42.660  42.810  21.530  1.00  0.00           O
ATOM    376  N1  DG  A  13      41.910  41.500  23.120  1.00  0.00           N
ATOM    377  H1  DG  A  13      42.300  40.740  22.600  1.00  0.00           H
ATOM    378  C2  DG  A  13      41.360  41.270  24.320  1.00  0.00           C
ATOM    379  N2  DG  A  13      41.130  40.040  24.630  1.00  0.00           N
ATOM    380  H21 DG  A  13      40.570  39.890  25.460  1.00  0.00           H
ATOM    381  H22 DG  A  13      41.300  39.270  24.000  1.00  0.00           H
ATOM    382  N3  DG  A  13      40.940  42.170  25.190  1.00  0.00           N
ATOM    383  C4  DG  A  13      41.120  43.450  24.730  1.00  0.00           C
ATOM    384  C3' DG  A  13      40.450  45.900  28.760  1.00  0.00           C
ATOM    385  H3' DG  A  13      40.790  46.760  29.340  1.00  0.00           H
ATOM    386  C2' DG  A  13      41.360  45.570  27.600  1.00  0.00           C
ATOM    387 H2'1 DG  A  13      41.720  46.460  27.100  1.00  0.00           H
ATOM    388 H2'2 DG  A  13      42.190  44.930  27.910  1.00  0.00           H
ATOM    389  O3' DG  A  13      40.220  44.750  29.560  1.00  0.00           O
ATOM    390  P   DG  A  14      41.150  44.440  30.800  1.00  0.00           P
ATOM    391  O1P DG  A  14      40.390  43.690  31.810  1.00  0.00           O
ATOM    392  O2P DG  A  14      41.770  45.690  31.210  1.00  0.00           O
ATOM    393  O5' DG  A  14      42.270  43.490  30.320  1.00  0.00           O
ATOM    394  C5' DG  A  14      41.950  42.150  30.010  1.00  0.00           C
ATOM    395 H5'1 DG  A  14      41.110  42.120  29.320  1.00  0.00           H
ATOM    396 H5'2 DG  A  14      41.640  41.650  30.930  1.00  0.00           H
ATOM    397  C4' DG  A  14      43.060  41.310  29.420  1.00  0.00           C
ATOM    398  H4' DG  A  14      42.860  40.290  29.730  1.00  0.00           H
ATOM    399  O4' DG  A  14      43.050  41.410  27.970  1.00  0.00           O
ATOM    400  C1' DG  A  14      44.400  41.460  27.620  1.00  0.00           C
ATOM    401  H1' DG  A  14      44.890  40.490  27.710  1.00  0.00           H
ATOM    402  N9  DG  A  14      44.640  41.980  26.240  1.00  0.00           N
ATOM    403  C8  DG  A  14      44.760  43.260  25.740  1.00  0.00           C
ATOM    404  H8  DG  A  14      44.690  44.140  26.370  1.00  0.00           H
ATOM    405  N7  DG  A  14      45.080  43.330  24.470  1.00  0.00           N
ATOM    406  C5  DG  A  14      45.070  41.990  24.050  1.00  0.00           C
ATOM    407  C6  DG  A  14      45.270  41.450  22.760  1.00  0.00           C
ATOM    408  O6  DG  A  14      45.490  42.030  21.660  1.00  0.00           O
ATOM    409  N1  DG  A  14      45.100  40.080  22.720  1.00  0.00           N
ATOM    410  H1  DG  A  14      45.300  39.630  21.840  1.00  0.00           H
ATOM    411  C2  DG  A  14      44.920  39.330  23.860  1.00  0.00           C
ATOM    412  N2  DG  A  14      45.160  38.060  23.780  1.00  0.00           N
ATOM    413  H21 DG  A  14      45.210  37.530  24.630  1.00  0.00           H
ATOM    414  H22 DG  A  14      45.400  37.610  22.910  1.00  0.00           H
ATOM    415  N3  DG  A  14      44.690  39.820  25.080  1.00  0.00           N
ATOM    416  C4  DG  A  14      44.770  41.170  25.120  1.00  0.00           C
ATOM    417  C3' DG  A  14      44.440  41.640  29.950  1.00  0.00           C
ATOM    418  H3' DG  A  14      44.400  42.270  30.840  1.00  0.00           H
ATOM    419  C2' DG  A  14      44.880  42.390  28.740  1.00  0.00           C
ATOM    420 H2'1 DG  A  14      44.400  43.370  28.720  1.00  0.00           H
ATOM    421 H2'2 DG  A  14      45.960  42.470  28.700  1.00  0.00           H
ATOM    422  O3' DG  A  14      45.140  40.440  30.170  1.00  0.00           O
HETATM  423  P   DG3 A  15      46.410  40.380  31.110  1.00  0.00           P
HETATM  424  O1P DG3 A  15      46.070  39.880  32.500  1.00  0.00           O
HETATM  425  O2P DG3 A  15      47.080  41.690  31.120  1.00  0.00           O
HETATM  426  O5' DG3 A  15      47.360  39.270  30.350  1.00  0.00           O
HETATM  427  C5' DG3 A  15      47.130  37.870  30.510  1.00  0.00           C
HETATM  428 H5'1 DG3 A  15      47.410  37.550  31.520  1.00  0.00           H
HETATM  429 H5'2 DG3 A  15      46.060  37.680  30.390  1.00  0.00           H
HETATM  430  C4' DG3 A  15      47.820  37.030  29.470  1.00  0.00           C
HETATM  431  H4' DG3 A  15      47.480  36.000  29.520  1.00  0.00           H
HETATM  432  O4' DG3 A  15      47.600  37.530  28.170  1.00  0.00           O
HETATM  433  C1' DG3 A  15      48.840  37.500  27.470  1.00  0.00           C
HETATM  434  H1' DG3 A  15      49.080  36.500  27.130  1.00  0.00           H
HETATM  435  N9  DG3 A  15      48.690  38.450  26.350  1.00  0.00           N
HETATM  436  C8  DG3 A  15      48.150  39.680  26.480  1.00  0.00           C
HETATM  437  H8  DG3 A  15      47.870  40.110  27.430  1.00  0.00           H
HETATM  438  N7  DG3 A  15      48.040  40.330  25.350  1.00  0.00           N
HETATM  439  C5  DG3 A  15      48.430  39.390  24.390  1.00  0.00           C
HETATM  440  C6  DG3 A  15      48.630  39.500  22.990  1.00  0.00           C
HETATM  441  O6  DG3 A  15      48.380  40.420  22.230  1.00  0.00           O
HETATM  442  N1  DG3 A  15      49.070  38.330  22.380  1.00  0.00           N
HETATM  443  H1  DG3 A  15      49.050  38.290  21.370  1.00  0.00           H
HETATM  444  C2  DG3 A  15      49.220  37.180  23.050  1.00  0.00           C
HETATM  445  N2  DG3 A  15      49.530  36.150  22.330  1.00  0.00           N
HETATM  446  H21 DG3 A  15      49.850  36.330  21.390  1.00  0.00           H
HETATM  447  H22 DG3 A  15      49.740  35.300  22.820  1.00  0.00           H
HETATM  448  N3  DG3 A  15      49.060  37.060  24.350  1.00  0.00           N
HETATM  449  C4  DG3 A  15      48.710  38.200  25.000  1.00  0.00           C
HETATM  450  C3' DG3 A  15      49.320  37.050  29.680  1.00  0.00           C
HETATM  451  H3' DG3 A  15      49.660  37.440  30.640  1.00  0.00           H
HETATM  452  C2' DG3 A  15      49.800  37.930  28.560  1.00  0.00           C
HETATM  453 H2'1 DG3 A  15      49.660  38.980  28.780  1.00  0.00           H
HETATM  454 H2'2 DG3 A  15      50.830  37.710  28.280  1.00  0.00           H
HETATM  455  O3' DG3 A  15      49.810  35.740  29.460  1.00  0.00           O
HETATM  456  H3T DG3 A  15      50.700  35.630  29.800  1.00  0.00           H
HETATM  457 NA   NA     16      44.110  41.760  19.420  1.00  0.00          Na
HETATM  458 NA   NA     17      40.500  41.350  18.960  1.00  0.00          Na
HETATM  459 NA   NA     18      47.590  41.430  20.080  1.00  0.00          Na
HETATM  460 ZN   ZN  A  19      34.120  39.910  17.740  1.00  0.00          Zn
HETATM  461  O3' LX5 A  20      33.950  37.410  24.630  1.00  0.00           O
HETATM  462  C1  LX5 A  20      34.220  38.330  23.590  1.00  0.00           C
HETATM  463  H1  LX5 A  20      34.840  39.150  23.970  1.00  0.00           H
HETATM  464  C2  LX5 A  20      32.880  38.990  23.110  1.00  0.00           C
HETATM  465  H21 LX5 A  20      33.180  39.960  22.710  1.00  0.00           H
HETATM  466  H22 LX5 A  20      32.220  39.190  23.950  1.00  0.00           H
HETATM  467  O2  LX5 A  20      32.150  38.380  22.030  1.00  0.00           O
HETATM  468  HO  LX5 A  20      31.920  37.490  22.310  1.00  0.00           H
HETATM  469  C3  LX5 A  20      34.960  37.650  22.450  1.00  0.00           C
HETATM  470  H31 LX5 A  20      34.310  36.830  22.140  1.00  0.00           H
HETATM  471  H32 LX5 A  20      35.920  37.260  22.780  1.00  0.00           H
HETATM  472  N1  LX5 A  20      35.220  38.530  21.290  1.00  0.00           N
HETATM  473  C4  LX5 A  20      35.900  39.740  21.340  1.00  0.00           C
HETATM  474  H4  LX5 A  20      36.230  40.260  22.230  1.00  0.00           H
HETATM  475  C5  LX5 A  20      36.030  40.220  20.070  1.00  0.00           C
HETATM  476  H5  LX5 A  20      36.440  41.190  19.820  1.00  0.00           H
HETATM  477  NX  LX5 A  20      35.290  39.390  19.250  1.00  0.00           N
HETATM  478  C6  LX5 A  20      34.910  38.330  20.010  1.00  0.00           C
HETATM  479  H6  LX5 A  20      34.370  37.480  19.620  1.00  0.00           H
ATOM    480  P   DG  A  21      35.050  37.020  25.660  1.00  0.00           P
ATOM    481  O1P DG  A  21      34.340  36.460  26.840  1.00  0.00           O
ATOM    482  O2P DG  A  21      35.930  38.210  25.780  1.00  0.00           O
ATOM    483  O5' DG  A  21      35.890  35.830  25.030  1.00  0.00           O
ATOM    484  C5' DG  A  21      35.340  34.590  24.540  1.00  0.00           C
ATOM    485 H5'1 DG  A  21      34.820  34.040  25.330  1.00  0.00           H
ATOM    486 H5'2 DG  A  21      34.610  34.780  23.750  1.00  0.00           H
ATOM    487  C4' DG  A  21      36.420  33.640  24.070  1.00  0.00           C
ATOM    488  H4' DG  A  21      35.900  32.730  23.750  1.00  0.00           H
ATOM    489  O4' DG  A  21      37.030  34.230  22.950  1.00  0.00           O
ATOM    490  C1' DG  A  21      38.350  34.720  23.220  1.00  0.00           C
ATOM    491  H1' DG  A  21      39.050  34.150  22.610  1.00  0.00           H
ATOM    492  N9  DG  A  21      38.460  36.100  22.820  1.00  0.00           N
ATOM    493  C8  DG  A  21      38.480  37.230  23.600  1.00  0.00           C
ATOM    494  H8  DG  A  21      38.390  37.190  24.670  1.00  0.00           H
ATOM    495  N7  DG  A  21      38.690  38.330  22.940  1.00  0.00           N
ATOM    496  C5  DG  A  21      38.730  37.910  21.570  1.00  0.00           C
ATOM    497  C6  DG  A  21      38.990  38.640  20.390  1.00  0.00           C
ATOM    498  O6  DG  A  21      39.110  39.870  20.230  1.00  0.00           O
ATOM    499  N1  DG  A  21      39.160  37.790  19.290  1.00  0.00           N
ATOM    500  H1  DG  A  21      39.370  38.200  18.390  1.00  0.00           H
ATOM    501  C2  DG  A  21      39.120  36.440  19.330  1.00  0.00           C
ATOM    502  N2  DG  A  21      39.590  35.710  18.360  1.00  0.00           N
ATOM    503  H21 DG  A  21      39.570  34.700  18.430  1.00  0.00           H
ATOM    504  H22 DG  A  21      39.940  36.130  17.510  1.00  0.00           H
ATOM    505  N3  DG  A  21      38.810  35.760  20.410  1.00  0.00           N
ATOM    506  C4  DG  A  21      38.660  36.540  21.520  1.00  0.00           C
ATOM    507  C3' DG  A  21      37.530  33.290  25.040  1.00  0.00           C
ATOM    508  H3' DG  A  21      37.210  33.310  26.080  1.00  0.00           H
ATOM    509  C2' DG  A  21      38.580  34.380  24.720  1.00  0.00           C
ATOM    510 H2'1 DG  A  21      38.330  35.230  25.360  1.00  0.00           H
ATOM    511 H2'2 DG  A  21      39.620  34.100  24.920  1.00  0.00           H
ATOM    512  O3' DG  A  21      37.970  31.980  24.630  1.00  0.00           O
ATOM    513  P   DG  A  22      39.140  31.170  25.440  1.00  0.00           P
ATOM    514  O1P DG  A  22      39.210  29.810  24.900  1.00  0.00           O
ATOM    515  O2P DG  A  22      39.140  31.340  26.950  1.00  0.00           O
ATOM    516  O5' DG  A  22      40.450  31.900  24.870  1.00  0.00           O
ATOM    517  C5' DG  A  22      40.860  31.520  23.550  1.00  0.00           C
ATOM    518 H5'1 DG  A  22      41.270  30.500  23.580  1.00  0.00           H
ATOM    519 H5'2 DG  A  22      40.000  31.490  22.880  1.00  0.00           H
ATOM    520  C4' DG  A  22      41.910  32.450  22.960  1.00  0.00           C
ATOM    521  H4' DG  A  22      42.230  31.980  22.030  1.00  0.00           H
ATOM    522  O4' DG  A  22      41.400  33.740  22.610  1.00  0.00           O
ATOM    523  C1' DG  A  22      42.580  34.510  22.600  1.00  0.00           C
ATOM    524  H1' DG  A  22      43.240  34.120  21.820  1.00  0.00           H
ATOM    525  N9  DG  A  22      42.400  35.950  22.340  1.00  0.00           N
ATOM    526  C8  DG  A  22      42.110  36.950  23.190  1.00  0.00           C
ATOM    527  H8  DG  A  22      41.930  36.760  24.240  1.00  0.00           H
ATOM    528  N7  DG  A  22      41.990  38.150  22.650  1.00  0.00           N
ATOM    529  C5  DG  A  22      42.270  37.920  21.290  1.00  0.00           C
ATOM    530  C6  DG  A  22      42.400  38.740  20.140  1.00  0.00           C
ATOM    531  O6  DG  A  22      42.320  39.980  20.090  1.00  0.00           O
ATOM    532  N1  DG  A  22      42.700  38.030  18.980  1.00  0.00           N
ATOM    533  H1  DG  A  22      42.680  38.570  18.130  1.00  0.00           H
ATOM    534  C2  DG  A  22      42.940  36.680  18.960  1.00  0.00           C
ATOM    535  N2  DG  A  22      43.060  36.060  17.850  1.00  0.00           N
ATOM    536  H21 DG  A  22      43.220  36.560  16.990  1.00  0.00           H
ATOM    537  H22 DG  A  22      43.100  35.050  17.890  1.00  0.00           H
ATOM    538  N3  DG  A  22      42.830  35.900  20.000  1.00  0.00           N
ATOM    539  C4  DG  A  22      42.500  36.570  21.130  1.00  0.00           C
ATOM    540  C3' DG  A  22      43.150  32.660  23.880  1.00  0.00           C
ATOM    541  H3' DG  A  22      43.040  32.210  24.870  1.00  0.00           H
ATOM    542  C2' DG  A  22      43.160  34.180  23.980  1.00  0.00           C
ATOM    543 H2'1 DG  A  22      44.160  34.610  24.070  1.00  0.00           H
ATOM    544 H2'2 DG  A  22      42.510  34.510  24.790  1.00  0.00           H
ATOM    545  O3' DG  A  22      44.360  32.280  23.210  1.00  0.00           O
ATOM    546  P   DG  A  23      45.200  30.950  23.460  1.00  0.00           P
ATOM    547  O1P DG  A  23      44.300  29.750  23.430  1.00  0.00           O
ATOM    548  O2P DG  A  23      46.000  31.210  24.690  1.00  0.00           O
ATOM    549  O5' DG  A  23      46.170  31.030  22.200  1.00  0.00           O
ATOM    550  C5' DG  A  23      45.700  30.770  20.920  1.00  0.00           C
ATOM    551 H5'1 DG  A  23      45.840  29.720  20.680  1.00  0.00           H
ATOM    552 H5'2 DG  A  23      44.630  31.010  20.860  1.00  0.00           H
ATOM    553  C4' DG  A  23      46.430  31.570  19.850  1.00  0.00           C
ATOM    554  H4' DG  A  23      46.190  31.080  18.900  1.00  0.00           H
ATOM    555  O4' DG  A  23      45.990  32.930  19.750  1.00  0.00           O
ATOM    556  C1' DG  A  23      47.150  33.770  19.630  1.00  0.00           C
ATOM    557  H1' DG  A  23      47.540  33.790  18.610  1.00  0.00           H
ATOM    558  N9  DG  A  23      46.770  35.140  20.040  1.00  0.00           N
ATOM    559  C8  DG  A  23      46.520  35.680  21.270  1.00  0.00           C
ATOM    560  H8  DG  A  23      46.590  35.110  22.180  1.00  0.00           H
ATOM    561  N7  DG  A  23      46.140  36.940  21.270  1.00  0.00           N
ATOM    562  C5  DG  A  23      46.190  37.260  19.920  1.00  0.00           C
ATOM    563  C6  DG  A  23      45.860  38.460  19.250  1.00  0.00           C
ATOM    564  O6  DG  A  23      45.470  39.510  19.790  1.00  0.00           O
ATOM    565  N1  DG  A  23      45.980  38.390  17.860  1.00  0.00           N
ATOM    566  H1  DG  A  23      45.850  39.230  17.320  1.00  0.00           H
ATOM    567  C2  DG  A  23      46.370  37.270  17.210  1.00  0.00           C
ATOM    568  N2  DG  A  23      46.780  37.380  15.980  1.00  0.00           N
ATOM    569  H21 DG  A  23      47.210  36.580  15.540  1.00  0.00           H
ATOM    570  H22 DG  A  23      46.750  38.270  15.500  1.00  0.00           H
ATOM    571  N3  DG  A  23      46.660  36.130  17.810  1.00  0.00           N
ATOM    572  C4  DG  A  23      46.510  36.170  19.170  1.00  0.00           C
ATOM    573  C3' DG  A  23      47.970  31.650  20.050  1.00  0.00           C
ATOM    574  H3' DG  A  23      48.370  30.930  20.760  1.00  0.00           H
ATOM    575  C2' DG  A  23      48.180  33.080  20.500  1.00  0.00           C
ATOM    576 H2'1 DG  A  23      47.950  33.210  21.550  1.00  0.00           H
ATOM    577 H2'2 DG  A  23      49.200  33.400  20.270  1.00  0.00           H
ATOM    578  O3' DG  A  23      48.540  31.510  18.740  1.00  0.00           O
HETATM  579  P   DG3 A  24      50.050  31.120  18.470  1.00  0.00           P
HETATM  580  O1P DG3 A  24      50.070  29.800  17.860  1.00  0.00           O
HETATM  581  O2P DG3 A  24      50.740  31.250  19.760  1.00  0.00           O
HETATM  582  O5' DG3 A  24      50.650  32.160  17.460  1.00  0.00           O
HETATM  583  C5' DG3 A  24      50.480  32.010  16.040  1.00  0.00           C
HETATM  584 H5'1 DG3 A  24      49.430  31.980  15.750  1.00  0.00           H
HETATM  585 H5'2 DG3 A  24      50.910  31.040  15.790  1.00  0.00           H
HETATM  586  C4' DG3 A  24      51.160  33.110  15.220  1.00  0.00           C
HETATM  587  H4' DG3 A  24      51.100  32.850  14.160  1.00  0.00           H
HETATM  588  O4' DG3 A  24      50.480  34.370  15.450  1.00  0.00           O
HETATM  589  C1' DG3 A  24      51.280  35.270  16.170  1.00  0.00           C
HETATM  590  H1' DG3 A  24      51.590  36.070  15.490  1.00  0.00           H
HETATM  591  N9  DG3 A  24      50.620  35.970  17.290  1.00  0.00           N
HETATM  592  C8  DG3 A  24      50.510  35.640  18.620  1.00  0.00           C
HETATM  593  H8  DG3 A  24      50.840  34.700  19.030  1.00  0.00           H
HETATM  594  N7  DG3 A  24      49.930  36.580  19.340  1.00  0.00           N
HETATM  595  C5  DG3 A  24      49.730  37.620  18.420  1.00  0.00           C
HETATM  596  C6  DG3 A  24      49.200  38.930  18.540  1.00  0.00           C
HETATM  597  O6  DG3 A  24      48.850  39.510  19.580  1.00  0.00           O
HETATM  598  N1  DG3 A  24      49.080  39.650  17.360  1.00  0.00           N
HETATM  599  H1  DG3 A  24      48.630  40.560  17.430  1.00  0.00           H
HETATM  600  C2  DG3 A  24      49.500  39.190  16.170  1.00  0.00           C
HETATM  601  N2  DG3 A  24      49.470  40.000  15.140  1.00  0.00           N
HETATM  602  H21 DG3 A  24      49.460  39.600  14.220  1.00  0.00           H
HETATM  603  H22 DG3 A  24      49.150  40.950  15.250  1.00  0.00           H
HETATM  604  N3  DG3 A  24      50.070  38.000  16.030  1.00  0.00           N
HETATM  605  C4  DG3 A  24      50.120  37.230  17.170  1.00  0.00           C
HETATM  606  C3' DG3 A  24      52.640  33.320  15.560  1.00  0.00           C
HETATM  607  H3' DG3 A  24      53.100  32.450  16.030  1.00  0.00           H
HETATM  608  C2' DG3 A  24      52.530  34.490  16.550  1.00  0.00           C
HETATM  609 H2'1 DG3 A  24      52.440  34.080  17.550  1.00  0.00           H
HETATM  610 H2'2 DG3 A  24      53.400  35.140  16.490  1.00  0.00           H
HETATM  611  O3' DG3 A  24      53.340  33.760  14.390  1.00  0.00           O
HETATM  612  H3T DG3 A  24      54.260  33.490  14.450  1.00  0.00           H
CONECT    2    1    3    4    9
CONECT    4    2    5    6    7
CONECT    9    2   10   11   12
CONECT   13   12   14   15
CONECT   15   16   17   13
CONECT   18   17   19   12
CONECT    3    2
CONECT    5    4
CONECT    6    4
CONECT   10    9
CONECT   11    9
CONECT   14   13
CONECT   16   15
CONECT   19   18
CONECT    8    7
CONECT   12   18    9   13
CONECT   17   18   15
CONECT   17  460
CONECT    7    4    8
CONECT    1    2   20
CONECT   30   32   29   31   49
CONECT   41   42   45   39
CONECT   49   47   30   50   51
CONECT   47   27   48   49   52
CONECT   46   45   32   36
CONECT   27   47   24   28   29
CONECT   36   46   35   37
CONECT   24   25   26   27   23
CONECT   37   36   38   39
CONECT   33   32   34   35
CONECT   40   39
CONECT   31   30
CONECT   50   49
CONECT   51   49
CONECT   43   42
CONECT   44   42
CONECT   48   47
CONECT   28   27
CONECT   25   24
CONECT   26   24
CONECT   34   33
CONECT   39   40   41   37
CONECT   42   41   43   44
CONECT   45   41   46
CONECT   35   33   36
CONECT   32   46   33   30
CONECT   21   20
CONECT   22   20
CONECT   52   47   53
CONECT   29   27   30
CONECT   23   24   20
CONECT   38   37
CONECT   20    1   21   22   23
CONECT   63   64   65   82   62
CONECT   74   72   75   78
CONECT   82   80   83   84   63
CONECT   80   81   82   85   60
CONECT   79   65   69   78
CONECT   60   80   57   61   62
CONECT   69   68   70   79
CONECT   57   56   58   59   60
CONECT   70   69   71   72
CONECT   66   65   67   68
CONECT   73   72
CONECT   64   63
CONECT   83   82
CONECT   84   82
CONECT   76   75
CONECT   77   75
CONECT   81   80
CONECT   61   60
CONECT   58   57
CONECT   59   57
CONECT   67   66
CONECT   72   70   73   74
CONECT   75   74   76   77
CONECT   78   74   79
CONECT   68   66   69
CONECT   65   66   79   63
CONECT   54   53
CONECT   55   53
CONECT   85   80   86
CONECT   62   60   63
CONECT   56   53   57
CONECT   71   70
CONECT   53   52   54   55   56
CONECT   96   95   97   98  115
CONECT  107  105  108  111
CONECT  115   96  113  116  117
CONECT  113   93  114  115  118
CONECT  112   98  102  111
CONECT   93   90   94   95  113
CONECT  102  101  103  112
CONECT   90   89   91   92   93
CONECT  103  102  104  105
CONECT   99   98  100  101
CONECT  106  105
CONECT   97   96
CONECT  116  115
CONECT  117  115
CONECT  109  108
CONECT  110  108
CONECT  114  113
CONECT   94   93
CONECT   91   90
CONECT   92   90
CONECT  100   99
CONECT  105  103  106  107
CONECT  108  107  109  110
CONECT  111  107  112
CONECT  101   99  102
CONECT   98   96   99  112
CONECT   87   86
CONECT   88   86
CONECT  118  113  119
CONECT   95   93   96
CONECT   89   86   90
CONECT  104  103
CONECT   86   85   87   88   89
CONECT  129  128  130  131  148
CONECT  140  138  141  144
CONECT  148  129  146  149  150
CONECT  146  126  147  148  151
CONECT  145  131  135  144
CONECT  126  123  127  128  146
CONECT  135  134  136  145
CONECT  123  122  124  125  126
CONECT  136  135  137  138
CONECT  132  131  133  134
CONECT  139  138
CONECT  130  129
CONECT  149  148
CONECT  150  148
CONECT  142  141
CONECT  143  141
CONECT  147  146
CONECT  152  151
CONECT  127  126
CONECT  124  123
CONECT  125  123
CONECT  133  132
CONECT  138  136  139  140
CONECT  141  140  142  143
CONECT  144  140  145
CONECT  134  132  135
CONECT  131  129  132  145
CONECT  120  119
CONECT  121  119
CONECT  151  146  152
CONECT  128  126  129
CONECT  122  119  123
CONECT  137  136
CONECT  119  118  120  121  122
CONECT  154  153  155  156  161
CONECT  156  154  157  158  159
CONECT  161  154  162  163  164
CONECT  165  164  166  167
CONECT  167  165  168  169
CONECT  170  164  169  171
CONECT  155  154
CONECT  157  156
CONECT  158  156
CONECT  162  161
CONECT  163  161
CONECT  166  165
CONECT  168  167
CONECT  171  170
CONECT  160  159
CONECT  164  161  165  170
CONECT  169  167  170
CONECT  169  460
CONECT  159  156  160
CONECT  153  154  172
CONECT  182  181  183  184  201
CONECT  193  191  194  197
CONECT  201  182  199  202  203
CONECT  199  179  200  201  204
CONECT  198  184  188  197
CONECT  179  176  180  181  199
CONECT  188  187  189  198
CONECT  176  175  177  178  179
CONECT  189  188  190  191
CONECT  185  184  186  187
CONECT  192  191
CONECT  183  182
CONECT  202  201
CONECT  203  201
CONECT  195  194
CONECT  196  194
CONECT  200  199
CONECT  180  179
CONECT  177  176
CONECT  178  176
CONECT  186  185
CONECT  191  189  192  193
CONECT  194  193  195  196
CONECT  197  193  198
CONECT  187  185  188
CONECT  184  182  185  198
CONECT  173  172
CONECT  174  172
CONECT  204  199  205
CONECT  181  179  182
CONECT  175  172  176
CONECT  190  189
CONECT  172  153  173  174  175
CONECT  215  214  216  217  234
CONECT  226  224  227  230
CONECT  234  215  232  235  236
CONECT  232  212  233  234  237
CONECT  231  217  221  230
CONECT  212  209  213  214  232
CONECT  221  220  222  231
CONECT  209  208  210  211  212
CONECT  222  221  223  224
CONECT  218  217  219  220
CONECT  225  224
CONECT  216  215
CONECT  235  234
CONECT  236  234
CONECT  228  227
CONECT  229  227
CONECT  233  232
CONECT  213  212
CONECT  210  209
CONECT  211  209
CONECT  219  218
CONECT  224  222  225  226
CONECT  227  226  228  229
CONECT  230  226  231
CONECT  220  218  221
CONECT  217  215  218  231
CONECT  206  205
CONECT  207  205
CONECT  237  232  238
CONECT  214  212  215
CONECT  208  205  209
CONECT  223  222
CONECT  205  204  206  207  208
CONECT  248  247  249  250  267
CONECT  259  257  260  263
CONECT  267  248  265  268  269
CONECT  265  245  266  267  270
CONECT  264  250  254  263
CONECT  245  242  246  247  265
CONECT  254  253  255  264
CONECT  242  241  243  244  245
CONECT  255  254  256  257
CONECT  251  250  252  253
CONECT  258  257
CONECT  249  248
CONECT  268  267
CONECT  269  267
CONECT  261  260
CONECT  262  260
CONECT  266  265
CONECT  246  245
CONECT  243  242
CONECT  244  242
CONECT  252  251
CONECT  257  255  258  259
CONECT  260  259  261  262
CONECT  263  259  264
CONECT  253  251  254
CONECT  250  248  251  264
CONECT  239  238
CONECT  240  238
CONECT  270  265  271
CONECT  247  245  248
CONECT  241  238  242
CONECT  256  255
CONECT  238  237  239  240  241
CONECT  281  280  282  283  300
CONECT  292  290  293  296
CONECT  300  281  298  301  302
CONECT  298  278  299  300  303
CONECT  297  283  287  296
CONECT  278  275  279  280  298
CONECT  287  286  288  297
CONECT  275  274  276  277  278
CONECT  288  287  289  290
CONECT  284  283  285  286
CONECT  291  290
CONECT  282  281
CONECT  301  300
CONECT  302  300
CONECT  294  293
CONECT  295  293
CONECT  299  298
CONECT  304  303
CONECT  279  278
CONECT  276  275
CONECT  277  275
CONECT  285  284
CONECT  290  288  291  292
CONECT  293  292  294  295
CONECT  296  292  297
CONECT  286  284  287
CONECT  283  281  284  297
CONECT  272  271
CONECT  273  271
CONECT  303  298  304
CONECT  280  278  281
CONECT  274  271  275
CONECT  289  288
CONECT  271  270  272  273  274
CONECT  306  305  307  308  313
CONECT  308  306  309  310  311
CONECT  313  306  314  315  316
CONECT  317  316  318  319
CONECT  319  317  320  321
CONECT  322  316  321  323
CONECT  307  306
CONECT  309  308
CONECT  310  308
CONECT  314  313
CONECT  315  313
CONECT  318  317
CONECT  320  319
CONECT  323  322
CONECT  312  311
CONECT  316  313  317  322
CONECT  321  319  322
CONECT  321  460
CONECT  311  308  312
CONECT  305  306  324
CONECT  334  333  335  336  353
CONECT  345  343  346  349
CONECT  353  334  351  354  355
CONECT  351  331  352  353  356
CONECT  350  336  340  349
CONECT  331  328  332  333  351
CONECT  340  339  341  350
CONECT  328  327  329  330  331
CONECT  341  340  342  343
CONECT  337  336  338  339
CONECT  344  343
CONECT  335  334
CONECT  354  353
CONECT  355  353
CONECT  347  346
CONECT  348  346
CONECT  352  351
CONECT  332  331
CONECT  329  328
CONECT  330  328
CONECT  338  337
CONECT  343  341  344  345
CONECT  346  345  347  348
CONECT  349  345  350
CONECT  339  337  340
CONECT  336  334  337  350
CONECT  325  324
CONECT  326  324
CONECT  356  351  357
CONECT  333  331  334
CONECT  327  324  328
CONECT  342  341
CONECT  324  305  325  326  327
CONECT  367  366  368  369  386
CONECT  378  376  379  382
CONECT  386  367  384  387  388
CONECT  384  364  385  386  389
CONECT  383  369  373  382
CONECT  364  361  365  366  384
CONECT  373  372  374  383
CONECT  361  360  362  363  364
CONECT  374  373  375  376
CONECT  370  369  371  372
CONECT  377  376
CONECT  368  367
CONECT  387  386
CONECT  388  386
CONECT  380  379
CONECT  381  379
CONECT  385  384
CONECT  365  364
CONECT  362  361
CONECT  363  361
CONECT  371  370
CONECT  376  374  377  378
CONECT  379  378  380  381
CONECT  382  378  383
CONECT  372  370  373
CONECT  369  367  370  383
CONECT  358  357
CONECT  359  357
CONECT  389  384  390
CONECT  366  364  367
CONECT  360  357  361
CONECT  375  374
CONECT  357  356  358  359  360
CONECT  400  399  401  402  419
CONECT  411  409  412  415
CONECT  419  400  417  420  421
CONECT  417  397  418  419  422
CONECT  416  402  406  415
CONECT  397  394  398  399  417
CONECT  406  405  407  416
CONECT  394  393  395  396  397
CONECT  407  406  408  409
CONECT  403  402  404  405
CONECT  410  409
CONECT  401  400
CONECT  420  419
CONECT  421  419
CONECT  413  412
CONECT  414  412
CONECT  418  417
CONECT  398  397
CONECT  395  394
CONECT  396  394
CONECT  404  403
CONECT  409  407  410  411
CONECT  412  411  413  414
CONECT  415  411  416
CONECT  405  403  406
CONECT  402  400  403  416
CONECT  391  390
CONECT  392  390
CONECT  422  417  423
CONECT  399  397  400
CONECT  393  390  394
CONECT  408  407
CONECT  390  389  391  392  393
CONECT  433  432  434  435  452
CONECT  444  442  445  448
CONECT  452  433  450  453  454
CONECT  450  430  451  452  455
CONECT  449  435  439  448
CONECT  430  427  431  432  450
CONECT  439  438  440  449
CONECT  427  426  428  429  430
CONECT  440  439  441  442
CONECT  436  435  437  438
CONECT  443  442
CONECT  434  433
CONECT  453  452
CONECT  454  452
CONECT  446  445
CONECT  447  445
CONECT  451  450
CONECT  456  455
CONECT  431  430
CONECT  428  427
CONECT  429  427
CONECT  437  436
CONECT  442  440  443  444
CONECT  445  444  446  447
CONECT  448  444  449
CONECT  438  436  439
CONECT  435  433  436  449
CONECT  424  423
CONECT  425  423
CONECT  455  450  456
CONECT  432  430  433
CONECT  426  423  427
CONECT  441  440
CONECT  423  422  424  425  426
CONECT  460  169  321   17  477
CONECT  462  461  463  464  469
CONECT  464  462  465  466  467
CONECT  469  462  470  471  472
CONECT  473  472  474  475
CONECT  475  473  476  477
CONECT  478  472  477  479
CONECT  463  462
CONECT  465  464
CONECT  466  464
CONECT  470  469
CONECT  471  469
CONECT  474  473
CONECT  476  475
CONECT  479  478
CONECT  468  467
CONECT  472  469  473  478
CONECT  477  475  478
CONECT  477  460
CONECT  467  464  468
CONECT  461  462  480
CONECT  490  489  491  492  509
CONECT  501  499  502  505
CONECT  509  490  507  510  511
CONECT  507  487  508  509  512
CONECT  506  492  496  505
CONECT  487  484  488  489  507
CONECT  496  495  497  506
CONECT  484  483  485  486  487
CONECT  497  496  498  499
CONECT  493  492  494  495
CONECT  500  499
CONECT  491  490
CONECT  510  509
CONECT  511  509
CONECT  503  502
CONECT  504  502
CONECT  508  507
CONECT  488  487
CONECT  485  484
CONECT  486  484
CONECT  494  493
CONECT  499  497  500  501
CONECT  502  501  503  504
CONECT  505  501  506
CONECT  495  493  496
CONECT  492  490  493  506
CONECT  481  480
CONECT  482  480
CONECT  512  507  513
CONECT  489  487  490
CONECT  483  480  484
CONECT  498  497
CONECT  480  461  481  482  483
CONECT  523  522  524  525  542
CONECT  534  532  535  538
CONECT  542  523  540  543  544
CONECT  540  520  541  542  545
CONECT  539  525  529  538
CONECT  520  517  521  522  540
CONECT  529  528  530  539
CONECT  517  516  518  519  520
CONECT  530  529  531  532
CONECT  526  525  527  528
CONECT  533  532
CONECT  524  523
CONECT  543  542
CONECT  544  542
CONECT  536  535
CONECT  537  535
CONECT  541  540
CONECT  521  520
CONECT  518  517
CONECT  519  517
CONECT  527  526
CONECT  532  530  533  534
CONECT  535  534  536  537
CONECT  538  534  539
CONECT  528  526  529
CONECT  525  523  526  539
CONECT  514  513
CONECT  515  513
CONECT  545  540  546
CONECT  522  520  523
CONECT  516  513  517
CONECT  531  530
CONECT  513  512  514  515  516
CONECT  556  555  557  558  575
CONECT  567  565  568  571
CONECT  575  556  573  576  577
CONECT  573  553  574  575  578
CONECT  572  558  562  571
CONECT  553  550  554  555  573
CONECT  562  561  563  572
CONECT  550  549  551  552  553
CONECT  563  562  564  565
CONECT  559  558  560  561
CONECT  566  565
CONECT  557  556
CONECT  576  575
CONECT  577  575
CONECT  569  568
CONECT  570  568
CONECT  574  573
CONECT  554  553
CONECT  551  550
CONECT  552  550
CONECT  560  559
CONECT  565  563  566  567
CONECT  568  567  569  570
CONECT  571  567  572
CONECT  561  559  562
CONECT  558  556  559  572
CONECT  547  546
CONECT  548  546
CONECT  578  573  579
CONECT  555  553  556
CONECT  549  546  550
CONECT  564  563
CONECT  546  545  547  548  549
CONECT  589  588  590  591  608
CONECT  600  598  601  604
CONECT  608  589  606  609  610
CONECT  606  586  607  608  611
CONECT  605  591  595  604
CONECT  586  583  587  588  606
CONECT  595  594  596  605
CONECT  583  582  584  585  586
CONECT  596  595  597  598
CONECT  592  591  593  594
CONECT  599  598
CONECT  590  589
CONECT  609  608
CONECT  610  608
CONECT  602  601
CONECT  603  601
CONECT  607  606
CONECT  612  611
CONECT  587  586
CONECT  584  583
CONECT  585  583
CONECT  593  592
CONECT  598  596  599  600
CONECT  601  600  602  603
CONECT  604  600  605
CONECT  594  592  595
CONECT  591  589  592  605
CONECT  580  579
CONECT  581  579
CONECT  611  606  612
CONECT  588  586  589
CONECT  582  579  583
CONECT  597  596
CONECT  579  578  580  581  582
END
