# Supplementary material for: Imidazole-modified G-quadruplex DNA as metal-triggered peroxidase
Source: Chem Sci. 2019 Jan 7;10(8):2513–8. doi: 10.1039/c8sc05020a (PMC6399679; doi:10.1039/c8sc05020a)
Supplement: Supplementary file 4 [file SC-010-C8SC05020A-s004.py]

import cPickle, base64
try:
	from SimpleSession.versions.v65 import beginRestore,\
	    registerAfterModelsCB, reportRestoreError, checkVersion
except ImportError:
	from chimera import UserError
	raise UserError('Cannot open session that was saved in a'
	    ' newer version of Chimera; update your version')
checkVersion([1, 12, 41623])
import chimera
from chimera import replyobj
replyobj.status('Restoring session...', \
    blankAfter=0)
replyobj.status('Beginning session restore...', \
    blankAfter=0, secondary=True)
beginRestore()

def restoreCoreModels():
	from SimpleSession.versions.v65 import init, restoreViewer, \
	     restoreMolecules, restoreColors, restoreSurfaces, \
	     restoreVRML, restorePseudoBondGroups, restoreModelAssociations
	molInfo = cPickle.loads(base64.b64decode('gAJ9cQEoVRFyaWJib25JbnNpZGVDb2xvcnECSwFOfYdVCWJhbGxTY2FsZXEDSwFHP9AAAAAAAAB9h1UJcG9pbnRTaXplcQRLAUc/8AAAAAAAAH2HVQVjb2xvcnEFSwFLAH2HVQpyaWJib25UeXBlcQZLAUsAfYdVCnN0aWNrU2NhbGVxB0sBRz/wAAAAAAAAfYdVDG1tQ0lGSGVhZGVyc3EIXXEJTmFVDGFyb21hdGljTW9kZXEKSwFLAX2HVQp2ZHdEZW5zaXR5cQtLAUdAFAAAAAAAAH2HVQZoaWRkZW5xDEsBiX2HVQ1hcm9tYXRpY0NvbG9ycQ1LAU59h1UPcmliYm9uU21vb3RoaW5ncQ5LAUsAfYdVCWF1dG9jaGFpbnEPSwGIfYdVCnBkYlZlcnNpb25xEEsBSwJ9h1UIb3B0aW9uYWxxEX1xElUIb3BlbmVkQXNxE4iJSwEoWGMAAABDOlxVc2Vyc1xQaGlsaXBcRGVza3RvcFxDYWxjdWxhdGlvbnNcTURcMjAxODA4MTJfMkwxU19abl81MG5zXDIwMTgwODEyXzJMMVNfWm5fNTBuc1xmcmFtZV8xNjQ1NS5wZGJxFFUDUERCcRVOiXRxFn2Hh3NVD2xvd2VyQ2FzZUNoYWluc3EXSwGJfYdVCWxpbmVXaWR0aHEYSwFHP/AAAAAAAAB9h1UPcmVzaWR1ZUxhYmVsUG9zcRlLAUsAfYdVBG5hbWVxGksBWA8AAABmcmFtZV8xNjQ1NS5wZGJ9h1UPYXJvbWF0aWNEaXNwbGF5cRtLAYl9h1UPcmliYm9uU3RpZmZuZXNzcRxLAUc/6ZmZmZmZmn2HVQpwZGJIZWFkZXJzcR1dcR59cR9hVQNpZHNxIEsBSwBLAIZ9h1UOc3VyZmFjZU9wYWNpdHlxIUsBR7/wAAAAAAAAfYdVEGFyb21hdGljTGluZVR5cGVxIksBSwJ9h1UUcmliYm9uSGlkZXNNYWluY2hhaW5xI0sBiH2HVQdkaXNwbGF5cSRLAYh9h3Uu'))
	resInfo = cPickle.loads(base64.b64decode('gAJ9cQEoVQZpbnNlcnRxAksYVQEgfYdVC2ZpbGxEaXNwbGF5cQNLGIh9cQSJTl1xBShLAEsBhnEGSwVLAYZxB0sKSwGGcQhLD0sFhnEJZYZzh1UEbmFtZXEKSxhYAgAAAERHfXELKFgDAAAATFk1XXEMKEsFSwplWAIAAABaTl1xDUsSYVgDAAAATFg1XXEOKEsASxNlWAMAAABERzNdcQ8oSwRLCUsOSxdlWAIAAABOQV1xEChLD0sQSxFldYdVBWNoYWlucRFLGFgBAAAAQX1xElgDAAAAaGV0Tl1xE0sPSwOGcRRhhnOHVQ5yaWJib25EcmF3TW9kZXEVSxhLAn2HVQJzc3EWSxiJiYZ9h1UIbW9sZWN1bGVxF0sYSwB9h1ULcmliYm9uQ29sb3JxGEsYTn2HVQVsYWJlbHEZSxhYAAAAAH2HVQpsYWJlbENvbG9ycRpLGE59h1UIZmlsbE1vZGVxG0sYSwF9h1UFaXNIZXRxHEsYiX1xHYhOXXEeKEsASwGGcR9LBEsChnEgSwlLAoZxIUsOSwaGcSJLF0sBhnEjZYZzh1ULbGFiZWxPZmZzZXRxJEsYTn2HVQhwb3NpdGlvbnElXXEmSwFLGIZxJ2FVDXJpYmJvbkRpc3BsYXlxKEsYiH1xKYlOXXEqKEsASwGGcStLBUsBhnEsSwpLAYZxLUsPSwWGcS5lhnOHVQhvcHRpb25hbHEvfVUEc3NJZHEwSxhK/////32HdS4='))
	atomInfo = cPickle.loads(base64.b64decode('gAJ9cQEoVQdyZXNpZHVlcQJNZAJLBX1xAyhLAU5dcQRLAEsThnEFYYZLAk5dcQZLE0shhnEHYYZLA05dcQhLNEshhnEJYYZLBE5dcQpLVUshhnELYYZLBk5dcQxLmEsThnENYYZLB05dcQ5Lq0shhnEPYYZLCE5dcRBLzEshhnERYYZLCU5dcRJL7UshhnETYYZLCk5dcRRNDgFLIoZxFWGGSwtOXXEWTTABSxOGcRdhhksMTl1xGE1DAUshhnEZYYZLDU5dcRpNZAFLIYZxG2GGSw5OXXEcTYUBSyGGcR1hhksPTl1xHk2mAUsihnEfYYZLEE5dcSBNyAFLAYZxIWGGSxFOXXEiTckBSwGGcSNhhksSTl1xJE3KAUsBhnElYYZLE05dcSZNywFLAYZxJ2GGSxROXXEoTcwBSxOGcSlhhksVTl1xKk3fAUshhnErYYZLFk5dcSxNAAJLIYZxLWGGSxdOXXEuTSECSyGGcS9hhksYTl1xME1CAksihnExYYZ1h1UIdmR3Q29sb3JxMk1kAk59h1UEbmFtZXEzTWQCWAMAAABIMjF9cTQoWAMAAABIM1RdcTUoS5dNLwFNxwFNYwJlWAMAAABPMVBdcTYoSxRLNUtWS3dLrEvNS+5NDwFNRAFNZQFNhgFNpwFN4AFNAQJNIgJNQwJlWAMAAABPNSddcTcoSxZLN0tYS3lLrkvPS/BNEQFNRgFNZwFNiAFNqQFN4gFNAwJNJAJNRQJlWAMAAABDMyddcTgoSy5LT0twS5FLxkvnTQgBTSkBTV4BTX8BTaABTcEBTfoBTRsCTTwCTV0CZVgDAAAASDIyXXE5KEsFSytLTEttS45LnUvDS+RNBQFNJgFNNQFNWwFNfAFNnQFNvgFN0QFN9wFNGAJNOQJNWgJlWAMAAABDNSddcTooSxdLOEtZS3pLr0vQS/FNEgFNRwFNaAFNiQFNqgFN4wFNBAJNJQJNRgJlWAIAAABIT11xOyhLB0ufTTcBTdMBZVgCAAAATzZdcTwoSyVLRktnS4hLvUveS/9NIAFNVQFNdgFNlwFNuAFN8QFNEgJNMwJNVAJlWAIAAABPMl1xPShLBkueTTYBTdIBZVgDAAAASDMyXXE+KEsKS6JNOgFN1gFlWAMAAABIMyddcT8oSy9LUEtxS5JLx0voTQkBTSoBTV8BTYABTaEBTcIBTfsBTRwCTT0CTV4CZVgCAAAAQzhdcUAoSyBLQUtiS4NLuEvZS/pNGwFNUAFNcQFNkgFNswFN7AFNDQJNLgJNTwJlWAMAAABPNCddcUEoSxxLPUteS39LtEvVS/ZNFwFNTAFNbQFNjgFNrwFN6AFNCQJNKgJNSwJlWAIAAABOWF1xQihLEE3cAWVYAgAAAE5ZXXFDKEuoTUABZVgEAAAASDInMl1xRChLMktTS3RLlUvKS+tNDAFNLQFNYgFNgwFNpAFNxQFN/gFNHwJNQAJNYQJlWAMAAABIMzFdcUUoSwlLoU05AU3VAWVYAgAAAEMzXXFGKEsIS6BNOAFN1AFlWAIAAABDMl1xRyhLA0soS0lLakuLS5tLwEvhTQIBTSMBTTMBTVgBTXkBTZoBTbsBTc8BTfQBTRUCTTYCTVcCZVgCAAAAQzFdcUgoSwFLmU0xAU3NAWVYAgAAAE43XXFJKEsiS0NLZEuFS7pL20v8TR0BTVIBTXMBTZQBTbUBTe4BTQ8CTTACTVECZVgCAAAAQzZdcUooSxFLJEtFS2ZLh0upS7xL3Uv+TR8BTUEBTVQBTXUBTZYBTbcBTd0BTfABTRECTTICTVMCZVgCAAAAQzVdcUsoSw5LI0tES2VLhkumS7tL3Ev9TR4BTT4BTVMBTXQBTZUBTbYBTdoBTe8BTRACTTECTVICZVgCAAAAQzRdcUwoSwxLLUtOS29LkEukS8VL5k0HAU0oAU08AU1dAU1+AU2fAU3AAU3YAU35AU0aAk07Ak1cAmVYAgAAAFpOXXFNTcsBYVgDAAAAQzEnXXFOKEsdSz5LX0uAS7VL1kv3TRgBTU0BTW4BTY8BTbABTekBTQoCTSsCTUwCZVgDAAAATzJQXXFPKEsVSzZLV0t4S61LzkvvTRABTUUBTWYBTYcBTagBTeEBTQICTSMCTUQCZVgBAAAAUF1xUChLE0s0S1VLdkurS8xL7U0OAU1DAU1kAU2FAU2mAU3fAU0AAk0hAk1CAmVYAwAAAEM0J11xUShLGks7S1xLfUuyS9NL9E0VAU1KAU1rAU2MAU2tAU3mAU0HAk0oAk1JAmVYBAAAAEg1JzFdcVIoSxhLOUtaS3tLsEvRS/JNEwFNSAFNaQFNigFNqwFN5AFNBQJNJgJNRwJlWAQAAABINScyXXFTKEsZSzpLW0t8S7FL0kvzTRQBTUkBTWoBTYsBTawBTeUBTQYCTScCTUgCZVgCAAAATjFdcVQoSwtLJktHS2hLiUujS75L300AAU0hAU07AU1WAU13AU2YAU25AU3XAU3yAU0TAk00Ak1VAmVYAgAAAE4yXXFVKEspS0pLa0uMS8FL4k0DAU0kAU1ZAU16AU2bAU28AU31AU0WAk03Ak1YAmVYAgAAAE4zXXFWKEssS01LbkuPS8RL5U0GAU0nAU1cAU19AU2eAU2/AU34AU0ZAk06Ak1bAmVYAwAAAEgxJ11xVyhLHks/S2BLgUu2S9dL+E0ZAU1OAU1vAU2QAU2xAU3qAU0LAk0sAk1NAmVYAwAAAEg0J11xWChLG0s8S11LfkuzS9RL9U0WAU1LAU1sAU2NAU2uAU3nAU0IAk0pAk1KAmVYAgAAAEg4XXFZKEshS0JLY0uES7lL2kv7TRwBTVEBTXIBTZMBTbQBTe0BTQ4CTS8CTVACZVgCAAAATjldcVooSx9LQEthS4JLt0vYS/lNGgFNTwFNcAFNkQFNsgFN6wFNDAJNLQJNTgJlWAIAAABIMV1xWyhLAksnS0hLaUuKS5pLv0vgTQEBTSIBTTIBTVcBTXgBTZkBTboBTc4BTfMBTRQCTTUCTVYCZVgCAAAASDZdcVwoSxJLqk1CAU3eAWVYAgAAAEg0XXFdKEsNS6VNPQFN2QFlWAIAAABINV1xXihLD0unTT8BTdsBZVgEAAAASDInMV1xXyhLMUtSS3NLlEvJS+pNCwFNLAFNYQFNggFNowFNxAFN/QFNHgJNPwJNYAJlWAIAAABOQV1xYChNyAFNyQFNygFlWAMAAABPMyddcWEoSwBLM0tUS3VLlkuYS8tL7E0NAU0uAU0wAU1jAU2EAU2lAU3GAU3MAU3/AU0gAk1BAk1iAmVYAwAAAEMyJ11xYihLMEtRS3JLk0vIS+lNCgFNKwFNYAFNgQFNogFNwwFN/AFNHQJNPgJNXwJldYdVA3Zkd3FjTWQCiX2HVQ5zdXJmYWNlRGlzcGxheXFkTWQCiX2HVQVjb2xvcnFlTWQCSwJ9cWYoSwFdcWcoSwBLBksUSxVLFkscSyVLM0s1SzZLN0s9S0ZLVEtWS1dLWEteS2dLdUt3S3hLeUt/S4hLlkuYS55LrEutS65LtEu9S8tLzUvOS89L1UveS+xL7kvvS/BL9kv/TQ0BTQ8BTRABTREBTRcBTSABTS4BTTABTTYBTUQBTUUBTUYBTUwBTVUBTWMBTWUBTWYBTWcBTW0BTXYBTYQBTYYBTYcBTYgBTY4BTZcBTaUBTacBTagBTakBTa8BTbgBTcYBTcwBTdIBTeABTeEBTeIBTegBTfEBTf8BTQECTQICTQMCTQkCTRICTSACTSICTSMCTSQCTSoCTTMCTUECTUMCTUQCTUUCTUsCTVQCTWICZUsDXXFoKEsLSxBLH0siSyZLKUssS0BLQ0tHS0pLTUthS2RLaEtrS25LgkuFS4lLjEuPS6NLqEu3S7pLvkvBS8RL2EvbS99L4kvlS/lL/E0AAU0DAU0GAU0aAU0dAU0hAU0kAU0nAU07AU1AAU1PAU1SAU1WAU1ZAU1cAU1wAU1zAU13AU16AU19AU2RAU2UAU2YAU2bAU2eAU2yAU21AU25AU28AU2/AU3XAU3cAU3rAU3uAU3yAU31AU34AU0MAk0PAk0TAk0WAk0ZAk0tAk0wAk00Ak03Ak06Ak1OAk1RAk1VAk1YAk1bAmVLBF1xaShLE0s0S1VLdkurS8xL7U0OAU1DAU1kAU2FAU2mAU3fAU0AAk0hAk1CAmVLBV1xaihNyAFNyQFNygFlSwZdcWtNywFhTl1xbChLAUsDSwhLDEsOSxFLF0saSx1LIEsjSyRLKEstSy5LMEs4SztLPktBS0RLRUtJS05LT0tRS1lLXEtfS2JLZUtmS2pLb0twS3JLekt9S4BLg0uGS4dLi0uQS5FLk0uZS5tLoEukS6ZLqUuvS7JLtUu4S7tLvEvAS8VLxkvIS9BL00vWS9lL3EvdS+FL5kvnS+lL8Uv0S/dL+kv9S/5NAgFNBwFNCAFNCgFNEgFNFQFNGAFNGwFNHgFNHwFNIwFNKAFNKQFNKwFNMQFNMwFNOAFNPAFNPgFNQQFNRwFNSgFNTQFNUAFNUwFNVAFNWAFNXQFNXgFNYAFNaAFNawFNbgFNcQFNdAFNdQFNeQFNfgFNfwFNgQFNiQFNjAFNjwFNkgFNlQFNlgFNmgFNnwFNoAFNogFNqgFNrQFNsAFNswFNtgFNtwFNuwFNwAFNwQFNwwFNzQFNzwFN1AFN2AFN2gFN3QFN4wFN5gFN6QFN7AFN7wFN8AFN9AFN+QFN+gFN/AFNBAJNBwJNCgJNDQJNEAJNEQJNFQJNGgJNGwJNHQJNJQJNKAJNKwJNLgJNMQJNMgJNNgJNOwJNPAJNPgJNRgJNSQJNTAJNTwJNUgJNUwJNVwJNXAJNXQJNXwJldYdVCWlkYXRtVHlwZXFtTWQCiX2HVQZhbHRMb2Nxbk1kAlUAfYdVBWxhYmVscW9NZAJYAAAAAH2HVQ5zdXJmYWNlT3BhY2l0eXFwTWQCR7/wAAAAAAAAfYdVB2VsZW1lbnRxcU1kAksBfXFyKEsGXXFzKEsBSwNLCEsMSw5LEUsXSxpLHUsgSyNLJEsoSy1LLkswSzhLO0s+S0FLREtFS0lLTktPS1FLWUtcS19LYktlS2ZLaktvS3BLckt6S31LgEuDS4ZLh0uLS5BLkUuTS5lLm0ugS6RLpkupS69Lsku1S7hLu0u8S8BLxUvGS8hL0EvTS9ZL2UvcS91L4UvmS+dL6UvxS/RL90v6S/1L/k0CAU0HAU0IAU0KAU0SAU0VAU0YAU0bAU0eAU0fAU0jAU0oAU0pAU0rAU0xAU0zAU04AU08AU0+AU1BAU1HAU1KAU1NAU1QAU1TAU1UAU1YAU1dAU1eAU1gAU1oAU1rAU1uAU1xAU10AU11AU15AU1+AU1/AU2BAU2JAU2MAU2PAU2SAU2VAU2WAU2aAU2fAU2gAU2iAU2qAU2tAU2wAU2zAU22AU23AU27AU3AAU3BAU3DAU3NAU3PAU3UAU3YAU3aAU3dAU3jAU3mAU3pAU3sAU3vAU3wAU30AU35AU36AU38AU0EAk0HAk0KAk0NAk0QAk0RAk0VAk0aAk0bAk0dAk0lAk0oAk0rAk0uAk0xAk0yAk02Ak07Ak08Ak0+Ak1GAk1JAk1MAk1PAk1SAk1TAk1XAk1cAk1dAk1fAmVLB11xdChLC0sQSx9LIksmSylLLEtAS0NLR0tKS01LYUtkS2hLa0tuS4JLhUuJS4xLj0ujS6hLt0u6S75LwUvES9hL20vfS+JL5Uv5S/xNAAFNAwFNBgFNGgFNHQFNIQFNJAFNJwFNOwFNQAFNTwFNUgFNVgFNWQFNXAFNcAFNcwFNdwFNegFNfQFNkQFNlAFNmAFNmwFNngFNsgFNtQFNuQFNvAFNvwFN1wFN3AFN6wFN7gFN8gFN9QFN+AFNDAJNDwJNEwJNFgJNGQJNLQJNMAJNNAJNNwJNOgJNTgJNUQJNVQJNWAJNWwJlSwhdcXUoSwBLBksUSxVLFkscSyVLM0s1SzZLN0s9S0ZLVEtWS1dLWEteS2dLdUt3S3hLeUt/S4hLlkuYS55LrEutS65LtEu9S8tLzUvOS89L1UveS+xL7kvvS/BL9kv/TQ0BTQ8BTRABTREBTRcBTSABTS4BTTABTTYBTUQBTUUBTUYBTUwBTVUBTWMBTWUBTWYBTWcBTW0BTXYBTYQBTYYBTYcBTYgBTY4BTZcBTaUBTacBTagBTakBTa8BTbgBTcYBTcwBTdIBTeABTeEBTeIBTegBTfEBTf8BTQECTQICTQMCTQkCTRICTSACTSICTSMCTSQCTSoCTTMCTUECTUMCTUQCTUUCTUsCTVQCTWICZUsLXXF2KE3IAU3JAU3KAWVLD11xdyhLE0s0S1VLdkurS8xL7U0OAU1DAU1kAU2FAU2mAU3fAU0AAk0hAk1CAmVLHl1xeE3LAWF1h1UKbGFiZWxDb2xvcnF5TWQCTn2HVQxzdXJmYWNlQ29sb3Jxek1kAk59h1UPc3VyZmFjZUNhdGVnb3J5cXtNZAJYBAAAAG1haW59cXxYBAAAAGlvbnNOXXF9TcgBSwSGcX5hhnOHVQZyYWRpdXNxf01kAkc/8AAAAAAAAH1xgChHP/gAAAAAAABdcYEoSwBLBksUSxVLFkscSzNLNUs2SzdLPUtUS1ZLV0tYS15LdUt3S3hLeUt/S5ZLmEueS6xLrUuuS7RLy0vNS85Lz0vVS+xL7kvvS/BL9k0NAU0PAU0QAU0RAU0XAU0uAU0wAU02AU1EAU1FAU1GAU1MAU1jAU1lAU1mAU1nAU1tAU2EAU2GAU2HAU2IAU2OAU2lAU2nAU2oAU2pAU2vAU3GAU3MAU3SAU3gAU3hAU3iAU3oAU3/AU0BAk0CAk0DAk0JAk0gAk0iAk0jAk0kAk0qAk1BAk1DAk1EAk1FAk1LAk1iAmVHP/szM0AAAABdcYIoSwFLA0sISwxLDksRSxdLGksdSyBLI0skSyhLLUsuSzBLOEs7Sz5LQUtES0VLSUtOS09LUUtZS1xLX0tiS2VLZktqS29LcEtyS3pLfUuAS4NLhkuHS4tLkEuRS5NLmUubS6BLpEumS6lLr0uyS7VLuEu7S7xLwEvFS8ZLyEvQS9NL1kvZS9xL3UvhS+ZL50vpS/FL9Ev3S/pL/Uv+TQIBTQcBTQgBTQoBTRIBTRUBTRgBTRsBTR4BTR8BTSMBTSgBTSkBTSsBTTEBTTMBTTgBTTwBTT4BTUEBTUcBTUoBTU0BTVABTVMBTVQBTVgBTV0BTV4BTWABTWgBTWsBTW4BTXEBTXQBTXUBTXkBTX4BTX8BTYEBTYkBTYwBTY8BTZIBTZUBTZYBTZoBTZ8BTaABTaIBTaoBTa0BTbABTbMBTbYBTbcBTbsBTcABTcEBTcMBTc0BTc8BTdQBTdgBTdoBTd0BTeMBTeYBTekBTewBTe8BTfABTfQBTfkBTfoBTfwBTQQCTQcCTQoCTQ0CTRACTRECTRUCTRoCTRsCTR0CTSUCTSgCTSsCTS4CTTECTTICTTYCTTsCTTwCTT4CTUYCTUkCTUwCTU8CTVICTVMCTVcCTVwCTV0CTV8CZUc/764UgAAAAF1xgyhNyAFNyQFNygFlRz/6AAAAAAAAXXGEKEsLSxBLH0siSyZLKUssS0BLQ0tHS0pLTUthS2RLaEtrS25LgkuFS4lLjEuPS6NLqEu3S7pLvkvBS8RL2EvbS99L4kvlS/lL/E0AAU0DAU0GAU0aAU0dAU0hAU0kAU0nAU07AU1AAU1PAU1SAU1WAU1ZAU1cAU1wAU1zAU13AU16AU19AU2RAU2UAU2YAU2bAU2eAU2yAU21AU25AU28AU2/AU3XAU3cAU3rAU3uAU3yAU31AU34AU0MAk0PAk0TAk0WAk0ZAk0tAk0wAk00Ak03Ak06Ak1OAk1RAk1VAk1YAk1bAmVHP+MzM0AAAABdcYVNywFhRz/3rhSAAAAAXXGGKEslS0ZLZ0uIS71L3kv/TSABTVUBTXYBTZcBTbgBTfEBTRICTTMCTVQCZUc//e+dwAAAAF1xhyhLE0s0S1VLdkurS8xL7U0OAU1DAU1kAU2FAU2mAU3fAU0AAk0hAk1CAmV1h1UKY29vcmRJbmRleHGIXXGJSwBNZAKGcYphVQtsYWJlbE9mZnNldHGLTWQCTn2HVRJtaW5pbXVtTGFiZWxSYWRpdXNxjE1kAkcAAAAAAAAAAH2HVQhkcmF3TW9kZXGNTWQCSwJ9cY5LAU5dcY9NyAFLBIZxkGGGc4dVCG9wdGlvbmFscZF9cZIoVQxzZXJpYWxOdW1iZXJxk4iJTWQCSwF9cZQoSwJdcZVLAWFLA11xlksCYUsEXXGXSwNhSwVdcZhLBGFLBl1xmUsFYUsHXXGaSwZhSwhdcZtLB2FLCV1xnEsIYUsKXXGdSwlhSwtdcZ5LCmFLDF1xn0sLYUsNXXGgSwxhSw5dcaFLDWFLD11xoksOYUsQXXGjSw9hSxFdcaRLEGFLEl1xpUsRYUsTXXGmSxJhSxRdcadLE2FLFV1xqEsUYUsWXXGpSxVhSxddcapLFmFLGF1xq0sXYUsZXXGsSxhhSxpdca1LGWFLG11xrksaYUscXXGvSxthSx1dcbBLHGFLHl1xsUsdYUsfXXGySx5hSyBdcbNLH2FLIV1xtEsgYUsiXXG1SyFhSyNdcbZLImFLJF1xt0sjYUslXXG4SyRhSyZdcblLJWFLJ11xuksmYUsoXXG7SydhSyldcbxLKGFLKl1xvUspYUsrXXG+SyphSyxdcb9LK2FLLV1xwEssYUsuXXHBSy1hSy9dccJLLmFLMF1xw0svYUsxXXHESzBhSzJdccVLMWFLM11xxksyYUs0XXHHSzNhSzVdcchLNGFLNl1xyUs1YUs3XXHKSzZhSzhdcctLN2FLOV1xzEs4YUs6XXHNSzlhSztdcc5LOmFLPF1xz0s7YUs9XXHQSzxhSz5dcdFLPWFLP11x0ks+YUtAXXHTSz9hS0FdcdRLQGFLQl1x1UtBYUtDXXHWS0JhS0RdcddLQ2FLRV1x2EtEYUtGXXHZS0VhS0ddcdpLRmFLSF1x20tHYUtJXXHcS0hhS0pdcd1LSWFLS11x3ktKYUtMXXHfS0thS01dceBLTGFLTl1x4UtNYUtPXXHiS05hS1BdceNLT2FLUV1x5EtQYUtSXXHlS1FhS1NdceZLUmFLVF1x50tTYUtVXXHoS1RhS1ZdcelLVWFLV11x6ktWYUtYXXHrS1dhS1ldcexLWGFLWl1x7UtZYUtbXXHuS1phS1xdce9LW2FLXV1x8EtcYUteXXHxS11hS19dcfJLXmFLYF1x80tfYUthXXH0S2BhS2JdcfVLYWFLY11x9ktiYUtkXXH3S2NhS2VdcfhLZGFLZl1x+UtlYUtnXXH6S2ZhS2hdcftLZ2FLaV1x/EtoYUtqXXH9S2lhS2tdcf5LamFLbF1x/0trYUttXXIAAQAAS2xhS25dcgEBAABLbWFLb11yAgEAAEtuYUtwXXIDAQAAS29hS3FdcgQBAABLcGFLcl1yBQEAAEtxYUtzXXIGAQAAS3JhS3RdcgcBAABLc2FLdV1yCAEAAEt0YUt2XXIJAQAAS3VhS3ddcgoBAABLdmFLeF1yCwEAAEt3YUt5XXIMAQAAS3hhS3pdcg0BAABLeWFLe11yDgEAAEt6YUt8XXIPAQAAS3thS31dchABAABLfGFLfl1yEQEAAEt9YUt/XXISAQAAS35hS4BdchMBAABLf2FLgV1yFAEAAEuAYUuCXXIVAQAAS4FhS4NdchYBAABLgmFLhF1yFwEAAEuDYUuFXXIYAQAAS4RhS4ZdchkBAABLhWFLh11yGgEAAEuGYUuIXXIbAQAAS4dhS4ldchwBAABLiGFLil1yHQEAAEuJYUuLXXIeAQAAS4phS4xdch8BAABLi2FLjV1yIAEAAEuMYUuOXXIhAQAAS41hS49dciIBAABLjmFLkF1yIwEAAEuPYUuRXXIkAQAAS5BhS5JdciUBAABLkWFLk11yJgEAAEuSYUuUXXInAQAAS5NhS5VdcigBAABLlGFLll1yKQEAAEuVYUuXXXIqAQAAS5ZhS5hdcisBAABLl2FLmV1yLAEAAEuYYUuaXXItAQAAS5lhS5tdci4BAABLmmFLnF1yLwEAAEubYUudXXIwAQAAS5xhS55dcjEBAABLnWFLn11yMgEAAEueYUugXXIzAQAAS59hS6FdcjQBAABLoGFLol1yNQEAAEuhYUujXXI2AQAAS6JhS6RdcjcBAABLo2FLpV1yOAEAAEukYUumXXI5AQAAS6VhS6ddcjoBAABLpmFLqF1yOwEAAEunYUupXXI8AQAAS6hhS6pdcj0BAABLqWFLq11yPgEAAEuqYUusXXI/AQAAS6thS61dckABAABLrGFLrl1yQQEAAEutYUuvXXJCAQAAS65hS7BdckMBAABLr2FLsV1yRAEAAEuwYUuyXXJFAQAAS7FhS7NdckYBAABLsmFLtF1yRwEAAEuzYUu1XXJIAQAAS7RhS7ZdckkBAABLtWFLt11ySgEAAEu2YUu4XXJLAQAAS7dhS7ldckwBAABLuGFLul1yTQEAAEu5YUu7XXJOAQAAS7phS7xdck8BAABLu2FLvV1yUAEAAEu8YUu+XXJRAQAAS71hS79dclIBAABLvmFLwF1yUwEAAEu/YUvBXXJUAQAAS8BhS8JdclUBAABLwWFLw11yVgEAAEvCYUvEXXJXAQAAS8NhS8VdclgBAABLxGFLxl1yWQEAAEvFYUvHXXJaAQAAS8ZhS8hdclsBAABLx2FLyV1yXAEAAEvIYUvKXXJdAQAAS8lhS8tdcl4BAABLymFLzF1yXwEAAEvLYUvNXXJgAQAAS8xhS85dcmEBAABLzWFLz11yYgEAAEvOYUvQXXJjAQAAS89hS9FdcmQBAABL0GFL0l1yZQEAAEvRYUvTXXJmAQAAS9JhS9RdcmcBAABL02FL1V1yaAEAAEvUYUvWXXJpAQAAS9VhS9ddcmoBAABL1mFL2F1yawEAAEvXYUvZXXJsAQAAS9hhS9pdcm0BAABL2WFL211ybgEAAEvaYUvcXXJvAQAAS9thS91dcnABAABL3GFL3l1ycQEAAEvdYUvfXXJyAQAAS95hS+BdcnMBAABL32FL4V1ydAEAAEvgYUviXXJ1AQAAS+FhS+NdcnYBAABL4mFL5F1ydwEAAEvjYUvlXXJ4AQAAS+RhS+ZdcnkBAABL5WFL511yegEAAEvmYUvoXXJ7AQAAS+dhS+ldcnwBAABL6GFL6l1yfQEAAEvpYUvrXXJ+AQAAS+phS+xdcn8BAABL62FL7V1ygAEAAEvsYUvuXXKBAQAAS+1hS+9dcoIBAABL7mFL8F1ygwEAAEvvYUvxXXKEAQAAS/BhS/JdcoUBAABL8WFL811yhgEAAEvyYUv0XXKHAQAAS/NhS/VdcogBAABL9GFL9l1yiQEAAEv1YUv3XXKKAQAAS/ZhS/hdcosBAABL92FL+V1yjAEAAEv4YUv6XXKNAQAAS/lhS/tdco4BAABL+mFL/F1yjwEAAEv7YUv9XXKQAQAAS/xhS/5dcpEBAABL/WFL/11ykgEAAEv+YU0AAV1ykwEAAEv/YU0BAV1ylAEAAE0AAWFNAgFdcpUBAABNAQFhTQMBXXKWAQAATQIBYU0EAV1ylwEAAE0DAWFNBQFdcpgBAABNBAFhTQYBXXKZAQAATQUBYU0HAV1ymgEAAE0GAWFNCAFdcpsBAABNBwFhTQkBXXKcAQAATQgBYU0KAV1ynQEAAE0JAWFNCwFdcp4BAABNCgFhTQwBXXKfAQAATQsBYU0NAV1yoAEAAE0MAWFNDgFdcqEBAABNDQFhTQ8BXXKiAQAATQ4BYU0QAV1yowEAAE0PAWFNEQFdcqQBAABNEAFhTRIBXXKlAQAATREBYU0TAV1ypgEAAE0SAWFNFAFdcqcBAABNEwFhTRUBXXKoAQAATRQBYU0WAV1yqQEAAE0VAWFNFwFdcqoBAABNFgFhTRgBXXKrAQAATRcBYU0ZAV1yrAEAAE0YAWFNGgFdcq0BAABNGQFhTRsBXXKuAQAATRoBYU0cAV1yrwEAAE0bAWFNHQFdcrABAABNHAFhTR4BXXKxAQAATR0BYU0fAV1ysgEAAE0eAWFNIAFdcrMBAABNHwFhTSEBXXK0AQAATSABYU0iAV1ytQEAAE0hAWFNIwFdcrYBAABNIgFhTSQBXXK3AQAATSMBYU0lAV1yuAEAAE0kAWFNJgFdcrkBAABNJQFhTScBXXK6AQAATSYBYU0oAV1yuwEAAE0nAWFNKQFdcrwBAABNKAFhTSoBXXK9AQAATSkBYU0rAV1yvgEAAE0qAWFNLAFdcr8BAABNKwFhTS0BXXLAAQAATSwBYU0uAV1ywQEAAE0tAWFNLwFdcsIBAABNLgFhTTABXXLDAQAATS8BYU0xAV1yxAEAAE0wAWFNMgFdcsUBAABNMQFhTTMBXXLGAQAATTIBYU00AV1yxwEAAE0zAWFNNQFdcsgBAABNNAFhTTYBXXLJAQAATTUBYU03AV1yygEAAE02AWFNOAFdcssBAABNNwFhTTkBXXLMAQAATTgBYU06AV1yzQEAAE05AWFNOwFdcs4BAABNOgFhTTwBXXLPAQAATTsBYU09AV1y0AEAAE08AWFNPgFdctEBAABNPQFhTT8BXXLSAQAATT4BYU1AAV1y0wEAAE0/AWFNQQFdctQBAABNQAFhTUIBXXLVAQAATUEBYU1DAV1y1gEAAE1CAWFNRAFdctcBAABNQwFhTUUBXXLYAQAATUQBYU1GAV1y2QEAAE1FAWFNRwFdctoBAABNRgFhTUgBXXLbAQAATUcBYU1JAV1y3AEAAE1IAWFNSgFdct0BAABNSQFhTUsBXXLeAQAATUoBYU1MAV1y3wEAAE1LAWFNTQFdcuABAABNTAFhTU4BXXLhAQAATU0BYU1PAV1y4gEAAE1OAWFNUAFdcuMBAABNTwFhTVEBXXLkAQAATVABYU1SAV1y5QEAAE1RAWFNUwFdcuYBAABNUgFhTVQBXXLnAQAATVMBYU1VAV1y6AEAAE1UAWFNVgFdcukBAABNVQFhTVcBXXLqAQAATVYBYU1YAV1y6wEAAE1XAWFNWQFdcuwBAABNWAFhTVoBXXLtAQAATVkBYU1bAV1y7gEAAE1aAWFNXAFdcu8BAABNWwFhTV0BXXLwAQAATVwBYU1eAV1y8QEAAE1dAWFNXwFdcvIBAABNXgFhTWABXXLzAQAATV8BYU1hAV1y9AEAAE1gAWFNYgFdcvUBAABNYQFhTWMBXXL2AQAATWIBYU1kAV1y9wEAAE1jAWFNZQFdcvgBAABNZAFhTWYBXXL5AQAATWUBYU1nAV1y+gEAAE1mAWFNaAFdcvsBAABNZwFhTWkBXXL8AQAATWgBYU1qAV1y/QEAAE1pAWFNawFdcv4BAABNagFhTWwBXXL/AQAATWsBYU1tAV1yAAIAAE1sAWFNbgFdcgECAABNbQFhTW8BXXICAgAATW4BYU1wAV1yAwIAAE1vAWFNcQFdcgQCAABNcAFhTXIBXXIFAgAATXEBYU1zAV1yBgIAAE1yAWFNdAFdcgcCAABNcwFhTXUBXXIIAgAATXQBYU12AV1yCQIAAE11AWFNdwFdcgoCAABNdgFhTXgBXXILAgAATXcBYU15AV1yDAIAAE14AWFNegFdcg0CAABNeQFhTXsBXXIOAgAATXoBYU18AV1yDwIAAE17AWFNfQFdchACAABNfAFhTX4BXXIRAgAATX0BYU1/AV1yEgIAAE1+AWFNgAFdchMCAABNfwFhTYEBXXIUAgAATYABYU2CAV1yFQIAAE2BAWFNgwFdchYCAABNggFhTYQBXXIXAgAATYMBYU2FAV1yGAIAAE2EAWFNhgFdchkCAABNhQFhTYcBXXIaAgAATYYBYU2IAV1yGwIAAE2HAWFNiQFdchwCAABNiAFhTYoBXXIdAgAATYkBYU2LAV1yHgIAAE2KAWFNjAFdch8CAABNiwFhTY0BXXIgAgAATYwBYU2OAV1yIQIAAE2NAWFNjwFdciICAABNjgFhTZABXXIjAgAATY8BYU2RAV1yJAIAAE2QAWFNkgFdciUCAABNkQFhTZMBXXImAgAATZIBYU2UAV1yJwIAAE2TAWFNlQFdcigCAABNlAFhTZYBXXIpAgAATZUBYU2XAV1yKgIAAE2WAWFNmAFdcisCAABNlwFhTZkBXXIsAgAATZgBYU2aAV1yLQIAAE2ZAWFNmwFdci4CAABNmgFhTZwBXXIvAgAATZsBYU2dAV1yMAIAAE2cAWFNngFdcjECAABNnQFhTZ8BXXIyAgAATZ4BYU2gAV1yMwIAAE2fAWFNoQFdcjQCAABNoAFhTaIBXXI1AgAATaEBYU2jAV1yNgIAAE2iAWFNpAFdcjcCAABNowFhTaUBXXI4AgAATaQBYU2mAV1yOQIAAE2lAWFNpwFdcjoCAABNpgFhTagBXXI7AgAATacBYU2pAV1yPAIAAE2oAWFNqgFdcj0CAABNqQFhTasBXXI+AgAATaoBYU2sAV1yPwIAAE2rAWFNrQFdckACAABNrAFhTa4BXXJBAgAATa0BYU2vAV1yQgIAAE2uAWFNsAFdckMCAABNrwFhTbEBXXJEAgAATbABYU2yAV1yRQIAAE2xAWFNswFdckYCAABNsgFhTbQBXXJHAgAATbMBYU21AV1ySAIAAE20AWFNtgFdckkCAABNtQFhTbcBXXJKAgAATbYBYU24AV1ySwIAAE23AWFNuQFdckwCAABNuAFhTboBXXJNAgAATbkBYU27AV1yTgIAAE26AWFNvAFdck8CAABNuwFhTb0BXXJQAgAATbwBYU2+AV1yUQIAAE29AWFNvwFdclICAABNvgFhTcABXXJTAgAATb8BYU3BAV1yVAIAAE3AAWFNwgFdclUCAABNwQFhTcMBXXJWAgAATcIBYU3EAV1yVwIAAE3DAWFNxQFdclgCAABNxAFhTcYBXXJZAgAATcUBYU3HAV1yWgIAAE3GAWFNyAFdclsCAABNxwFhTckBXXJcAgAATcgBYU3KAV1yXQIAAE3JAWFNywFdcl4CAABNygFhTcwBXXJfAgAATcsBYU3NAV1yYAIAAE3MAWFNzgFdcmECAABNzQFhTc8BXXJiAgAATc4BYU3QAV1yYwIAAE3PAWFN0QFdcmQCAABN0AFhTdIBXXJlAgAATdEBYU3TAV1yZgIAAE3SAWFN1AFdcmcCAABN0wFhTdUBXXJoAgAATdQBYU3WAV1yaQIAAE3VAWFN1wFdcmoCAABN1gFhTdgBXXJrAgAATdcBYU3ZAV1ybAIAAE3YAWFN2gFdcm0CAABN2QFhTdsBXXJuAgAATdoBYU3cAV1ybwIAAE3bAWFN3QFdcnACAABN3AFhTd4BXXJxAgAATd0BYU3fAV1ycgIAAE3eAWFN4AFdcnMCAABN3wFhTeEBXXJ0AgAATeABYU3iAV1ydQIAAE3hAWFN4wFdcnYCAABN4gFhTeQBXXJ3AgAATeMBYU3lAV1yeAIAAE3kAWFN5gFdcnkCAABN5QFhTecBXXJ6AgAATeYBYU3oAV1yewIAAE3nAWFN6QFdcnwCAABN6AFhTeoBXXJ9AgAATekBYU3rAV1yfgIAAE3qAWFN7AFdcn8CAABN6wFhTe0BXXKAAgAATewBYU3uAV1ygQIAAE3tAWFN7wFdcoICAABN7gFhTfABXXKDAgAATe8BYU3xAV1yhAIAAE3wAWFN8gFdcoUCAABN8QFhTfMBXXKGAgAATfIBYU30AV1yhwIAAE3zAWFN9QFdcogCAABN9AFhTfYBXXKJAgAATfUBYU33AV1yigIAAE32AWFN+AFdcosCAABN9wFhTfkBXXKMAgAATfgBYU36AV1yjQIAAE35AWFN+wFdco4CAABN+gFhTfwBXXKPAgAATfsBYU39AV1ykAIAAE38AWFN/gFdcpECAABN/QFhTf8BXXKSAgAATf4BYU0AAl1ykwIAAE3/AWFNAQJdcpQCAABNAAJhTQICXXKVAgAATQECYU0DAl1ylgIAAE0CAmFNBAJdcpcCAABNAwJhTQUCXXKYAgAATQQCYU0GAl1ymQIAAE0FAmFNBwJdcpoCAABNBgJhTQgCXXKbAgAATQcCYU0JAl1ynAIAAE0IAmFNCgJdcp0CAABNCQJhTQsCXXKeAgAATQoCYU0MAl1ynwIAAE0LAmFNDQJdcqACAABNDAJhTQ4CXXKhAgAATQ0CYU0PAl1yogIAAE0OAmFNEAJdcqMCAABNDwJhTRECXXKkAgAATRACYU0SAl1ypQIAAE0RAmFNEwJdcqYCAABNEgJhTRQCXXKnAgAATRMCYU0VAl1yqAIAAE0UAmFNFgJdcqkCAABNFQJhTRcCXXKqAgAATRYCYU0YAl1yqwIAAE0XAmFNGQJdcqwCAABNGAJhTRoCXXKtAgAATRkCYU0bAl1yrgIAAE0aAmFNHAJdcq8CAABNGwJhTR0CXXKwAgAATRwCYU0eAl1ysQIAAE0dAmFNHwJdcrICAABNHgJhTSACXXKzAgAATR8CYU0hAl1ytAIAAE0gAmFNIgJdcrUCAABNIQJhTSMCXXK2AgAATSICYU0kAl1ytwIAAE0jAmFNJQJdcrgCAABNJAJhTSYCXXK5AgAATSUCYU0nAl1yugIAAE0mAmFNKAJdcrsCAABNJwJhTSkCXXK8AgAATSgCYU0qAl1yvQIAAE0pAmFNKwJdcr4CAABNKgJhTSwCXXK/AgAATSsCYU0tAl1ywAIAAE0sAmFNLgJdcsECAABNLQJhTS8CXXLCAgAATS4CYU0wAl1ywwIAAE0vAmFNMQJdcsQCAABNMAJhTTICXXLFAgAATTECYU0zAl1yxgIAAE0yAmFNNAJdcscCAABNMwJhTTUCXXLIAgAATTQCYU02Al1yyQIAAE01AmFNNwJdcsoCAABNNgJhTTgCXXLLAgAATTcCYU05Al1yzAIAAE04AmFNOgJdcs0CAABNOQJhTTsCXXLOAgAATToCYU08Al1yzwIAAE07AmFNPQJdctACAABNPAJhTT4CXXLRAgAATT0CYU0/Al1y0gIAAE0+AmFNQAJdctMCAABNPwJhTUECXXLUAgAATUACYU1CAl1y1QIAAE1BAmFNQwJdctYCAABNQgJhTUQCXXLXAgAATUMCYU1FAl1y2AIAAE1EAmFNRgJdctkCAABNRQJhTUcCXXLaAgAATUYCYU1IAl1y2wIAAE1HAmFNSQJdctwCAABNSAJhTUoCXXLdAgAATUkCYU1LAl1y3gIAAE1KAmFNTAJdct8CAABNSwJhTU0CXXLgAgAATUwCYU1OAl1y4QIAAE1NAmFNTwJdcuICAABNTgJhTVACXXLjAgAATU8CYU1RAl1y5AIAAE1QAmFNUgJdcuUCAABNUQJhTVMCXXLmAgAATVICYU1UAl1y5wIAAE1TAmFNVQJdcugCAABNVAJhTVYCXXLpAgAATVUCYU1XAl1y6gIAAE1WAmFNWAJdcusCAABNVwJhTVkCXXLsAgAATVgCYU1aAl1y7QIAAE1ZAmFNWwJdcu4CAABNWgJhTVwCXXLvAgAATVsCYU1dAl1y8AIAAE1cAmFNXgJdcvECAABNXQJhTV8CXXLyAgAATV4CYU1gAl1y8wIAAE1fAmFNYQJdcvQCAABNYAJhTWICXXL1AgAATWECYU1jAl1y9gIAAE1iAmFNZAJdcvcCAABNYwJhdYeHVQdiZmFjdG9ycvgCAACIiU1kAkcAAAAAAAAAAH2Hh1UJb2NjdXBhbmN5cvkCAACIiU1kAkc/8AAAAAAAAH2Hh3VVB2Rpc3BsYXly+gIAAE1kAoh9h3Uu'))
	bondInfo = cPickle.loads(base64.b64decode('gAJ9cQEoVQVjb2xvcnECTZACTn2HVQVhdG9tc3EDXXEEKF1xBShLGkshZV1xBihLGkscZV1xByhLGksbZV1xCChLGksZZV1xCShLHEsfZV1xCihLHEseZV1xCyhLHEsdZV1xDChLIUskZV1xDShLIUsjZV1xDihLIUsiZV1xDyhLJUsnZV1xEChLJUsmZV1xEShLJUskZV1xEihLJ0spZV1xEyhLJ0soZV1xFChLKksrZV1xFShLKkspZV1xFihLKkskZV1xFyhLIEsfZV1xGChLGUssZV1xGShLNks4ZV1xGihLNks3ZV1xGyhLNks1ZV1xHChLNktJZV1xHShLQUs/ZV1xHihLQUtFZV1xHyhLQUtCZV1xIChLSUtLZV1xIShLSUtKZV1xIihLSUtHZV1xIyhLR0szZV1xJChLR0tMZV1xJShLR0tIZV1xJihLRks8ZV1xJyhLRks4ZV1xKChLRktFZV1xKShLM0s1ZV1xKihLM0s0ZV1xKyhLM0swZV1xLChLPEs9ZV1xLShLPEs7ZV1xLihLMEsyZV1xLyhLMEsxZV1xMChLMEsvZV1xMShLPUs/ZV1xMihLPUs+ZV1xMyhLOUs7ZV1xNChLOUs6ZV1xNShLOUs4ZV1xNihLQEs/ZV1xNyhLQ0tCZV1xOChLREtCZV1xOShLLUssZV1xOihLLkssZV1xOyhLTEtNZV1xPChLL0ssZV1xPShLV0tZZV1xPihLV0tqZV1xPyhLV0tYZV1xQChLV0tWZV1xQShLYktgZV1xQihLYktjZV1xQyhLYktmZV1xRChLaktoZV1xRShLaktrZV1xRihLaktsZV1xRyhLaEttZV1xSChLaEtpZV1xSShLaEtUZV1xSihLZ0tZZV1xSyhLZ0tdZV1xTChLZ0tmZV1xTShLVEtRZV1xTihLVEtVZV1xTyhLVEtWZV1xUChLXUtcZV1xUShLXUteZV1xUihLUUtTZV1xUyhLUUtSZV1xVChLUUtQZV1xVShLXktfZV1xVihLXktgZV1xVyhLWktZZV1xWChLWktbZV1xWShLWktcZV1xWihLYUtgZV1xWyhLZEtjZV1xXChLZUtjZV1xXShLTktNZV1xXihLT0tNZV1xXyhLbUtuZV1xYChLUEtNZV1xYShLeEt3ZV1xYihLeEt5ZV1xYyhLeEt6ZV1xZChLeEuLZV1xZShLg0uBZV1xZihLg0uEZV1xZyhLg0uHZV1xaChLi0uJZV1xaShLi0uMZV1xaihLi0uNZV1xayhLiUt1ZV1xbChLiUuKZV1xbShLiUuOZV1xbihLiEt6ZV1xbyhLiEt+ZV1xcChLiEuHZV1xcShLdUtyZV1xcihLdUt2ZV1xcyhLdUt3ZV1xdChLfkt9ZV1xdShLfkt/ZV1xdihLcktxZV1xdyhLcktzZV1xeChLckt0ZV1xeShLf0uAZV1xeihLf0uBZV1xeyhLe0t6ZV1xfChLe0t8ZV1xfShLe0t9ZV1xfihLgkuBZV1xfyhLhUuEZV1xgChLhkuEZV1xgShLb0tuZV1xgihLcEtuZV1xgyhLjkuPZV1xhChLcUtuZV1xhShLmUusZV1xhihLmUubZV1xhyhLmUuaZV1xiChLmUuYZV1xiShLpEuoZV1xiihLpEulZV1xiyhLpEuiZV1xjChLrEuuZV1xjShLrEutZV1xjihLrEuqZV1xjyhLqkuvZV1xkChLqkurZV1xkShLqkuWZV1xkihLqUuoZV1xkyhLqUufZV1xlChLqUubZV1xlShLlkuYZV1xlihLlkuTZV1xlyhLlkuXZV1xmChLn0ugZV1xmShLn0ueZV1xmihLk0uSZV1xmyhLk0uUZV1xnChLk0uVZV1xnShLoEuiZV1xnihLoEuhZV1xnyhLnEueZV1xoChLnEudZV1xoShLnEubZV1xoihLo0uiZV1xoyhLpkulZV1xpChLp0ulZV1xpShLsEuvZV1xpihLkEuPZV1xpyhLkUuPZV1xqChLkkuPZV1xqShLskuxZV1xqihLskuzZV1xqyhLsku0ZV1xrChLsku5ZV1xrShLtEu1ZV1xrihLtEu2ZV1xryhLtEu3ZV1xsChLuUu6ZV1xsShLuUu7ZV1xsihLuUu8ZV1xsyhLvUu8ZV1xtChLvUu+ZV1xtShLvUu/ZV1xtihLv0vAZV1xtyhLv0vBZV1xuChLwku8ZV1xuShLwkvBZV1xuihLwkvDZV1xuyhLuEu3ZV1xvChLsUvEZV1xvShLzkvNZV1xvihLzkvPZV1xvyhLzkvQZV1xwChLzkvhZV1xwShL2UvXZV1xwihL2UvdZV1xwyhL2UvaZV1xxChL4UvjZV1xxShL4UviZV1xxihL4UvfZV1xxyhL30vLZV1xyChL30vkZV1xyShL30vgZV1xyihL3kvQZV1xyyhL3kvUZV1xzChL3kvdZV1xzShLy0vIZV1xzihLy0vMZV1xzyhLy0vNZV1x0ChL1EvTZV1x0ShL1EvVZV1x0ihLyEvHZV1x0yhLyEvJZV1x1ChLyEvKZV1x1ShL1UvWZV1x1ihL1UvXZV1x1yhL0UvQZV1x2ChL0UvSZV1x2ShL0UvTZV1x2ihL2EvXZV1x2yhL20vaZV1x3ChL3EvaZV1x3ShLxUvEZV1x3ihLxkvEZV1x3yhL5EvlZV1x4ChLx0vEZV1x4ShL70vxZV1x4ihL70vwZV1x4yhL70vuZV1x5ChL700CAWVdceUoS/pL/mVdceYoS/pL+2VdcecoS/pL+GVdcegoTQIBTQABZV1x6ShNAgFNAwFlXXHqKE0CAU0EAWVdcesoTQABTQEBZV1x7ChNAAFL7GVdce0oTQABTQUBZV1x7ihL/0v+ZV1x7yhL/0v1ZV1x8ChL/0vxZV1x8ShL7EvuZV1x8ihL7EvtZV1x8yhL7EvpZV1x9ChL9Uv2ZV1x9ShL9Uv0ZV1x9ihL6UvrZV1x9yhL6UvqZV1x+ChL6UvoZV1x+ShL9kv4ZV1x+ihL9kv3ZV1x+yhL8kv0ZV1x/ChL8kvzZV1x/ShL8kvxZV1x/ihL+Uv4ZV1x/yhL/Ev7ZV1yAAEAAChL/Uv7ZV1yAQEAAChL5kvlZV1yAgEAAChL50vlZV1yAwEAAChNBQFNBgFlXXIEAQAAKEvoS+VlXXIFAQAAKE0QAU0PAWVdcgYBAAAoTRABTREBZV1yBwEAAChNEAFNEgFlXXIIAQAAKE0QAU0jAWVdcgkBAAAoTRsBTR8BZV1yCgEAAChNGwFNHAFlXXILAQAAKE0bAU0ZAWVdcgwBAAAoTSMBTSUBZV1yDQEAAChNIwFNJAFlXXIOAQAAKE0jAU0hAWVdcg8BAAAoTSEBTQ0BZV1yEAEAAChNIQFNJgFlXXIRAQAAKE0hAU0iAWVdchIBAAAoTSABTRIBZV1yEwEAAChNIAFNFgFlXXIUAQAAKE0gAU0fAWVdchUBAAAoTQ0BTQoBZV1yFgEAAChNDQFNDgFlXXIXAQAAKE0NAU0PAWVdchgBAAAoTRYBTRUBZV1yGQEAAChNFgFNFwFlXXIaAQAAKE0KAU0JAWVdchsBAAAoTQoBTQsBZV1yHAEAAChNCgFNDAFlXXIdAQAAKE0XAU0ZAWVdch4BAAAoTRcBTRgBZV1yHwEAAChNEwFNEgFlXXIgAQAAKE0TAU0UAWVdciEBAAAoTRMBTRUBZV1yIgEAAChNGgFNGQFlXXIjAQAAKE0dAU0cAWVdciQBAAAoTR4BTRwBZV1yJQEAAChNBwFNBgFlXXImAQAAKE0IAU0GAWVdcicBAAAoTSYBTScBZV1yKAEAAChNCQFNBgFlXXIpAQAAKE0xAU0zAWVdcioBAAAoTTEBTTIBZV1yKwEAAChNMQFNMAFlXXIsAQAAKE0xAU1EAWVdci0BAAAoTTwBTUABZV1yLgEAAChNPAFNPQFlXXIvAQAAKE08AU06AWVdcjABAAAoTUQBTUIBZV1yMQEAAChNRAFNRgFlXXIyAQAAKE1EAU1FAWVdcjMBAAAoTUIBTS4BZV1yNAEAAChNQgFNRwFlXXI1AQAAKE1CAU1DAWVdcjYBAAAoTUEBTUABZV1yNwEAAChNQQFNNwFlXXI4AQAAKE1BAU0zAWVdcjkBAAAoTS4BTTABZV1yOgEAAChNLgFNLwFlXXI7AQAAKE0uAU0rAWVdcjwBAAAoTTcBTTgBZV1yPQEAAChNNwFNNgFlXXI+AQAAKE0rAU0tAWVdcj8BAAAoTSsBTSwBZV1yQAEAAChNKwFNKgFlXXJBAQAAKE04AU06AWVdckIBAAAoTTgBTTkBZV1yQwEAAChNNAFNNgFlXXJEAQAAKE00AU01AWVdckUBAAAoTTQBTTMBZV1yRgEAAChNOwFNOgFlXXJHAQAAKE0+AU09AWVdckgBAAAoTT8BTT0BZV1ySQEAAChNSAFNRwFlXXJKAQAAKE0oAU0nAWVdcksBAAAoTSkBTScBZV1yTAEAAChNKgFNJwFlXXJNAQAAKE1KAU1RAWVdck4BAAAoTUoBTUwBZV1yTwEAAChNSgFNSwFlXXJQAQAAKE1KAU1JAWVdclEBAAAoTUwBTU8BZV1yUgEAAChNTAFNTgFlXXJTAQAAKE1MAU1NAWVdclQBAAAoTVEBTVQBZV1yVQEAAChNUQFNUwFlXXJWAQAAKE1RAU1SAWVdclcBAAAoTVUBTVcBZV1yWAEAAChNVQFNVgFlXXJZAQAAKE1VAU1UAWVdcloBAAAoTVcBTVgBZV1yWwEAAChNVwFNWQFlXXJcAQAAKE1aAU1ZAWVdcl0BAAAoTVoBTVsBZV1yXgEAAChNWgFNVAFlXXJfAQAAKE1QAU1PAWVdcmABAAAoTUkBTVwBZV1yYQEAAChNZgFNZQFlXXJiAQAAKE1mAU1nAWVdcmMBAAAoTWYBTWgBZV1yZAEAAChNZgFNeQFlXXJlAQAAKE1xAU1vAWVdcmYBAAAoTXEBTXIBZV1yZwEAAChNcQFNdQFlXXJoAQAAKE15AU13AWVdcmkBAAAoTXkBTXoBZV1yagEAAChNeQFNewFlXXJrAQAAKE13AU1jAWVdcmwBAAAoTXcBTXgBZV1ybQEAAChNdwFNfAFlXXJuAQAAKE12AU1oAWVdcm8BAAAoTXYBTWwBZV1ycAEAAChNdgFNdQFlXXJxAQAAKE1jAU1gAWVdcnIBAAAoTWMBTWQBZV1ycwEAAChNYwFNZQFlXXJ0AQAAKE1sAU1rAWVdcnUBAAAoTWwBTW0BZV1ydgEAAChNYAFNXwFlXXJ3AQAAKE1gAU1hAWVdcngBAAAoTWABTWIBZV1yeQEAAChNbQFNbgFlXXJ6AQAAKE1tAU1vAWVdcnsBAAAoTWkBTWgBZV1yfAEAAChNaQFNagFlXXJ9AQAAKE1pAU1rAWVdcn4BAAAoTXABTW8BZV1yfwEAAChNcwFNcgFlXXKAAQAAKE10AU1yAWVdcoEBAAAoTV0BTVwBZV1yggEAAChNXgFNXAFlXXKDAQAAKE18AU19AWVdcoQBAAAoTV8BTVwBZV1yhQEAAChNhwFNhgFlXXKGAQAAKE2HAU2IAWVdcocBAAAoTYcBTYkBZV1yiAEAAChNhwFNmgFlXXKJAQAAKE2SAU2QAWVdcooBAAAoTZIBTZMBZV1yiwEAAChNkgFNlgFlXXKMAQAAKE2aAU2YAWVdco0BAAAoTZoBTZsBZV1yjgEAAChNmgFNnAFlXXKPAQAAKE2YAU2EAWVdcpABAAAoTZgBTZkBZV1ykQEAAChNmAFNnQFlXXKSAQAAKE2XAU2JAWVdcpMBAAAoTZcBTY0BZV1ylAEAAChNlwFNlgFlXXKVAQAAKE2EAU2BAWVdcpYBAAAoTYQBTYUBZV1ylwEAAChNhAFNhgFlXXKYAQAAKE2NAU2MAWVdcpkBAAAoTY0BTY4BZV1ymgEAAChNgQFNgAFlXXKbAQAAKE2BAU2CAWVdcpwBAAAoTYEBTYMBZV1ynQEAAChNjgFNjwFlXXKeAQAAKE2OAU2QAWVdcp8BAAAoTYoBTYkBZV1yoAEAAChNigFNiwFlXXKhAQAAKE2KAU2MAWVdcqIBAAAoTZEBTZABZV1yowEAAChNlAFNkwFlXXKkAQAAKE2VAU2TAWVdcqUBAAAoTX4BTX0BZV1ypgEAAChNfwFNfQFlXXKnAQAAKE2dAU2eAWVdcqgBAAAoTYABTX0BZV1yqQEAAChNqAFNpwFlXXKqAQAAKE2oAU2pAWVdcqsBAAAoTagBTaoBZV1yrAEAAChNqAFNuwFlXXKtAQAAKE2zAU2xAWVdcq4BAAAoTbMBTbQBZV1yrwEAAChNswFNtwFlXXKwAQAAKE27AU25AWVdcrEBAAAoTbsBTbwBZV1ysgEAAChNuwFNvQFlXXKzAQAAKE25AU2lAWVdcrQBAAAoTbkBTboBZV1ytQEAAChNuQFNvgFlXXK2AQAAKE24AU2qAWVdcrcBAAAoTbgBTa4BZV1yuAEAAChNuAFNtwFlXXK5AQAAKE2lAU2iAWVdcroBAAAoTaUBTaYBZV1yuwEAAChNpQFNpwFlXXK8AQAAKE2uAU2tAWVdcr0BAAAoTa4BTa8BZV1yvgEAAChNogFNoQFlXXK/AQAAKE2iAU2jAWVdcsABAAAoTaIBTaQBZV1ywQEAAChNrwFNsAFlXXLCAQAAKE2vAU2xAWVdcsMBAAAoTasBTaoBZV1yxAEAAChNqwFNrAFlXXLFAQAAKE2rAU2tAWVdcsYBAAAoTbIBTbEBZV1yxwEAAChNtQFNtAFlXXLIAQAAKE22AU20AWVdcskBAAAoTZ8BTZ4BZV1yygEAAChNoAFNngFlXXLLAQAAKE2+AU2/AWVdcswBAAAoTaEBTZ4BZV1yzQEAAChNyQFNyAFlXXLOAQAAKE3JAU3KAWVdcs8BAAAoTckBTcsBZV1y0AEAAChNyQFN3AFlXXLRAQAAKE3UAU3SAWVdctIBAAAoTdQBTdUBZV1y0wEAAChN1AFN2AFlXXLUAQAAKE3cAU3aAWVdctUBAAAoTdwBTd0BZV1y1gEAAChN3AFN3gFlXXLXAQAAKE3aAU3fAWVdctgBAAAoTdoBTcYBZV1y2QEAAChN2gFN2wFlXXLaAQAAKE3ZAU3LAWVdctsBAAAoTdkBTc8BZV1y3AEAAChN2QFN2AFlXXLdAQAAKE3GAU3DAWVdct4BAAAoTcYBTccBZV1y3wEAAChNxgFNyAFlXXLgAQAAKE3PAU3OAWVdcuEBAAAoTc8BTdABZV1y4gEAAChNwwFNwgFlXXLjAQAAKE3DAU3EAWVdcuQBAAAoTcMBTcUBZV1y5QEAAChN0AFN0QFlXXLmAQAAKE3QAU3SAWVdcucBAAAoTcwBTcsBZV1y6AEAAChNzAFNzQFlXXLpAQAAKE3MAU3OAWVdcuoBAAAoTdMBTdIBZV1y6wEAAChN1gFN1QFlXXLsAQAAKE3XAU3VAWVdcu0BAAAoTeABTd8BZV1y7gEAAChNwAFNvwFlXXLvAQAAKE3BAU2/AWVdcvABAAAoTcIBTb8BZV1y8QEAAChN5gFN5QFlXXLyAQAAKE3mAU3nAWVdcvMBAAAoTeYBTegBZV1y9AEAAChN5gFN7QFlXXL1AQAAKE3oAU3pAWVdcvYBAAAoTegBTeoBZV1y9wEAAChN6AFN6wFlXXL4AQAAKE3tAU3uAWVdcvkBAAAoTe0BTe8BZV1y+gEAAChN7QFN8AFlXXL7AQAAKE3xAU3wAWVdcvwBAAAoTfEBTfIBZV1y/QEAAChN8QFN8wFlXXL+AQAAKE3zAU30AWVdcv8BAAAoTfMBTfUBZV1yAAIAAChN9gFN8AFlXXIBAgAAKE32AU31AWVdcgICAAAoTfYBTfcBZV1yAwIAAChN7AFN6wFlXXIEAgAAKE3lAU34AWVdcgUCAAAoTQICTQECZV1yBgIAAChNAgJNAwJlXXIHAgAAKE0CAk0EAmVdcggCAAAoTQICTRUCZV1yCQIAAChNDQJNCwJlXXIKAgAAKE0NAk0OAmVdcgsCAAAoTQ0CTRECZV1yDAIAAChNFQJNEwJlXXINAgAAKE0VAk0WAmVdcg4CAAAoTRUCTRcCZV1yDwIAAChNEwJN/wFlXXIQAgAAKE0TAk0UAmVdchECAAAoTRMCTRgCZV1yEgIAAChNEgJNBAJlXXITAgAAKE0SAk0IAmVdchQCAAAoTRICTRECZV1yFQIAAChN/wFN/AFlXXIWAgAAKE3/AU0AAmVdchcCAAAoTf8BTQECZV1yGAIAAChNCAJNBwJlXXIZAgAAKE0IAk0JAmVdchoCAAAoTfwBTfsBZV1yGwIAAChN/AFN/QFlXXIcAgAAKE38AU3+AWVdch0CAAAoTQkCTQoCZV1yHgIAAChNCQJNCwJlXXIfAgAAKE0FAk0EAmVdciACAAAoTQUCTQYCZV1yIQIAAChNBQJNBwJlXXIiAgAAKE0MAk0LAmVdciMCAAAoTQ8CTQ4CZV1yJAIAAChNEAJNDgJlXXIlAgAAKE35AU34AWVdciYCAAAoTfoBTfgBZV1yJwIAAChNGAJNGQJlXXIoAgAAKE37AU34AWVdcikCAAAoTSMCTSICZV1yKgIAAChNIwJNJAJlXXIrAgAAKE0jAk0lAmVdciwCAAAoTSMCTTYCZV1yLQIAAChNLgJNLAJlXXIuAgAAKE0uAk0vAmVdci8CAAAoTS4CTTICZV1yMAIAAChNNgJNNAJlXXIxAgAAKE02Ak03AmVdcjICAAAoTTYCTTgCZV1yMwIAAChNNAJNIAJlXXI0AgAAKE00Ak01AmVdcjUCAAAoTTQCTTkCZV1yNgIAAChNMwJNJQJlXXI3AgAAKE0zAk0pAmVdcjgCAAAoTTMCTTICZV1yOQIAAChNIAJNIQJlXXI6AgAAKE0gAk0iAmVdcjsCAAAoTSACTR0CZV1yPAIAAChNKQJNKAJlXXI9AgAAKE0pAk0qAmVdcj4CAAAoTR0CTR8CZV1yPwIAAChNHQJNHAJlXXJAAgAAKE0dAk0eAmVdckECAAAoTSoCTSsCZV1yQgIAAChNKgJNLAJlXXJDAgAAKE0mAk0lAmVdckQCAAAoTSYCTScCZV1yRQIAAChNJgJNKAJlXXJGAgAAKE0tAk0sAmVdckcCAAAoTTACTS8CZV1ySAIAAChNMQJNLwJlXXJJAgAAKE0aAk0ZAmVdckoCAAAoTRsCTRkCZV1ySwIAAChNOQJNOgJlXXJMAgAAKE0cAk0ZAmVdck0CAAAoTUQCTUMCZV1yTgIAAChNRAJNRQJlXXJPAgAAKE1EAk1GAmVdclACAAAoTUQCTVcCZV1yUQIAAChNTwJNTQJlXXJSAgAAKE1PAk1QAmVdclMCAAAoTU8CTVMCZV1yVAIAAChNVwJNVQJlXXJVAgAAKE1XAk1YAmVdclYCAAAoTVcCTVkCZV1yVwIAAChNVQJNQQJlXXJYAgAAKE1VAk1WAmVdclkCAAAoTVUCTVoCZV1yWgIAAChNVAJNRgJlXXJbAgAAKE1UAk1KAmVdclwCAAAoTVQCTVMCZV1yXQIAAChNQQJNQgJlXXJeAgAAKE1BAk1DAmVdcl8CAAAoTUECTT4CZV1yYAIAAChNSgJNSQJlXXJhAgAAKE1KAk1LAmVdcmICAAAoTT4CTT8CZV1yYwIAAChNPgJNQAJlXXJkAgAAKE0+Ak09AmVdcmUCAAAoTUsCTUwCZV1yZgIAAChNSwJNTQJlXXJnAgAAKE1HAk1GAmVdcmgCAAAoTUcCTUgCZV1yaQIAAChNRwJNSQJlXXJqAgAAKE1OAk1NAmVdcmsCAAAoTVECTVACZV1ybAIAAChNUgJNUAJlXXJtAgAAKE07Ak06AmVdcm4CAAAoTTwCTToCZV1ybwIAAChNWgJNWwJlXXJwAgAAKE09Ak06AmVdcnECAAAoTWUCTWQCZV1ycgIAAChNZQJNZgJlXXJzAgAAKE1lAk1nAmVdcnQCAAAoTWUCTXgCZV1ydQIAAChNcAJNbgJlXXJ2AgAAKE1wAk1xAmVdcncCAAAoTXACTXQCZV1yeAIAAChNeAJNdgJlXXJ5AgAAKE14Ak15AmVdcnoCAAAoTXgCTXoCZV1yewIAAChNdgJNYgJlXXJ8AgAAKE12Ak13AmVdcn0CAAAoTXYCTXsCZV1yfgIAAChNdQJNZwJlXXJ/AgAAKE11Ak1rAmVdcoACAAAoTXUCTXQCZV1ygQIAAChNYgJNXwJlXXKCAgAAKE1iAk1jAmVdcoMCAAAoTWICTWQCZV1yhAIAAChNawJNagJlXXKFAgAAKE1rAk1sAmVdcoYCAAAoTV8CTV4CZV1yhwIAAChNXwJNYAJlXXKIAgAAKE1fAk1hAmVdcokCAAAoTWwCTW0CZV1yigIAAChNbAJNbgJlXXKLAgAAKE1oAk1nAmVdcowCAAAoTWgCTWkCZV1yjQIAAChNaAJNagJlXXKOAgAAKE1vAk1uAmVdco8CAAAoTXICTXECZV1ykAIAAChNcwJNcQJlXXKRAgAAKE18Ak17AmVdcpICAAAoTVwCTVsCZV1ykwIAAChNXQJNWwJlXXKUAgAAKE1eAk1bAmVlVQVsYWJlbHKVAgAATZACWAAAAAB9h1UIaGFsZmJvbmRylgIAAE2QAoh9h1UGcmFkaXVzcpcCAABNkAJHP8mZmaAAAAB9h1ULbGFiZWxPZmZzZXRymAIAAE2QAk59h1UIZHJhd01vZGVymQIAAE2QAksBfYdVCG9wdGlvbmFscpoCAAB9VQdkaXNwbGF5cpsCAABNkAJLAn2HdS4='))
	crdInfo = cPickle.loads(base64.b64decode('gAJ9cQFLAH1xAihLAF1xAyhHQEHUeuFHrhRHQEYj1wo9cKRHQCbCj1wo9cOHcQRHQEIPXCj1wo9HQEWlHrhR64VHQCiAAAAAAACHcQVHQEJ+uFHrhR9HQEXUeuFHrhRHQCmUeuFHrhSHcQZHQEIa4UeuFHtHQETzMzMzMzNHQCcZmZmZmZqHcQdHQEG64UeuFHtHQETnrhR64UhHQCWKPXCj1wqHcQhHQEIFHrhR64VHQESMzMzMzM1HQCiPXCj1wo+HcQlHQEK4UeuFHrhHQETKPXCj1wpHQCXcKPXCj1yHcQpHQELZmZmZmZpHQEUo9cKPXClHQCTCj1wo9cOHcQtHQEGAAAAAAABHQEWlHrhR64VHQCqPXCj1wo+HcQxHQEEKPXCj1wpHQEV+uFHrhR9HQCmPXCj1wo+HcQ1HQEFwo9cKPXFHQEYmZmZmZmZHQCtcKPXCj1yHcQ5HQEGj1wo9cKRHQEUszMzMzM1HQCzHrhR64UiHcQ9HQEJBR64UeuFHQEUKPXCj1wpHQC3wo9cKPXGHcRBHQEK5mZmZmZpHQEVAAAAAAABHQC1MzMzMzM2HcRFHQEIzMzMzMzNHQESj1wo9cKRHQDAR64UeuFKHcRJHQEKXCj1wo9dHQER64UeuFHtHQDDAAAAAAACHcRNHQEGGZmZmZmZHQESBR64UeuFHQDAwo9cKPXGHcRRHQEE1wo9cKPZHQETYUeuFHrhHQC5rhR64UeyHcRVHQECszMzMzM1HQETmZmZmZmZHQC5cKPXCj1yHcRZHQEJUeuFHrhRHQEaCj1wo9cNHQCTmZmZmZmaHcRdHQEHmZmZmZmZHQEbQo9cKPXFHQCLrhR64UeyHcRhHQELZmZmZmZpHQEYGZmZmZmZHQCPwo9cKPXGHcRlHQEK4UeuFHrhHQEcTMzMzMzNHQCaAAAAAAACHcRpHQEJo9cKPXClHQEewo9cKPXFHQCcZmZmZmZqHcRtHQEI9cKPXCj1HQEfuFHrhR65HQCVCj1wo9cOHcRxHQEH0euFHrhRHQEeQo9cKPXFHQCguFHrhR66HcR1HQELR64UeuFJHQEgwo9cKPXFHQCi9cKPXCj2HcR5HQEKHrhR64UhHQEilHrhR64VHQCj1wo9cKPaHcR9HQEL0euFHrhRHQEfzMzMzMzNHQCthR64UeuGHcSBHQEOdcKPXCj1HQEfBR64UeuFHQCt64UeuFHuHcSFHQEPj1wo9cKRHQEgPXCj1wo9HQCzrhR64UeyHcSJHQEOeuFHrhR9HQEcPXCj1wo9HQCyFHrhR64WHcSNHQEOcKPXCj1xHQEZ64UeuFHtHQCsUeuFHrhSHcSRHQEOQo9cKPXFHQEZzMzMzMzNHQCjrhR64UeyHcSVHQEOszMzMzM1HQEXzMzMzMzNHQCyPXCj1wo+HcSZHQEOx64UeuFJHQEY0euFHrhRHQC8ZmZmZmZqHcSdHQEO3Cj1wo9dHQEXgAAAAAABHQDDPXCj1wo+HcShHQEPYUeuFHrhHQEVHrhR64UhHQDD4UeuFHriHcSlHQEOOFHrhR65HQEZI9cKPXClHQDHj1wo9cKSHcSpHQEOcKPXCj1xHQEYXCj1wo9dHQDLPXCj1wo+HcStHQENwo9cKPXFHQEbx64UeuFJHQDG64UeuFHuHcSxHQENmZmZmZmZHQEdD1wo9cKRHQDLZmZmZmZqHcS1HQENuFHrhR65HQEcCj1wo9cNHQDO4UeuFHriHcS5HQEN3Cj1wo9dHQEfD1wo9cKRHQDLcKPXCj1yHcS9HQENqPXCj1wpHQEdMzMzMzM1HQDCcKPXCj1yHcTBHQEOPXCj1wo9HQEbhR64UeuFHQC8j1wo9cKSHcTFHQEN5mZmZmZpHQEha4UeuFHtHQCdcKPXCj1yHcTJHQENzMzMzMzNHQEhHrhR64UhHQCUzMzMzMzOHcTNHQEPszMzMzM1HQEfYUeuFHrhHQCi4UeuFHriHcTRHQEPuFHrhR65HQEdhR64UeuFHQCeUeuFHrhSHcTVHQERwo9cKPXFHQEgCj1wo9cNHQCj64UeuFHuHcTZHQEOmZmZmZmZHQEkKPXCj1wpHQCfwo9cKPXGHcTdHQERYUeuFHrhHQElcKPXCj1xHQCcj1wo9cKSHcThHQERCj1wo9cNHQEoVwo9cKPZHQCbhR64UeuGHcTlHQESmZmZmZmZHQEkD1wo9cKRHQCTXCj1wo9eHcTpHQETMzMzMzM1HQEkzMzMzMzNHQCmuFHrhR66HcTtHQETD1wo9cKRHQEmXCj1wo9dHQCv64UeuFHuHcTxHQET3Cj1wo9dHQEoVwo9cKPZHQCuPXCj1wo+HcT1HQEQ9cKPXCj1HQEmo9cKPXClHQCx64UeuFHuHcT5HQEUVwo9cKPZHQElFHrhR64VHQC6AAAAAAACHcT9HQET64UeuFHtHQEmYUeuFHrhHQDAXCj1wo9eHcUBHQETMzMzMzM1HQEigAAAAAABHQC8o9cKPXCmHcUFHQEVPXCj1wo9HQEhAAAAAAABHQDAzMzMzMzOHcUJHQEVuFHrhR65HQEh3Cj1wo9dHQDErhR64UeyHcUNHQEUzMzMzMzNHQEeGZmZmZmZHQDBcKPXCj1yHcURHQEVLhR64UexHQEcFHrhR64VHQC7rhR64UeyHcUVHQEVlHrhR64VHQEca4UeuFHtHQCzR64UeuFKHcUZHQEVPXCj1wo9HQEZrhR64UexHQC/64UeuFHuHcUdHQEU0euFHrhRHQEaOFHrhR65HQDFZmZmZmZqHcUhHQEUmZmZmZmZHQEYcKPXCj1xHQDJ4UeuFHriHcUlHQEUmZmZmZmZHQEWAAAAAAABHQDJ4UeuFHriHcUpHQET9cKPXCj1HQEZwo9cKPXFHQDOrhR64UeyHcUtHQETnrhR64UhHQEYrhR64UexHQDSAAAAAAACHcUxHQET5mZmZmZpHQEceuFHrhR9HQDPPXCj1wo+HcU1HQETcKPXCj1xHQEdgAAAAAABHQDT4UeuFHriHcU5HQES+uFHrhR9HQEcTMzMzMzNHQDW9cKPXCj2HcU9HQETVwo9cKPZHQEfhR64UeuFHQDUXCj1wo9eHcVBHQEUKPXCj1wpHQEeMzMzMzM1HQDLR64UeuFKHcVFHQEUlHrhR64VHQEc8KPXCj1xHQDGZmZmZmZqHcVJHQEXeuFHrhR9HQEkszMzMzM1HQC5hR64UeuGHcVNHQEYVwo9cKPZHQElVwo9cKPZHQCx64UeuFHuHcVRHQEXlHrhR64VHQEhnrhR64UhHQC6UeuFHrhSHcVVHQEZZmZmZmZpHQEg9cKPXCj1HQC+UeuFHrhSHcVZHQEXOFHrhR65HQEgvXCj1wo9HQCyj1wo9cKSHcVdHQEYszMzMzM1HQEl4UeuFHrhHQDBZmZmZmZqHcVhHQEbGZmZmZmZHQEn64UeuFHtHQDA4UeuFHriHcVlHQEaLhR64UexHQEqR64UeuFJHQC764UeuFHuHcVpHQEda4UeuFHtHQEmXCj1wo9dHQC9wo9cKPXGHcVtHQEbuFHrhR65HQEo5mZmZmZpHQDGzMzMzMzOHcVxHQEZvXCj1wo9HQEqMzMzMzM1HQDJ9cKPXCj2HcV1HQEXvXCj1wo9HQEpwo9cKPXFHQDIhR64UeuGHcV5HQEZ9cKPXCj1HQEsYUeuFHrhHQDJzMzMzMzOHcV9HQEZx64UeuFJHQEpR64UeuFJHQDP64UeuFHuHcWBHQEYij1wo9cNHQEqmZmZmZmZHQDSUeuFHrhSHcWFHQEY1wo9cKPZHQEmij1wo9cNHQDQHrhR64UiHcWJHQEax64UeuFJHQEk64UeuFHtHQDShR64UeuGHcWNHQEalHrhR64VHQEk0euFHrhRHQDW1wo9cKPaHcWRHQEaqPXCj1wpHQEiMzMzMzM1HQDQMzMzMzM2HcWVHQEbCj1wo9cNHQEhdcKPXCj1HQDK9cKPXCj2HcWZHQEbdcKPXCj1HQEi9cKPXCj1HQDH9cKPXCj2HcWdHQEbD1wo9cKRHQEe4UeuFHrhHQDKFHrhR64WHcWhHQEao9cKPXClHQEd1wo9cKPZHQDPKPXCj1wqHcWlHQEaij1wo9cNHQEbLhR64UexHQDQ4UeuFHriHcWpHQEarhR64UexHQEZGZmZmZmZHQDOMzMzMzM2HcWtHQEaVwo9cKPZHQEa64UeuFHtHQDWR64UeuFKHcWxHQEZ+uFHrhR9HQEZD1wo9cKRHQDXrhR64UeyHcW1HQEaOFHrhR65HQEc64UeuFHtHQDZuFHrhR66HcW5HQEZ9cKPXCj1HQEcYUeuFHrhHQDe1wo9cKPaHcW9HQEZ1wo9cKPZHQEd4UeuFHrhHQDhhR64UeuGHcXBHQEZ8KPXCj1xHQEadcKPXCj1HQDgHrhR64UiHcXFHQEaBR64UeuFHQEfgAAAAAABHQDYXCj1wo9eHcXJHQEaYUeuFHrhHQEf3Cj1wo9dHQDS64UeuFHuHcXNHQEclHrhR64VHQEpLhR64UexHQDShR64UeuGHcXRHQEd3Cj1wo9dHQEqo9cKPXClHQDQhR64UeuGHcXVHQEdcKPXCj1xHQEmQo9cKPXFHQDReuFHrhR+HcXZHQEe4UeuFHrhHQElj1wo9cKRHQDUcKPXCj1yHcXdHQEeKPXCj1wpHQEl9cKPXCj1HQDNZmZmZmZqHcXhHQEcYUeuFHrhHQEprhR64UexHQDX64UeuFHuHcXlHQEe5mZmZmZpHQEqdcKPXCj1HQDbUeuFHrhSHcXpHQEdvXCj1wo9HQEsPXCj1wo9HQDfcKPXCj1yHcXtHQEhLhR64UexHQErR64UeuFJHQDYAAAAAAACHcXxHQEfa4UeuFHtHQEnhR64UeuFHQDd1wo9cKPaHcX1HQEe64UeuFHtHQEnAAAAAAABHQDjUeuFHrhSHcX5HQEczMzMzMzNHQEm8KPXCj1xHQDkR64UeuFKHcX9HQEfvXCj1wo9HQEoszMzMzM1HQDlhR64UeuGHcYBHQEgUeuFHrhRHQEkij1wo9cNHQDlzMzMzMzOHcYFHQEf3Cj1wo9dHQEkgAAAAAABHQDqFHrhR64WHcYJHQEfhR64UeuFHQEiD1wo9cKRHQDjcKPXCj1yHcYNHQEh1wo9cKPZHQEgnrhR64UhHQDiKPXCj1wqHcYRHQEilHrhR64VHQEfo9cKPXClHQDlwo9cKPXGHcYVHQEhMzMzMzM1HQEenrhR64UhHQDeAAAAAAACHcYZHQEg5mZmZmZpHQEfAAAAAAABHQDYo9cKPXCmHcYdHQEg9cKPXCj1HQEhBR64UeuFHQDXFHrhR64WHcYhHQEgx64UeuFJHQEczMzMzMzNHQDVwo9cKPXGHcYlHQEg1wo9cKPZHQEazMzMzMzNHQDZmZmZmZmaHcYpHQEg5mZmZmZpHQEX8KPXCj1xHQDY4UeuFHriHcYtHQEgwo9cKPXFHQEWqPXCj1wpHQDUuFHrhR66HcYxHQEg9cKPXCj1HQEWlHrhR64VHQDduFHrhR66HcY1HQEhHrhR64UhHQEUlHrhR64VHQDdj1wo9cKSHcY5HQEg+uFHrhR9HQEX1wo9cKPZHQDio9cKPXCmHcY9HQEg+uFHrhR9HQEWYUeuFHrhHQDm9cKPXCj2HcZBHQEg+uFHrhR9HQEUXCj1wo9dHQDmmZmZmZmaHcZFHQEhTMzMzMzNHQEXPXCj1wo9HQDqj1wo9cKSHcZJHQEg9cKPXCj1HQEaij1wo9cNHQDjR64UeuFKHcZNHQEg5mZmZmZpHQEb5mZmZmZpHQDemZmZmZmaHcZRHQEjR64UeuFJHQEkuFHrhR65HQDlHrhR64UiHcZVHQEj9cKPXCj1HQEmuFHrhR65HQDkKPXCj1wqHcZZHQEj64UeuFHtHQEiwo9cKPXFHQDgwo9cKPXGHcZdHQEjdcKPXCj1HQEjlHrhR64VHQDc1wo9cKPaHcZhHQEl8KPXCj1xHQEh8KPXCj1xHQDg64UeuFHuHcZlHQEko9cKPXClHQEj4UeuFHrhHQDprhR64UeyHcZpHQEmZmZmZmZpHQEjYUeuFHrhHQDomZmZmZmaHcZtHQEEzMzMzMzNHQEDBR64UeuFHQCs4UeuFHriHcZxHQEEVwo9cKPZHQEEo9cKPXClHQC2AAAAAAACHcZ1HQEGI9cKPXClHQEFmZmZmZmZHQC49cKPXCj2HcZ5HQEDa4UeuFHtHQEC+uFHrhR9HQDACj1wo9cOHcZ9HQEE5mZmZmZpHQEBZmZmZmZpHQDArhR64UeyHcaBHQEDa4UeuFHtHQEEXCj1wo9dHQDDZmZmZmZqHcaFHQEAzMzMzMzNHQEB5mZmZmZpHQC+j1wo9cKSHcaJHQEAVwo9cKPZHQEBQo9cKPXFHQDCzMzMzMzOHcaNHQECZmZmZmZpHQEHAAAAAAABHQCzwo9cKPXGHcaRHQEAeuFHrhR9HQEGGZmZmZmZHQCx1wo9cKPaHcaVHQEDI9cKPXClHQEIBR64UeuFHQCso9cKPXCmHcaZHQEB64UeuFHtHQEI5mZmZmZpHQC8o9cKPXCmHcadHQEAD1wo9cKRHQEI0euFHrhRHQDCmZmZmZmaHcahHQD9Cj1wo9cNHQEHVwo9cKPZHQDDAAAAAAACHcalHQEAdcKPXCj1HQEK4UeuFHrhHQDGFHrhR64WHcapHQD+cKPXCj1xHQELTMzMzMzNHQDJeuFHrhR+HcatHQECij1wo9cNHQEMYUeuFHrhHQDD9cKPXCj2HcaxHQEDZmZmZmZpHQELD1wo9cKRHQC/HrhR64UiHca1HQEFMzMzMzM1HQELo9cKPXClHQC64UeuFHriHca5HQEHo9cKPXClHQEBx64UeuFJHQCrHrhR64UiHca9HQEHeuFHrhR9HQD/FHrhR64VHQCjXCj1wo9eHcbBHQEI8KPXCj1xHQEBBR64UeuFHQC1HrhR64UiHcbFHQEJVwo9cKPZHQEEOFHrhR65HQCmo9cKPXCmHcbJHQEJKPXCj1wpHQEFPXCj1wo9HQCcKPXCj1wqHcbNHQEHmZmZmZmZHQEGvXCj1wo9HQCbrhR64UeyHcbRHQEInrhR64UhHQEDo9cKPXClHQCWj1wo9cKSHcbVHQELx64UeuFJHQEGa4UeuFHtHQCYPXCj1wo+HcbZHQELcKPXCj1xHQEHLhR64UexHQCQKPXCj1wqHcbdHQEMgAAAAAABHQEIhR64UeuFHQCfXCj1wo9eHcbhHQEPMzMzMzM1HQEICj1wo9cNHQCi4UeuFHriHcblHQEQlHrhR64VHQEI4UeuFHrhHQCdCj1wo9cOHcbpHQEP0euFHrhRHQEJTMzMzMzNHQCtcKPXCj1yHcbtHQEQ1wo9cKPZHQEIGZmZmZmZHQC2euFHrhR+HcbxHQERZmZmZmZpHQEGBR64UeuFHQC2uFHrhR66Hcb1HQERBR64UeuFHQEJnrhR64UhHQC/Cj1wo9cOHcb5HQEQBR64UeuFHQEMD1wo9cKRHQC7XCj1wo9eHcb9HQEP4UeuFHrhHQEOlHrhR64VHQDAPXCj1wo+HccBHQEQa4UeuFHtHQEPLhR64UexHQDE64UeuFHuHccFHQEPHrhR64UhHQEQqPXCj1wpHQC5cKPXCj1yHccJHQEO9cKPXCj1HQESij1wo9cNHQC8euFHrhR+HccNHQEOhR64UeuFHQEQR64UeuFJHQCvCj1wo9cOHccRHQEOKPXCj1wpHQESXCj1wo9dHQCpHrhR64UiHccVHQENgAAAAAABHQESI9cKPXClHQChhR64UeuGHccZHQEOszMzMzM1HQEUMzMzMzM1HQCrwo9cKPXGHccdHQEOgAAAAAABHQEN64UeuFHtHQCqKPXCj1wqHcchHQEPQo9cKPXFHQEL3Cj1wo9dHQCwuFHrhR66HcclHQEOI9cKPXClHQEEcKPXCj1xHQCX64UeuFHuHccpHQENgAAAAAABHQECYUeuFHrhHQCXcKPXCj1yHcctHQEPa4UeuFHtHQEFBR64UeuFHQCi4UeuFHriHccxHQEOR64UeuFJHQEEI9cKPXClHQCpXCj1wo9eHcc1HQERgAAAAAABHQEEXCj1wo9dHQCjXCj1wo9eHcc5HQEP4UeuFHrhHQEFGZmZmZmZHQCO9cKPXCj2Hcc9HQESXCj1wo9dHQEDR64UeuFJHQCLR64UeuFKHcdBHQETo9cKPXClHQEEszMzMzM1HQCCKPXCj1wqHcdFHQEReuFHrhR9HQEAgAAAAAABHQCKPXCj1wo+HcdJHQEUgAAAAAABHQEDXCj1wo9dHQCU4UeuFHriHcdNHQEW5mZmZmZpHQEEzMzMzMzNHQCUUeuFHrhSHcdRHQEYAAAAAAABHQEEGZmZmZmZHQCNR64UeuFKHcdVHQEYKPXCj1wpHQEEYUeuFHrhHQCbMzMzMzM2HcdZHQEWcKPXCj1xHQEH1wo9cKPZHQCTcKPXCj1yHcddHQEVI9cKPXClHQEITMzMzMzNHQCMo9cKPXCmHcdhHQEVOFHrhR65HQEI1wo9cKPZHQCdHrhR64UiHcdlHQEWo9cKPXClHQELOFHrhR65HQCfmZmZmZmaHcdpHQEV5mZmZmZpHQEM3Cj1wo9dHQCauFHrhR66HcdtHQEWij1wo9cNHQEL3Cj1wo9dHQCrMzMzMzM2HcdxHQEXYUeuFHrhHQEKPXCj1wo9HQCzcKPXCj1yHcd1HQEX8KPXCj1xHQEILhR64UexHQCyKPXCj1wqHcd5HQEXVwo9cKPZHQELa4UeuFHtHQC8zMzMzMzOHcd9HQEWlHrhR64VHQEOGZmZmZmZHQC6j1wo9cKSHceBHQEWKPXCj1wpHQEQXCj1wo9dHQDAmZmZmZmaHceFHQEWcKPXCj1xHQEQuFHrhR65HQDFj1wo9cKSHceJHQEVj1wo9cKRHQESqPXCj1wpHQC7wo9cKPXGHceNHQEVZmZmZmZpHQEUXCj1wo9dHQDAFHrhR64WHceRHQEVOFHrhR65HQESwo9cKPXFHQCxHrhR64UiHceVHQEU64UeuFHtHQEVLhR64UexHQCtmZmZmZmaHceZHQEUx64UeuFJHQEVdcKPXCj1HQClrhR64UeyHcedHQEVLhR64UexHQEWwo9cKPXFHQCyj1wo9cKSHcehHQEVR64UeuFJHQEQo9cKPXClHQCqeuFHrhR+HcelHQEV9cKPXCj1HQEOVwo9cKPZHQCv1wo9cKPaHcepHQEZMzMzMzM1HQEJHrhR64UhHQCRcKPXCj1yHcetHQEauFHrhR65HQEHlHrhR64VHQCQZmZmZmZqHcexHQEZgAAAAAABHQEKj1wo9cKRHQCcKPXCj1wqHce1HQEax64UeuFJHQEMVwo9cKPZHQCbwo9cKPXGHce5HQEaZmZmZmZpHQEJHrhR64UhHQChrhR64UeyHce9HQEZI9cKPXClHQEK5mZmZmZpHQCIeuFHrhR+HcfBHQEbvXCj1wo9HQEMLhR64UexHQCD1wo9cKPaHcfFHQEbPXCj1wo9HQEMgAAAAAABHQBwzMzMzMzOHcfJHQEeI9cKPXClHQEKo9cKPXClHQCHR64UeuFKHcfNHQEcBR64UeuFHQEPCj1wo9cNHQCIo9cKPXCmHcfRHQEaHrhR64UhHQERMzMzMzM1HQCHCj1wo9cOHcfVHQEYFHrhR64VHQEQgAAAAAABHQCIj1wo9cKSHcfZHQEaMzMzMzM1HQER+uFHrhR9HQB964UeuFHuHcfdHQEa3Cj1wo9dHQETcKPXCj1xHQCPCj1wo9cOHcfhHQEZszMzMzM1HQEVKPXCj1wpHQCMeuFHrhR+HcflHQEaGZmZmZmZHQES9cKPXCj1HQCZ64UeuFHuHcfpHQEb4UeuFHrhHQEUj1wo9cKRHQCgPXCj1wo+HcftHQEbUeuFHrhRHQEWrhR64UexHQCgAAAAAAACHcfxHQEcHrhR64UhHQETqPXCj1wpHQCrhR64UeuGHcf1HQEcUeuFHrhRHQERBR64UeuFHQCu4UeuFHriHcf5HQEcTMzMzMzNHQEPUeuFHrhRHQCpcKPXCj1yHcf9HQEcR64UeuFJHQEQszMzMzM1HQC5R64UeuFKHcgABAABHQEcAAAAAAABHQETZmZmZmZpHQC9MzMzMzM2HcgEBAABHQEb3Cj1wo9dHQEUdcKPXCj1HQDD1wo9cKPaHcgIBAABHQEcCj1wo9cNHQETQo9cKPXFHQDIHrhR64UiHcgMBAABHQEbwo9cKPXFHQEXMzMzMzM1HQDEKPXCj1wqHcgQBAABHQEbvXCj1wo9HQEYHrhR64UhHQDHwo9cKPXGHcgUBAABHQEbo9cKPXClHQEYszMzMzM1HQC/mZmZmZmaHcgYBAABHQEbrhR64UexHQEbOFHrhR65HQDAuFHrhR66HcgcBAABHQEb5mZmZmZpHQEb+uFHrhR9HQDEcKPXCj1yHcggBAABHQEbrhR64UexHQEca4UeuFHtHQC69cKPXCj2HcgkBAABHQEbj1wo9cKRHQEX4UeuFHrhHQC1cKPXCj1yHcgoBAABHQEb0euFHrhRHQEVKPXCj1wpHQC0uFHrhR66HcgsBAABHQEdx64UeuFJHQEUZmZmZmZpHQCOKPXCj1wqHcgwBAABHQEe+uFHrhR9HQES64UeuFHtHQCJ1wo9cKPaHcg0BAABHQEeij1wo9cNHQEUVwo9cKPZHQCaPXCj1wo+Hcg4BAABHQEfdcKPXCj1HQEScKPXCj1xHQCcZmZmZmZqHcg8BAABHQEf3Cj1wo9dHQEWAAAAAAABHQCcUeuFHrhSHchABAABHQEeCj1wo9cNHQEW9cKPXCj1HQCI4UeuFHriHchEBAABHQEg+uFHrhR9HQEYPXCj1wo9HQCHHrhR64UiHchIBAABHQEg0euFHrhRHQEZ5mZmZmZpHQB64UeuFHriHchMBAABHQEi64UeuFHtHQEWFHrhR64VHQCIKPXCj1wqHchQBAABHQEha4UeuFHtHQEaD1wo9cKRHQCRXCj1wo9eHchUBAABHQEf5mZmZmZpHQEcdcKPXCj1HQCSzMzMzMzOHchYBAABHQEd0euFHrhRHQEb3Cj1wo9dHQCUUeuFHrhSHchcBAABHQEf+uFHrhR9HQEdx64UeuFJHQCL64UeuFHuHchgBAABHQEgvXCj1wo9HQEeHrhR64UhHQCco9cKPXCmHchkBAABHQEfgAAAAAABHQEf5mZmZmZpHQCc9cKPXCj2HchoBAABHQEgPXCj1wo9HQEca4UeuFHtHQClmZmZmZmaHchsBAABHQEigAAAAAABHQEca4UeuFHtHQCsZmZmZmZqHchwBAABHQEiij1wo9cNHQEeMzMzMzM1HQCxhR64UeuGHch0BAABHQEieuFHrhR9HQEaGZmZmZmZHQCzR64UeuFKHch4BAABHQEi1wo9cKPZHQEXYUeuFHrhHQCwzMzMzMzOHch8BAABHQEjKPXCj1wpHQEWij1wo9cNHQCo9cKPXCj2HciABAABHQEiuFHrhR65HQEV1wo9cKPZHQC5MzMzMzM2HciEBAABHQEiUeuFHrhRHQEXlHrhR64VHQDA4UeuFHriHciIBAABHQEh8KPXCj1xHQEXI9cKPXClHQDGcKPXCj1yHciMBAABHQEhj1wo9cKRHQEU+uFHrhR9HQDIwo9cKPXGHciQBAABHQEh5mZmZmZpHQEZZmZmZmZpHQDJhR64UeuGHciUBAABHQEh5mZmZmZpHQEZHrhR64UhHQDNhR64UeuGHciYBAABHQEh8KPXCj1xHQEb64UeuFHtHQDHeuFHrhR+HcicBAABHQEheuFHrhR9HQEd5mZmZmZpHQDKzMzMzMzOHcigBAABHQEhMzMzMzM1HQEdo9cKPXClHQDOwo9cKPXGHcikBAABHQEguFHrhR65HQEfhR64UeuFHQDI4UeuFHriHcioBAABHQEiGZmZmZmZHQEcdcKPXCj1HQDCUeuFHrhSHcisBAABHQEiUeuFHrhRHQEaMzMzMzM1HQC+UeuFHrhSHciwBAABHQEjwo9cKPXFHQEe1wo9cKPZHQCdCj1wo9cOHci0BAABHQEkwo9cKPXFHQEeo9cKPXClHQCVR64UeuFKHci4BAABHQEkzMzMzMzNHQEclHrhR64VHQCkZmZmZmZqHci8BAABHQEk9cKPXCj1HQEawo9cKPXFHQCfrhR64UeyHcjABAABHQEmszMzMzM1HQEdGZmZmZmZHQCoPXCj1wo+HcjEBAABHQEkYUeuFHrhHQEhXCj1wo9dHQChmZmZmZmaHcjIBAABHQEmR64UeuFJHQEhZmZmZmZpHQCizMzMzMzOHcjMBAABHQD9cKPXCj1xHQEa+uFHrhR9HQDYj1wo9cKSHcjQBAABHQD+uFHrhR65HQEZVwo9cKPZHQDUAAAAAAACHcjUBAABHQEBhR64UeuFHQEZdcKPXCj1HQDTUeuFHrhSHcjYBAABHQD7o9cKPXClHQEaZmZmZmZpHQDO9cKPXCj2HcjcBAABHQD6XCj1wo9dHQEY0euFHrhRHQDMPXCj1wo+HcjgBAABHQD4HrhR64UhHQEbYUeuFHrhHQDQmZmZmZmaHcjkBAABHQD+wo9cKPXFHQEcR64UeuFJHQDMAAAAAAACHcjoBAABHQEALhR64UexHQEdgAAAAAABHQDOeuFHrhR+HcjsBAABHQD9o9cKPXClHQEWUeuFHrhRHQDVPXCj1wo+HcjwBAABHQEAFHrhR64VHQEVo9cKPXClHQDYhR64UeuGHcj0BAABHQD5euFHrhR9HQEWHrhR64UhHQDWXCj1wo9eHcj4BAABHQD+o9cKPXClHQEUszMzMzM1HQDQcKPXCj1yHcj8BAABHQD61wo9cKPZHQETnrhR64UhHQDNHrhR64UiHckABAABHQD2mZmZmZmZHQETwo9cKPXFHQDNo9cKPXCmHckEBAABHQD9UeuFHrhRHQESFHrhR64VHQDJPXCj1wo+HckIBAABHQD7cKPXCj1xHQEQ5mZmZmZpHQDGKPXCj1wqHckMBAABHQEBXCj1wo9dHQESGZmZmZmZHQDKZmZmZmZqHckQBAABHQEBszMzMzM1HQET4UeuFHrhHQDOcKPXCj1yHckUBAABHQEDmZmZmZmZHQEUZmZmZmZpHQDQMzMzMzM2HckYBAABHQEAOFHrhR65HQEdzMzMzMzNHQDZmZmZmZmaHckcBAABHQD81wo9cKPZHQEfij1wo9cNHQDccKPXCj1yHckgBAABHQEBR64UeuFJHQEerhR64UexHQDUXCj1wo9eHckkBAABHQEChR64UeuFHQEc4UeuFHrhHQDdcKPXCj1yHckoBAABHQECAAAAAAABHQEbzMzMzMzNHQDihR64UeuGHcksBAABHQEA9cKPXCj1HQEZ64UeuFHtHQDiAAAAAAACHckwBAABHQEAo9cKPXClHQEdI9cKPXClHQDko9cKPXCmHck0BAABHQEEhR64UeuFHQEbeuFHrhR9HQDmCj1wo9cOHck4BAABHQEEBR64UeuFHQEaVwo9cKPZHQDpo9cKPXCmHck8BAABHQEGgAAAAAABHQEaGZmZmZmZHQDjFHrhR64WHclABAABHQEI+uFHrhR9HQEbhR64UeuFHQDi4UeuFHriHclEBAABHQEKBR64UeuFHQEbHrhR64UhHQDmmZmZmZmaHclIBAABHQEK5mZmZmZpHQEa5mZmZmZpHQDecKPXCj1yHclMBAABHQEMD1wo9cKRHQEcgAAAAAABHQDahR64UeuGHclQBAABHQEL9cKPXCj1HQEeqPXCj1wpHQDao9cKPXCmHclUBAABHQENLhR64UexHQEbKPXCj1wpHQDWmZmZmZmaHclYBAABHQENFHrhR64VHQEYij1wo9cNHQDYZmZmZmZqHclcBAABHQEN8KPXCj1xHQEWHrhR64UhHQDWAAAAAAACHclgBAABHQEPD1wo9cKRHQEVx64UeuFJHQDRuFHrhR66HclkBAABHQENgAAAAAABHQET4UeuFHrhHQDY9cKPXCj2HcloBAABHQEN+uFHrhR9HQESI9cKPXClHQDXKPXCj1wqHclsBAABHQEMMzMzMzM1HQET3Cj1wo9dHQDdwo9cKPXGHclwBAABHQELeuFHrhR9HQERlHrhR64VHQDfzMzMzMzOHcl0BAABHQEMUeuFHrhRHQEP0euFHrhRHQDeo9cKPXCmHcl4BAABHQEKR64UeuFJHQERnrhR64UhHQDjCj1wo9cOHcl8BAABHQELOFHrhR65HQEWD1wo9cKRHQDgAAAAAAACHcmABAABHQELuFHrhR65HQEYXCj1wo9dHQDdMzMzMzM2HcmEBAABHQEF9cKPXCj1HQEeHrhR64UhHQDneuFHrhR+HcmIBAABHQEEgAAAAAABHQEfwo9cKPXFHQDncKPXCj1yHcmMBAABHQEH+uFHrhR9HQEeZmZmZmZpHQDi64UeuFHuHcmQBAABHQEHHrhR64UhHQEe8KPXCj1xHQDfFHrhR64WHcmUBAABHQEJmZmZmZmZHQEfx64UeuFJHQDj9cKPXCj2HcmYBAABHQEHTMzMzMzNHQEd+uFHrhR9HQDsj1wo9cKSHcmcBAABHQEImZmZmZmZHQEgmZmZmZmZHQDvZmZmZmZqHcmgBAABHQEIhR64UeuFHQEgR64UeuFJHQD1R64UeuFKHcmkBAABHQEHUeuFHrhRHQEi64UeuFHtHQDtAAAAAAACHcmoBAABHQELlHrhR64VHQEgmZmZmZmZHQDtKPXCj1wqHcmsBAABHQEN3Cj1wo9dHQEfj1wo9cKRHQDv1wo9cKPaHcmwBAABHQEPj1wo9cKRHQEgUeuFHrhRHQDtmZmZmZmaHcm0BAABHQEN4UeuFHrhHQEgYUeuFHrhHQDz4UeuFHriHcm4BAABHQEOMzMzMzM1HQEcgAAAAAABHQDwZmZmZmZqHcm8BAABHQEMlHrhR64VHQEbszMzMzM1HQDy4UeuFHriHcnABAABHQEOVwo9cKPZHQEbPXCj1wo9HQDrZmZmZmZqHcnEBAABHQEQrhR64UexHQEZnrhR64UhHQDq9cKPXCj2HcnIBAABHQEQVwo9cKPZHQEXmZmZmZmZHQDseuFHrhR+HcnMBAABHQERlHrhR64VHQEZR64UeuFJHQDleuFHrhR+HcnQBAABHQESXCj1wo9dHQEbR64UeuFJHQDh9cKPXCj2HcnUBAABHQESR64UeuFJHQEdYUeuFHrhHQDi9cKPXCj2HcnYBAABHQETR64UeuFJHQEadcKPXCj1HQDdUeuFHrhSHcncBAABHQETPXCj1wo9HQEXnrhR64UhHQDd64UeuFHuHcngBAABHQEUKPXCj1wpHQEVhR64UeuFHQDaj1wo9cKSHcnkBAABHQEVUeuFHrhRHQEVnrhR64UhHQDWHrhR64UiHcnoBAABHQET0euFHrhRHQETAAAAAAABHQDceuFHrhR+HcnsBAABHQEUmZmZmZmZHQEReuFHrhR9HQDaZmZmZmZqHcnwBAABHQESuFHrhR65HQESij1wo9cNHQDhR64UeuFKHcn0BAABHQESQo9cKPXFHQEQFHrhR64VHQDihR64UeuGHcn4BAABHQERI9cKPXClHQEPx64UeuFJHQDl1wo9cKPaHcn8BAABHQESmZmZmZmZHQEOij1wo9cNHQDgAAAAAAACHcoABAABHQER4UeuFHrhHQEUVwo9cKPZHQDkwo9cKPXGHcoEBAABHQESPXCj1wo9HQEW5mZmZmZpHQDi64UeuFHuHcoIBAABHQEQ5mZmZmZpHQEbzMzMzMzNHQDzCj1wo9cOHcoMBAABHQERlHrhR64VHQEdhR64UeuFHQD1XCj1wo9eHcoQBAABHQESuFHrhR65HQEbI9cKPXClHQDuZmZmZmZqHcoUBAABHQETcKPXCj1xHQEc64UeuFHtHQDsZmZmZmZqHcoYBAABHQEUYUeuFHrhHQEZ3Cj1wo9dHQDvo9cKPXCmHcocBAABHQEQcKPXCj1xHQEZgAAAAAABHQD2PXCj1wo+HcogBAABHQESTMzMzMzNHQEY4UeuFHrhHQD7MzMzMzM2HcokBAABHQEQx64UeuFJHQEXYUeuFHrhHQD/PXCj1wo+HcooBAABHQETij1wo9cNHQEbYUeuFHrhHQD81wo9cKPaHcosBAABHQEUij1wo9cNHQEW+uFHrhR9HQD5R64UeuFKHcowBAABHQET5mZmZmZpHQEUTMzMzMzNHQD4Cj1wo9cOHco0BAABHQESOFHrhR65HQEUPXCj1wo9HQD1R64UeuFKHco4BAABHQETR64UeuFJHQETTMzMzMzNHQD7uFHrhR66Hco8BAABHQEWHrhR64UhHQESnrhR64UhHQD1rhR64UeyHcpABAABHQEVuFHrhR65HQEQlHrhR64VHQD264UeuFHuHcpEBAABHQEWGZmZmZmZHQES0euFHrhRHQDv4UeuFHriHcpIBAABHQEYzMzMzMzNHQES64UeuFHtHQDueuFHrhR+HcpMBAABHQEZx64UeuFJHQEQ+uFHrhR9HQDu1wo9cKPaHcpQBAABHQEZR64UeuFJHQET9cKPXCj1HQDo9cKPXCj2HcpUBAABHQEZhR64UeuFHQEWhR64UeuFHQDm9cKPXCj2HcpYBAABHQEZYUeuFHrhHQEYR64UeuFJHQDpeuFHrhR+HcpcBAABHQEaKPXCj1wpHQEWqPXCj1wpHQDh4UeuFHriHcpgBAABHQEaI9cKPXClHQET+uFHrhR9HQDgMzMzMzM2HcpkBAABHQEaij1wo9cNHQES5mZmZmZpHQDbCj1wo9cOHcpoBAABHQEa+uFHrhR9HQEUD1wo9cKRHQDWo9cKPXCmHcpsBAABHQEaMzMzMzM1HQEQKPXCj1wpHQDa4UeuFHriHcpwBAABHQEamZmZmZmZHQEPQo9cKPXFHQDXXCj1wo9eHcp0BAABHQEZ1wo9cKPZHQEOqPXCj1wpHQDfcKPXCj1yHcp4BAABHQEaUeuFHrhRHQEMHrhR64UhHQDfHrhR64UiHcp8BAABHQEaa4UeuFHtHQELD1wo9cKRHQDihR64UeuGHcqABAABHQEazMzMzMzNHQELOFHrhR65HQDbo9cKPXCmHcqEBAABHQEZYUeuFHrhHQEPo9cKPXClHQDkUeuFHrhSHcqIBAABHQEZij1wo9cNHQESVwo9cKPZHQDkeuFHrhR+HcqMBAABHQEY4UeuFHrhHQETR64UeuFJHQD3zMzMzMzOHcqQBAABHQEYzMzMzMzNHQEUij1wo9cNHQD7XCj1wo9eHcqUBAABHQEZwo9cKPXFHQEUx64UeuFJHQDy9cKPXCj2HcqYBAABHQEYzMzMzMzNHQEWvXCj1wo9HQDy4UeuFHriHcqcBAABHQEb64UeuFHtHQEU8KPXCj1xHQDyzMzMzMzOHcqgBAABHQEaR64UeuFJHQEQ4UeuFHrhHQD4rhR64UeyHcqkBAABHQEc0euFHrhRHQEQwo9cKPXFHQD8cKPXCj1yHcqoBAABHQEcI9cKPXClHQEPwo9cKPXFHQEBAAAAAAACHcqsBAABHQEeKPXCj1wpHQETYUeuFHrhHQD8euFHrhR+HcqwBAABHQEeuFHrhR65HQEOij1wo9cNHQD5ZmZmZmZqHcq0BAABHQEeQo9cKPXFHQELvXCj1wo9HQD6Cj1wo9cOHcq4BAABHQEe0euFHrhRHQELGZmZmZmZHQD+FHrhR64WHcq8BAABHQEcHrhR64UhHQELXCj1wo9dHQD5j1wo9cKSHcrABAABHQEfo9cKPXClHQEKD1wo9cKRHQD14UeuFHriHcrEBAABHQEe9cKPXCj1HQEIAAAAAAABHQD2FHrhR64WHcrIBAABHQEfMzMzMzM1HQELD1wo9cKRHQDwrhR64UeyHcrMBAABHQEhrhR64UexHQELAAAAAAABHQDt4UeuFHriHcrQBAABHQEiKPXCj1wpHQEJAAAAAAABHQDshR64UeuGHcrUBAABHQEhYUeuFHrhHQEM5mZmZmZpHQDpZmZmZmZqHcrYBAABHQEgTMzMzMzNHQEPXCj1wo9dHQDp64UeuFHuHcrcBAABHQEfvXCj1wo9HQEQOFHrhR65HQDtuFHrhR66HcrgBAABHQEgFHrhR64VHQEQqPXCj1wpHQDlZmZmZmZqHcrkBAABHQEg3Cj1wo9dHQEOx64UeuFJHQDhj1wo9cKSHcroBAABHQEhQo9cKPXFHQEPAAAAAAABHQDb9cKPXCj2HcrsBAABHQEgwo9cKPXFHQEQ1wo9cKPZHQDY64UeuFHuHcrwBAABHQEiI9cKPXClHQEMqPXCj1wpHQDZhR64UeuGHcr0BAABHQEiGZmZmZmZHQEMlHrhR64VHQDVeuFHrhR+Hcr4BAABHQEicKPXCj1xHQEKXCj1wo9dHQDcMzMzMzM2Hcr8BAABHQEjD1wo9cKRHQEITMzMzMzNHQDZUeuFHrhSHcsABAABHQEjszMzMzM1HQEIqPXCj1wpHQDVj1wo9cKSHcsEBAABHQEjeuFHrhR9HQEGmZmZmZmZHQDbR64UeuFKHcsIBAABHQEiHrhR64UhHQEKHrhR64UhHQDhZmZmZmZqHcsMBAABHQEha4UeuFHtHQEMZmZmZmZpHQDkAAAAAAACHcsQBAABHQEio9cKPXClHQEKGZmZmZmZHQD2uFHrhR66HcsUBAABHQEjUeuFHrhRHQEK4UeuFHrhHQD6j1wo9cKSHcsYBAABHQEjmZmZmZmZHQEL3Cj1wo9dHQDyPXCj1wo+HcscBAABHQEjUeuFHrhRHQEN9cKPXCj1HQDzHrhR64UiHcsgBAABHQElqPXCj1wpHQELa4UeuFHtHQDxHrhR64UiHcskBAABHQEjnrhR64UhHQEHeuFHrhR9HQD11wo9cKPaHcsoBAABHQElZmZmZmZpHQEHQo9cKPXFHQD3MzMzMzM2HcssBAABHQEYOFHrhR65HQEThR64UeuFHQDNrhR64UeyHcswBAABHQERAAAAAAABHQESszMzMzM1HQDL1wo9cKPaHcs0BAABHQEfLhR64UexHQES3Cj1wo9dHQDQUeuFHrhSHcs4BAABHQEEPXCj1wo9HQEP0euFHrhRHQDG9cKPXCj2Hcs8BAABHQED5mZmZmZpHQEK0euFHrhRHQDihR64UeuGHctABAABHQEEcKPXCj1xHQEMqPXCj1wpHQDeXCj1wo9eHctEBAABHQEFrhR64UexHQEOTMzMzMzNHQDf4UeuFHriHctIBAABHQEBwo9cKPXFHQEN+uFHrhR9HQDccKPXCj1yHctMBAABHQECXCj1wo9dHQEP64UeuFHtHQDa1wo9cKPaHctQBAABHQEAcKPXCj1xHQEOYUeuFHrhHQDfzMzMzMzOHctUBAABHQEATMzMzMzNHQEMwo9cKPXFHQDYHrhR64UiHctYBAABHQD/rhR64UexHQEK+uFHrhR9HQDZPXCj1wo+HctcBAABHQEF64UeuFHtHQELTMzMzMzNHQDZzMzMzMzOHctgBAABHQEEnrhR64UhHQEJqPXCj1wpHQDYj1wo9cKSHctkBAABHQEH1wo9cKPZHQEKhR64UeuFHQDbHrhR64UiHctoBAABHQEGcKPXCj1xHQEND1wo9cKRHQDVKPXCj1wqHctsBAABHQEHzMzMzMzNHQEPeuFHrhR9HQDVXCj1wo9eHctwBAABHQEIdcKPXCj1HQEQhR64UeuFHQDY64UeuFHuHct0BAABHQEID1wo9cKRHQEQcKPXCj1xHQDQR64UeuFKHct4BAABHQEI4UeuFHrhHQESYUeuFHrhHQDPR64UeuFKHct8BAABHQEGlHrhR64VHQEOx64UeuFJHQDNAAAAAAACHcuABAABHQEF0euFHrhRHQEMqPXCj1wpHQDQCj1wo9cOHcuEBAABHQEEvXCj1wo9HQEK9cKPXCj1HQDOeuFHrhR+HcuIBAABHQEGGZmZmZmZHQEKCj1wo9cNHQDmo9cKPXCmHcuMBAABHQEErhR64UexHQEI64UeuFHtHQDrXCj1wo9eHcuQBAABHQEH3Cj1wo9dHQEMa4UeuFHtHQDnHrhR64UiHcuUBAABHQEHx64UeuFJHQEHqPXCj1wpHQDkHrhR64UiHcuYBAABHQEGrhR64UexHQEFLhR64UexHQDiKPXCj1wqHcucBAABHQEFo9cKPXClHQEEFHrhR64VHQDlUeuFHrhSHcugBAABHQEFOFHrhR65HQEFj1wo9cKRHQDfAAAAAAACHcukBAABHQEI1wo9cKPZHQEDR64UeuFJHQDgR64UeuFKHcuoBAABHQEHzMzMzMzNHQEBdcKPXCj1HQDfAAAAAAACHcusBAABHQEKD1wo9cKRHQEEdcKPXCj1HQDbzMzMzMzOHcuwBAABHQEMszMzMzM1HQEFcKPXCj1xHQDc4UeuFHriHcu0BAABHQEOGZmZmZmZHQEETMzMzMzNHQDacKPXCj1yHcu4BAABHQEM64UeuFHtHQEIMzMzMzM1HQDbR64UeuFKHcu8BAABHQEM9cKPXCj1HQEKdcKPXCj1HQDeZmZmZmZqHcvABAABHQEMx64UeuFJHQEKYUeuFHrhHQDirhR64UeyHcvEBAABHQENYUeuFHrhHQEMqPXCj1wpHQDbwo9cKPXGHcvIBAABHQENdcKPXCj1HQEL0euFHrhRHQDWR64UeuFKHcvMBAABHQEN+uFHrhR9HQENR64UeuFJHQDRj1wo9cKSHcvQBAABHQEOOFHrhR65HQEPvXCj1wo9HQDQ64UeuFHuHcvUBAABHQEOUeuFHrhRHQELlHrhR64VHQDNKPXCj1wqHcvYBAABHQEOvXCj1wo9HQEMZmZmZmZpHQDJj1wo9cKSHcvcBAABHQEOPXCj1wo9HQEI4UeuFHrhHQDNUeuFHrhSHcvgBAABHQEPLhR64UexHQEHa4UeuFHtHQDJcKPXCj1yHcvkBAABHQEPI9cKPXClHQEFZmZmZmZpHQDJuFHrhR66HcvoBAABHQEP4UeuFHrhHQEIQo9cKPXFHQDGCj1wo9cOHcvsBAABHQENnrhR64UhHQEHhR64UeuFHQDRo9cKPXCmHcvwBAABHQENUeuFHrhRHQEJFHrhR64VHQDWFHrhR64WHcv0BAABHQELD1wo9cKRHQEClHrhR64VHQDkKPXCj1wqHcv4BAABHQEKa4UeuFHtHQECnrhR64UhHQDoUeuFHrhSHcv8BAABHQENKPXCj1wpHQEEwo9cKPXFHQDi4UeuFHriHcgACAABHQEMqPXCj1wpHQEGdcKPXCj1HQDlcKPXCj1yHcgECAABHQEPPXCj1wo9HQEEMzMzMzM1HQDjrhR64UeyHcgICAABHQEL8KPXCj1xHQD/64UeuFHtHQDihR64UeuGHcgMCAABHQEOR64UeuFJHQD8rhR64UexHQDlwo9cKPXGHcgQCAABHQEOa4UeuFHtHQD3PXCj1wo9HQDjmZmZmZmaHcgUCAABHQEOR64UeuFJHQD9XCj1wo9dHQDrzMzMzMzOHcgYCAABHQEQ5mZmZmZpHQD/mZmZmZmZHQDjeuFHrhR+HcgcCAABHQERuFHrhR65HQD+FHrhR64VHQDeMzMzMzM2HcggCAABHQESij1wo9cNHQD6AAAAAAABHQDeUeuFHrhSHcgkCAABHQEQAAAAAAABHQD99cKPXCj1HQDbhR64UeuGHcgoCAABHQET0euFHrhRHQEA5mZmZmZpHQDb1wo9cKPaHcgsCAABHQEUdcKPXCj1HQD/64UeuFHtHQDYHrhR64UiHcgwCAABHQESzMzMzMzNHQEDeuFHrhR9HQDacKPXCj1yHcg0CAABHQEVKPXCj1wpHQEFBR64UeuFHQDaZmZmZmZqHcg4CAABHQEWeuFHrhR9HQEEPXCj1wo9HQDXR64UeuFKHcg8CAABHQEUzMzMzMzNHQEH5mZmZmZpHQDZXCj1wo9eHchACAABHQEUOFHrhR65HQEJ5mZmZmZpHQDcwo9cKPXGHchECAABHQET3Cj1wo9dHQEJhR64UeuFHQDg9cKPXCj2HchICAABHQET+uFHrhR9HQEMTMzMzMzNHQDamZmZmZmaHchMCAABHQEUij1wo9cNHQEL1wo9cKPZHQDVKPXCj1wqHchQCAABHQEUzMzMzMzNHQENeuFHrhR9HQDQj1wo9cKSHchUCAABHQEUo9cKPXClHQEP9cKPXCj1HQDQXCj1wo9eHchYCAABHQEVZmZmZmZpHQEMD1wo9cKRHQDL64UeuFHuHchcCAABHQEVXCj1wo9dHQENI9cKPXClHQDIhR64UeuGHchgCAABHQEV4UeuFHrhHQEJXCj1wo9dHQDL1wo9cKPaHchkCAABHQEWHrhR64UhHQEIHrhR64UhHQDHZmZmZmZqHchoCAABHQEWcKPXCj1xHQEJHrhR64UhHQDD9cKPXCj2HchsCAABHQEWMzMzMzM1HQEGGZmZmZmZHQDHj1wo9cKSHchwCAABHQEVqPXCj1wpHQEHzMzMzMzNHQDQAAAAAAACHch0CAABHQEVAAAAAAABHQEJI9cKPXClHQDUhR64UeuGHch4CAABHQEWTMzMzMzNHQEBUeuFHrhRHQDfhR64UeuGHch8CAABHQEWFHrhR64VHQEAa4UeuFHtHQDjeuFHrhR+HciACAABHQEWUeuFHrhRHQEEXCj1wo9dHQDf64UeuFHuHciECAABHQEYUeuFHrhRHQEFOFHrhR65HQDgR64UeuFKHciICAABHQEVBR64UeuFHQEFBR64UeuFHQDjKPXCj1wqHciMCAABHQEYuFHrhR65HQEAj1wo9cKRHQDc1wo9cKPaHciQCAABHQEaZmZmZmZpHQD7zMzMzMzNHQDd1wo9cKPaHciUCAABHQEYmZmZmZmZHQD3AAAAAAABHQDduFHrhR66HciYCAABHQEcAAAAAAABHQD81wo9cKPZHQDiwo9cKPXGHcicCAABHQEcVwo9cKPZHQD8HrhR64UhHQDYzMzMzMzOHcigCAABHQEbZmZmZmZpHQD7FHrhR64VHQDTrhR64UeyHcikCAABHQEbrhR64UexHQD24UeuFHrhHQDSuFHrhR66HcioCAABHQEZQo9cKPXFHQD8Cj1wo9cNHQDTcKPXCj1yHcisCAABHQEc3Cj1wo9dHQD+R64UeuFJHQDPZmZmZmZqHciwCAABHQEcYUeuFHrhHQD8UeuFHrhRHQDLmZmZmZmaHci0CAABHQEb+uFHrhR9HQEB3Cj1wo9dHQDPAAAAAAACHci4CAABHQEeTMzMzMzNHQEDij1wo9cNHQDOhR64UeuGHci8CAABHQEfFHrhR64VHQEDlHrhR64VHQDKcKPXCj1yHcjACAABHQEdij1wo9cNHQEGR64UeuFJHQDQKPXCj1wqHcjECAABHQEdCj1wo9cNHQEHXCj1wo9dHQDVFHrhR64WHcjICAABHQEdLhR64UexHQEGOFHrhR65HQDYuFHrhR66HcjMCAABHQEcR64UeuFJHQEJ4UeuFHrhHQDVFHrhR64WHcjQCAABHQEcYUeuFHrhHQEKhR64UeuFHQDPrhR64UeyHcjUCAABHQEbuFHrhR65HQEM64UeuFHtHQDNAAAAAAACHcjYCAABHQEa8KPXCj1xHQEPBR64UeuFHQDPKPXCj1wqHcjcCAABHQEb9cKPXCj1HQEMx64UeuFJHQDHcKPXCj1yHcjgCAABHQEbszMzMzM1HQEOdcKPXCj1HQDFR64UeuFKHcjkCAABHQEcvXCj1wo9HQEKij1wo9cNHQDE1wo9cKPaHcjoCAABHQEdj1wo9cKRHQEKwo9cKPXFHQC/1wo9cKPaHcjsCAABHQEea4UeuFHtHQEJKPXCj1wpHQC8UeuFHrhSHcjwCAABHQEdgAAAAAABHQEMij1wo9cNHQC8AAAAAAACHcj0CAABHQEdUeuFHrhRHQEIQo9cKPXFHQDHPXCj1wo+Hcj4CAABHQEdBR64UeuFHQEIVwo9cKPZHQDMrhR64UeyHcj8CAABHQEf8KPXCj1xHQD+mZmZmZmZHQDQMzMzMzM2HckACAABHQEgvXCj1wo9HQD7uFHrhR65HQDTCj1wo9cOHckECAABHQEgXCj1wo9dHQECKPXCj1wpHQDSAAAAAAACHckICAABHQEf5mZmZmZpHQECa4UeuFHtHQDWMzMzMzM2HckMCAABHQEiZmZmZmZpHQECzMzMzMzNHQDRFHrhR64WHckQCAABHQEhFHrhR64VHQD+Cj1wo9cNHQDK9cKPXCj2HckUCAABHQEkGZmZmZmZHQD8euFHrhR9HQDJ4UeuFHriHckYCAABHQEkI9cKPXClHQD3MzMzMzM1HQDHcKPXCj1yHckcCAABHQEleuFHrhR9HQD9AAAAAAABHQDPCj1wo9cOHckgCAABHQElTMzMzMzNHQEAUeuFHrhRHQDF1wo9cKPaHckkCAABHQEk9cKPXCj1HQEABR64UeuFHQDAKPXCj1wqHckoCAABHQEi3Cj1wo9dHQD/64UeuFHtHQC+AAAAAAACHcksCAABHQEl0euFHrhRHQD8KPXCj1wpHQC+UeuFHrhSHckwCAABHQEmUeuFHrhRHQECOFHrhR65HQC5wo9cKPXGHck0CAABHQEmMzMzMzM1HQEBszMzMzM1HQCxR64UeuFKHck4CAABHQEk9cKPXCj1HQEEvXCj1wo9HQC7mZmZmZmaHck8CAABHQEmj1wo9cKRHQEGij1wo9cNHQDArhR64UeyHclACAABHQEnLhR64UexHQEII9cKPXClHQC764UeuFHuHclECAABHQElPXCj1wo9HQEH8KPXCj1xHQDFKPXCj1wqHclICAABHQElBR64UeuFHQEHR64UeuFJHQDKeuFHrhR+HclMCAABHQElrhR64UexHQEFZmZmZmZpHQDMHrhR64UiHclQCAABHQEj3Cj1wo9dHQEJKPXCj1wpHQDNXCj1wo9eHclUCAABHQEjdcKPXCj1HQELPXCj1wo9HQDJrhR64UeyHclYCAABHQEiZmZmZmZpHQEN3Cj1wo9dHQDKKPXCj1wqHclcCAABHQEhszMzMzM1HQEPBR64UeuFHQDOUeuFHrhSHclgCAABHQEiKPXCj1wpHQEPTMzMzMzNHQDFcKPXCj1yHclkCAABHQEhQo9cKPXFHQERHrhR64UhHQDFuFHrhR66HcloCAABHQEjAAAAAAABHQEOYUeuFHrhHQDArhR64UeyHclsCAABHQEi8KPXCj1xHQEQAAAAAAABHQC5HrhR64UiHclwCAABHQEi64UeuFHtHQEPMzMzMzM1HQCxwo9cKPXGHcl0CAABHQEiTMzMzMzNHQER5mZmZmZpHQC6AAAAAAACHcl4CAABHQEkI9cKPXClHQEMAAAAAAABHQDAHrhR64UiHcl8CAABHQEkPXCj1wo9HQEKdcKPXCj1HQDErhR64UeyHcmACAABHQEpR64UeuFJHQECo9cKPXClHQC8euFHrhR+HcmECAABHQEqMzMzMzM1HQEA5mZmZmZpHQDAHrhR64UiHcmICAABHQEpD1wo9cKRHQEE+uFHrhR9HQDCMzMzMzM2HcmMCAABHQEo4UeuFHrhHQEEKPXCj1wpHQDGMzMzMzM2HcmQCAABHQEqzMzMzMzNHQEGR64UeuFJHQDB9cKPXCj2HcmUCAABHQEqrhR64UexHQEDhR64UeuFHQCzHrhR64UiHcmYCAABHQEshR64UeuFHQEC+uFHrhR9HQCzmZmZmZmaHcmcCAABlVQZhY3RpdmVyaAIAAEsAdXMu'))
	surfInfo = {'category': (0, None, {}), 'probeRadius': (0, None, {}), 'pointSize': (0, None, {}), 'name': [], 'density': (0, None, {}), 'colorMode': (0, None, {}), 'useLighting': (0, None, {}), 'transparencyBlendMode': (0, None, {}), 'molecule': [], 'smoothLines': (0, None, {}), 'lineWidth': (0, None, {}), 'allComponents': (0, None, {}), 'twoSidedLighting': (0, None, {}), 'customVisibility': [], 'drawMode': (0, None, {}), 'display': (0, None, {}), 'customColors': []}
	vrmlInfo = {'subid': (0, None, {}), 'display': (0, None, {}), 'id': (0, None, {}), 'vrmlString': [], 'name': (0, None, {})}
	colors = {u'': ((0.819608, 0, 0.309804), 1, u''), u'Ru': ((0.141176, 0.560784, 0.560784), 1, u'default'), u'Re': ((0.14902, 0.490196, 0.670588), 1, u'default'), u'Rf': ((0.8, 0, 0.34902), 1, u'default'), u'Ra': ((0, 0.490196, 0), 1, u'default'), u'Rb': ((0.439216, 0.180392, 0.690196), 1, u'default'), u'Rn': ((0.258824, 0.509804, 0.588235), 1, u'default'), u'Rh': ((0.0392157, 0.490196, 0.54902), 1, u'default'), u'Be': ((0.760784, 1, 0), 1, u'default'), u'Ba': ((0, 0.788235, 0), 1, u'default'), u'Bh': ((0.878431, 0, 0.219608), 1, u'default'), u'Bi': ((0.619608, 0.309804, 0.709804), 1, u'default'), u'Bk': ((0.541176, 0.309804, 0.890196), 1, u'default'), u'Br': ((0.65098, 0.160784, 0.160784), 1, u'default'), u'H': ((1, 1, 1), 1, u'default'), u'P': ((1, 0.501961, 0), 1, u'default'), u'Os': ((0.14902, 0.4, 0.588235), 1, u'default'), u'Ge': ((0.4, 0.560784, 0.560784), 1, u'default'), u'Gd': ((0.270588, 1, 0.780392), 1, u'default'), u'Ga': ((0.760784, 0.560784, 0.560784), 1, u'default'), u'Pr': ((0.85098, 1, 0.780392), 1, u'default'), u'Pt': ((0.815686, 0.815686, 0.878431), 1, u'default'),
u'Pu': ((0, 0.419608, 1), 1, u'default'), u'C': ((0.564706, 0.564706, 0.564706), 1, u'default'), u'Pb': ((0.341176, 0.34902, 0.380392), 1, u'default'), u'Pa': ((0, 0.631373, 1), 1, u'default'), u'Pd': ((0, 0.411765, 0.521569), 1, u'default'), u'Cd': ((1, 0.85098, 0.560784), 1, u'default'), u'Po': ((0.670588, 0.360784, 0), 1, u'default'), u'Pm': ((0.639216, 1, 0.780392), 1, u'default'), u'Hs': ((0.901961, 0, 0.180392), 1, u'default'), u'Ho': ((0, 1, 0.611765), 1, u'default'), u'Hf': ((0.301961, 0.760784, 1), 1, u'default'), u'Hg': ((0.721569, 0.721569, 0.815686), 1, u'default'), u'He': ((0.85098, 1, 1), 1, u'default'), u'Md': ((0.701961, 0.0509804, 0.65098), 1, u'default'), u'Mg': ((0.541176, 1, 0), 1, u'default'), u'K': ((0.560784, 0.25098, 0.831373), 1, u'default'), u'Mn': ((0.611765, 0.478431, 0.780392), 1, u'default'), u'O': ((1, 0.0509804, 0.0509804), 1, u'default'), u'Mt': ((0.921569, 0, 0.14902), 1, u'default'), u'S': ((1, 1, 0.188235), 1, u'default'), u'W': ((0.129412, 0.580392, 0.839216), 1, u'default'), u'sky blue': ((0.529412, 0.807843, 0.921569), 1, u'default'),
u'Zn': ((0.490196, 0.501961, 0.690196), 1, u'default'), u'Eu': ((0.380392, 1, 0.780392), 1, u'default'), u'Es': ((0.701961, 0.121569, 0.831373), 1, u'default'), u'Er': ((0, 0.901961, 0.458824), 1, u'default'), u'Ni': ((0.313725, 0.815686, 0.313725), 1, u'default'), u'No': ((0.741176, 0.0509804, 0.529412), 1, u'default'), u'Na': ((0.670588, 0.360784, 0.94902), 1, u'default'), u'Nb': ((0.45098, 0.760784, 0.788235), 1, u'default'), u'Nd': ((0.780392, 1, 0.780392), 1, u'default'), u'Ne': ((0.701961, 0.890196, 0.960784), 1, u'default'), u'Np': ((0, 0.501961, 1), 1, u'default'), u'Fr': ((0.258824, 0, 0.4), 1, u'default'), u'Fe': ((0.878431, 0.4, 0.2), 1, u'default'), u'Fm': ((0.701961, 0.121569, 0.729412), 1, u'default'), u'B': ((1, 0.709804, 0.709804), 1, u'default'), u'F': ((0.564706, 0.878431, 0.313725), 1, u'default'), u'Sr': ((0, 1, 0), 1, u'default'), u'N': ((0.188235, 0.313725, 0.972549), 1, u'default'), u'Kr': ((0.360784, 0.721569, 0.819608), 1, u'default'), u'Si': ((0.941176, 0.784314, 0.627451), 1, u'default'), u'Sn': ((0.4, 0.501961, 0.501961), 1, u'default'),
u'Sm': ((0.560784, 1, 0.780392), 1, u'default'), u'V': ((0.65098, 0.65098, 0.670588), 1, u'default'), u'Sc': ((0.901961, 0.901961, 0.901961), 1, u'default'), u'Sb': ((0.619608, 0.388235, 0.709804), 1, u'default'), u'Sg': ((0.85098, 0, 0.270588), 1, u'default'), u'Se': ((1, 0.631373, 0), 1, u'default'), u'Co': ((0.941176, 0.564706, 0.627451), 1, u'default'), u'Cm': ((0.470588, 0.360784, 0.890196), 1, u'default'), u'Cl': ((0.121569, 0.941176, 0.121569), 1, u'default'), u'Ca': ((0.239216, 1, 0), 1, u'default'), u'Cf': ((0.631373, 0.211765, 0.831373), 1, u'default'), u'Ce': ((1, 1, 0.780392), 1, u'default'), u'Xe': ((0.258824, 0.619608, 0.690196), 1, u'default'), u'Lu': ((0, 0.670588, 0.141176), 1, u'default'), u'Cs': ((0.341176, 0.0901961, 0.560784), 1, u'default'), u'Cr': ((0.541176, 0.6, 0.780392), 1, u'default'), u'Cu': ((0.784314, 0.501961, 0.2), 1, u'default'), u'La': ((0.439216, 0.831373, 1), 1, u'default'), u'Li': ((0.8, 0.501961, 1), 1, u'default'), u'Tl': ((0.65098, 0.329412, 0.301961), 1, u'default'), u'Tm': ((0, 0.831373, 0.321569), 1, u'default'),
u'Lr': ((0.780392, 0, 0.4), 1, u'default'), u'Th': ((0, 0.729412, 1), 1, u'default'), u'Ti': ((0.74902, 0.760784, 0.780392), 1, u'default'), u'tan': ((0.823529, 0.705882, 0.54902), 1, u'default'), u'Te': ((0.831373, 0.478431, 0), 1, u'default'), u'Tb': ((0.188235, 1, 0.780392), 1, u'default'), u'Tc': ((0.231373, 0.619608, 0.619608), 1, u'default'), u'Ta': ((0.301961, 0.65098, 1), 1, u'default'), u'Yb': ((0, 0.74902, 0.219608), 1, u'default'), u'Db': ((0.819608, 0, 0.309804), 1, u'default'), u'Zr': ((0.580392, 0.878431, 0.878431), 1, u'default'), u'Dy': ((0.121569, 1, 0.780392), 1, u'default'), u'I': ((0.580392, 0, 0.580392), 1, u'default'), u'medium purple': ((0.576471, 0.439216, 0.858824), 1, u'default'), u'U': ((0, 0.560784, 1), 1, u'default'), u'Y': ((0.580392, 1, 1), 1, u'default'), u'Ac': ((0.439216, 0.670588, 0.980392), 1, u'default'), u'Ag': ((0.752941, 0.752941, 0.752941), 1, u'default'), u'Ir': ((0.0901961, 0.329412, 0.529412), 1, u'default'), u'Am': ((0.329412, 0.360784, 0.94902), 1, u'default'), u'Al': ((0.74902, 0.65098, 0.65098), 1, u'default'),
u'As': ((0.741176, 0.501961, 0.890196), 1, u'default'), u'Ar': ((0.501961, 0.819608, 0.890196), 1, u'default'), u'Au': ((1, 0.819608, 0.137255), 1, u'default'), u'At': ((0.458824, 0.309804, 0.270588), 1, u'default'), u'In': ((0.65098, 0.458824, 0.45098), 1, u'default'), u'Mo': ((0.329412, 0.709804, 0.709804), 1, u'default')}
	materials = {u'default': ((0.85, 0.85, 0.85), 30), u'': ((0.85, 0.85, 0.85), 30)}
	pbInfo = {'category': [u'coordination complexes of frame_16455.pdb (#0)', u'distance monitor'], 'bondInfo': [{'color': (4, None, {}), 'atoms': [[484, 193], [484, 345], [484, 41], [484, 501]], 'label': (4, u'', {}), 'halfbond': (4, False, {}), 'labelColor': (4, None, {}), 'labelOffset': (4, chimera.Vector(-1e+99, 0.0, 0.0), {chimera.Vector(-1e+99, 0.0, 0.0): [3], chimera.Vector(-1e+99, 0.0, 0.0): [0], chimera.Vector(-1e+99, 0.0, 0.0): [1]}), 'drawMode': (4, 0, {}), 'display': (4, 2, {})}, {'color': (0, None, {}), 'atoms': [], 'label': (0, None, {}), 'halfbond': (0, None, {}), 'labelColor': (0, None, {}), 'labelOffset': (0, None, {}), 'drawMode': (0, None, {}), 'display': (0, None, {})}], 'lineType': (2, 2, {}), 'color': (2, 8, {7: [0]}), 'optional': {'fixedLabels': (True, False, (2, False, {None: [0]}))}, 'display': (2, True, {}), 'showStubBonds': (2, False, {}), 'lineWidth': (2, 1, {2: [0]}), 'stickScale': (2, 1, {}), 'id': [0, -2]}
	modelAssociations = {0: [1297]}
	colorInfo = (10, (u'H', (1, 1, 1, 1)), {(u'green', (0, 1, 0, 1)): [9], (u'Zn', (0.490196, 0.501961, 0.690196, 1)): [6], (u'medium purple', (0.576471, 0.439216, 0.858824, 1)): [7], (u'N', (0.188235, 0.313725, 0.972549, 1)): [3], (u'P', (1, 0.501961, 0, 1)): [4], (u'O', (1, 0.0509804, 0.0509804, 1)): [1], (u'tan', (0.823529, 0.705882, 0.54902, 1)): [0], (u'Na', (0.670588, 0.360784, 0.94902, 1)): [5], (u'yellow', (1, 1, 0, 1)): [8]})
	viewerInfo = {'cameraAttrs': {'center': (41.955, 41.935, 19.775), 'fieldOfView': 20.469605526846, 'nearFar': (36.935727732249, 2.9073839970606), 'ortho': False, 'eyeSeparation': 50.8, 'focal': 19.775}, 'viewerAttrs': {'silhouetteColor': None, 'clipping': False, 'showSilhouette': False, 'showShadows': False, 'viewSize': 25.083489148581, 'labelsOnTop': True, 'depthCueRange': (0.5, 1), 'silhouetteWidth': 2, 'singleLayerTransparency': True, 'shadowTextureSize': 2048, 'backgroundImage': [None, 1, 2, 1, 0, 0], 'backgroundGradient': [('Chimera default', [(1, 1, 1, 1), (0, 0, 1, 1)], 1), 1, 0, 0], 'depthCue': True, 'highlight': 0, 'scaleFactor': 1, 'angleDependentTransparency': True, 'backgroundMethod': 0}, 'viewerHL': 9, 'cameraMode': 'mono', 'detail': 1.5, 'viewerFog': None, 'viewerBG': None}

	replyobj.status("Initializing session restore...", blankAfter=0,
		secondary=True)
	from SimpleSession.versions.v65 import expandSummary
	init(dict(enumerate(expandSummary(colorInfo))))
	replyobj.status("Restoring colors...", blankAfter=0,
		secondary=True)
	restoreColors(colors, materials)
	replyobj.status("Restoring molecules...", blankAfter=0,
		secondary=True)
	restoreMolecules(molInfo, resInfo, atomInfo, bondInfo, crdInfo)
	replyobj.status("Restoring surfaces...", blankAfter=0,
		secondary=True)
	restoreSurfaces(surfInfo)
	replyobj.status("Restoring VRML models...", blankAfter=0,
		secondary=True)
	restoreVRML(vrmlInfo)
	replyobj.status("Restoring pseudobond groups...", blankAfter=0,
		secondary=True)
	restorePseudoBondGroups(pbInfo)
	replyobj.status("Restoring model associations...", blankAfter=0,
		secondary=True)
	restoreModelAssociations(modelAssociations)
	replyobj.status("Restoring camera...", blankAfter=0,
		secondary=True)
	restoreViewer(viewerInfo)

try:
	restoreCoreModels()
except:
	reportRestoreError("Error restoring core models")

	replyobj.status("Restoring extension info...", blankAfter=0,
		secondary=True)


try:
	import StructMeasure
	from StructMeasure.DistMonitor import restoreDistances
	registerAfterModelsCB(restoreDistances, 1)
except:
	reportRestoreError("Error restoring distances in session")


def restoreMidasBase():
	formattedPositions = {}
	import Midas
	Midas.restoreMidasBase(formattedPositions)
try:
	restoreMidasBase()
except:
	reportRestoreError('Error restoring Midas base state')


def restoreMidasText():
	from Midas import midas_text
	midas_text.aliases = {}
	midas_text.userSurfCategories = {}

try:
	restoreMidasText()
except:
	reportRestoreError('Error restoring Midas text state')


def restore_cap_attributes():
 cap_attributes = \
  {
   'cap_attributes': [ ],
   'cap_color': None,
   'cap_offset': 0.01,
   'class': 'Caps_State',
   'default_cap_offset': 0.01,
   'mesh_style': False,
   'shown': True,
   'subdivision_factor': 1.0,
   'version': 1,
  }
 import SurfaceCap.session
 SurfaceCap.session.restore_cap_attributes(cap_attributes)
registerAfterModelsCB(restore_cap_attributes)


def restore_volume_data():
 volume_data_state = \
  {
   'class': 'Volume_Manager_State',
   'data_and_regions_state': [ ],
   'version': 2,
  }
 from VolumeViewer import session
 session.restore_volume_data_state(volume_data_state)

try:
  restore_volume_data()
except:
  reportRestoreError('Error restoring volume data')

geomData = {'AxisManager': {}, 'CentroidManager': {}, 'PlaneManager': {}}

try:
	from StructMeasure.Geometry import geomManager
	geomManager._restoreSession(geomData)
except:
	reportRestoreError("Error restoring geometry objects in session")


def restoreSession_RibbonStyleEditor():
	import SimpleSession
	import RibbonStyleEditor
	userScalings = []
	userXSections = []
	userResidueClasses = []
	residueData = [(1, 'Chimera default', 'rounded', u'unknown'), (2, 'Chimera default', 'rounded', u'nucleic acid'), (3, 'Chimera default', 'rounded', u'nucleic acid'), (4, 'Chimera default', 'rounded', u'nucleic acid'), (5, 'Chimera default', 'rounded', u'nucleic acid'), (6, 'Chimera default', 'rounded', u'unknown'), (7, 'Chimera default', 'rounded', u'nucleic acid'), (8, 'Chimera default', 'rounded', u'nucleic acid'), (9, 'Chimera default', 'rounded', u'nucleic acid'), (10, 'Chimera default', 'rounded', u'nucleic acid'), (11, 'Chimera default', 'rounded', u'unknown'), (12, 'Chimera default', 'rounded', u'nucleic acid'), (13, 'Chimera default', 'rounded', u'nucleic acid'), (14, 'Chimera default', 'rounded', u'nucleic acid'), (15, 'Chimera default', 'rounded', u'nucleic acid'), (16, 'Chimera default', 'rounded', u'unknown'), (17, 'Chimera default', 'rounded', u'unknown'), (18, 'Chimera default', 'rounded', u'unknown'), (19, 'Chimera default', 'rounded', u'unknown'), (20, 'Chimera default', 'rounded', u'unknown'), (21, 'Chimera default', 'rounded', u'nucleic acid'), (22, 'Chimera default', 'rounded', u'nucleic acid'),
(23, 'Chimera default', 'rounded', u'nucleic acid'), (24, 'Chimera default', 'rounded', u'nucleic acid')]
	flags = RibbonStyleEditor.NucleicDefault1
	SimpleSession.registerAfterModelsCB(RibbonStyleEditor.restoreState,
				(userScalings, userXSections,
				userResidueClasses, residueData, flags))
try:
	restoreSession_RibbonStyleEditor()
except:
	reportRestoreError("Error restoring RibbonStyleEditor state")

trPickle = 'gAJjQW5pbWF0ZS5UcmFuc2l0aW9ucwpUcmFuc2l0aW9ucwpxASmBcQJ9cQMoVQxjdXN0b21fc2NlbmVxBGNBbmltYXRlLlRyYW5zaXRpb24KVHJhbnNpdGlvbgpxBSmBcQZ9cQcoVQZmcmFtZXNxCEsBVQ1kaXNjcmV0ZUZyYW1lcQlLAVUKcHJvcGVydGllc3EKXXELVQNhbGxxDGFVBG5hbWVxDWgEVQRtb2RlcQ5VBmxpbmVhcnEPdWJVCGtleWZyYW1lcRBoBSmBcRF9cRIoaAhLFGgJSwFoCl1xE2gMYWgNaBBoDmgPdWJVBXNjZW5lcRRoBSmBcRV9cRYoaAhLAWgJSwFoCl1xF2gMYWgNaBRoDmgPdWJ1Yi4='
scPickle = 'gAJjQW5pbWF0ZS5TY2VuZXMKU2NlbmVzCnEBKYFxAn1xA1UHbWFwX2lkc3EEfXNiLg=='
kfPickle = 'gAJjQW5pbWF0ZS5LZXlmcmFtZXMKS2V5ZnJhbWVzCnEBKYFxAn1xA1UHZW50cmllc3EEXXEFc2Iu'
def restoreAnimation():
	'A method to unpickle and restore animation objects'
	# Scenes must be unpickled after restoring transitions, because each
	# scene links to a 'scene' transition. Likewise, keyframes must be 
	# unpickled after restoring scenes, because each keyframe links to a scene.
	# The unpickle process is left to the restore* functions, it's 
	# important that it doesn't happen prior to calling those functions.
	import SimpleSession
	from Animate.Session import restoreTransitions
	from Animate.Session import restoreScenes
	from Animate.Session import restoreKeyframes
	SimpleSession.registerAfterModelsCB(restoreTransitions, trPickle)
	SimpleSession.registerAfterModelsCB(restoreScenes, scPickle)
	SimpleSession.registerAfterModelsCB(restoreKeyframes, kfPickle)
try:
	restoreAnimation()
except:
	reportRestoreError('Error in Animate.Session')

def restoreLightController():
	import Lighting
	Lighting._setFromParams({'ratio': 1.25, 'brightness': 1.16, 'material': [30.0, (0.85, 0.85, 0.85), 1.0], 'back': [(0.3574067443365933, 0.6604015517481455, -0.6604015517481456), (1.0, 1.0, 1.0), 0.0], 'mode': 'two-point', 'key': [(-0.3574067443365933, 0.6604015517481455, 0.6604015517481456), (1.0, 1.0, 1.0), 1.0], 'contrast': 0.83, 'fill': [(0.2505628070857316, 0.2505628070857316, 0.9351131265310294), (1.0, 1.0, 1.0), 0.0]})
try:
	restoreLightController()
except:
	reportRestoreError("Error restoring lighting parameters")


def restoreNucleotides():
	import NucleicAcids as NA
	NA.restoreState({0: {'residues': {2: {'side': 'orient'}, 3: {'side': 'orient'}, 4: {'side': 'orient'}, 5: {'side': 'orient'}, 7: {'side': 'orient'}, 8: {'side': 'orient'}, 9: {'side': 'orient'}, 10: {'side': 'orient'}, 12: {'side': 'orient'}, 13: {'side': 'orient'}, 14: {'side': 'orient'}, 15: {'side': 'orient'}, 21: {'side': 'orient'}, 22: {'side': 'orient'}, 23: {'side': 'orient'}, 24: {'side': 'orient'}}}}, {})
try:
	restoreNucleotides()
except:
	reportRestoreError('Error restoring Nucleotides')

def restoreRemainder():
	from SimpleSession.versions.v65 import restoreWindowSize, \
	     restoreOpenStates, restoreSelections, restoreFontInfo, \
	     restoreOpenModelsAttrs, restoreModelClip, restoreSilhouettes

	curSelIds =  []
	savedSels = []
	openModelsAttrs = { 'cofrMethod': 4 }
	windowSize = (1920, 929)
	xformMap = {0: (((-0.080004783278734, 0.99538331711968, -0.053021567803535), 99.874231398102), (31.159805664734, 6.2806910441211, 70.079779447038), True)}
	fontInfo = {'face': ('Sans Serif', 'Normal', 16)}
	clipPlaneInfo = {}
	silhouettes = {0: True, 1297: True, 1298: True}

	replyobj.status("Restoring window...", blankAfter=0,
		secondary=True)
	restoreWindowSize(windowSize)
	replyobj.status("Restoring open states...", blankAfter=0,
		secondary=True)
	restoreOpenStates(xformMap)
	replyobj.status("Restoring font info...", blankAfter=0,
		secondary=True)
	restoreFontInfo(fontInfo)
	replyobj.status("Restoring selections...", blankAfter=0,
		secondary=True)
	restoreSelections(curSelIds, savedSels)
	replyobj.status("Restoring openModel attributes...", blankAfter=0,
		secondary=True)
	restoreOpenModelsAttrs(openModelsAttrs)
	replyobj.status("Restoring model clipping...", blankAfter=0,
		secondary=True)
	restoreModelClip(clipPlaneInfo)
	replyobj.status("Restoring per-model silhouettes...", blankAfter=0,
		secondary=True)
	restoreSilhouettes(silhouettes)

	replyobj.status("Restoring remaining extension info...", blankAfter=0,
		secondary=True)
try:
	restoreRemainder()
except:
	reportRestoreError("Error restoring post-model state")
from SimpleSession.versions.v65 import makeAfterModelsCBs
makeAfterModelsCBs()

from SimpleSession.versions.v65 import endRestore
replyobj.status('Finishing restore...', blankAfter=0, secondary=True)
endRestore({})
replyobj.status('', secondary=True)
replyobj.status('Restore finished.')
