# Supplementary material for: Imidazole-modified G-quadruplex DNA as metal-triggered peroxidase
Source: Chem Sci. 2019 Jan 7;10(8):2513–8. doi: 10.1039/c8sc05020a (PMC6399679; doi:10.1039/c8sc05020a)
Supplement: Supplementary file 6 [file SC-010-C8SC05020A-s006.py]

import cPickle, base64
try:
	from SimpleSession.versions.v65 import beginRestore,\
	    registerAfterModelsCB, reportRestoreError, checkVersion
except ImportError:
	from chimera import UserError
	raise UserError('Cannot open session that was saved in a'
	    ' newer version of Chimera; update your version')
checkVersion([1, 12, 41623])
import chimera
from chimera import replyobj
replyobj.status('Restoring session...', \
    blankAfter=0)
replyobj.status('Beginning session restore...', \
    blankAfter=0, secondary=True)
beginRestore()

def restoreCoreModels():
	from SimpleSession.versions.v65 import init, restoreViewer, \
	     restoreMolecules, restoreColors, restoreSurfaces, \
	     restoreVRML, restorePseudoBondGroups, restoreModelAssociations
	molInfo = cPickle.loads(base64.b64decode('gAJ9cQEoVRFyaWJib25JbnNpZGVDb2xvcnECSwFOfYdVCWJhbGxTY2FsZXEDSwFHP9AAAAAAAAB9h1UJcG9pbnRTaXplcQRLAUc/8AAAAAAAAH2HVQVjb2xvcnEFSwFLAH2HVQpyaWJib25UeXBlcQZLAUsAfYdVCnN0aWNrU2NhbGVxB0sBRz/wAAAAAAAAfYdVDG1tQ0lGSGVhZGVyc3EIXXEJTmFVDGFyb21hdGljTW9kZXEKSwFLAX2HVQp2ZHdEZW5zaXR5cQtLAUdAFAAAAAAAAH2HVQZoaWRkZW5xDEsBiX2HVQ1hcm9tYXRpY0NvbG9ycQ1LAU59h1UPcmliYm9uU21vb3RoaW5ncQ5LAUsAfYdVCWF1dG9jaGFpbnEPSwGIfYdVCnBkYlZlcnNpb25xEEsBSwJ9h1UIb3B0aW9uYWxxEX1xElUIb3BlbmVkQXNxE4iJSwEoWE4AAABDOlxVc2Vyc1xQaGlsaXBcRGVza3RvcFxDYWxjdWxhdGlvbnNcTURcMjAxODA3MzFfMkwxUl9DdV81MG5zXE1haW5fQ2x1c3Rlci5wZGJxFFUDUERCcRVOiXRxFn2Hh3NVD2xvd2VyQ2FzZUNoYWluc3EXSwGJfYdVCWxpbmVXaWR0aHEYSwFHP/AAAAAAAAB9h1UPcmVzaWR1ZUxhYmVsUG9zcRlLAUsAfYdVBG5hbWVxGksBWBAAAABNYWluX0NsdXN0ZXIucGRifYdVD2Fyb21hdGljRGlzcGxheXEbSwGJfYdVD3JpYmJvblN0aWZmbmVzc3EcSwFHP+mZmZmZmZp9h1UKcGRiSGVhZGVyc3EdXXEefXEfYVUDaWRzcSBLAUsASwCGfYdVDnN1cmZhY2VPcGFjaXR5cSFLAUe/8AAAAAAAAH2HVRBhcm9tYXRpY0xpbmVUeXBlcSJLAUsCfYdVFHJpYmJvbkhpZGVzTWFpbmNoYWlucSNLAYh9h1UHZGlzcGxheXEkSwGIfYd1Lg=='))
	resInfo = cPickle.loads(base64.b64decode('gAJ9cQEoVQZpbnNlcnRxAksYVQEgfYdVC2ZpbGxEaXNwbGF5cQNLGIh9cQSJTl1xBShLAEsBhnEGSwVLAYZxB0sKSwGGcQhLD0sBhnEJSxRLBIZxCmWGc4dVBG5hbWVxC0sYWAIAAABER31xDChYAwAAAExZNV1xDShLBUsPZVgDAAAATFg1XXEOKEsASwplWAMAAABERzNdcQ8oSwRLCUsOSxNlWAIAAABOQV1xEChLFEsVSxZlWAMAAABDVU1dcRFLF2F1h1UFY2hhaW5xEksYWAEAAABBfXETWAMAAABoZXROXXEUSxRLA4ZxFWGGc4dVDnJpYmJvbkRyYXdNb2RlcRZLGEsCfYdVAnNzcRdLGImJhn2HVQhtb2xlY3VsZXEYSxhLAH2HVQtyaWJib25Db2xvcnEZSxhOfYdVBWxhYmVscRpLGFgAAAAAfYdVCmxhYmVsQ29sb3JxG0sYTn2HVQhmaWxsTW9kZXEcSxhLAX2HVQVpc0hldHEdSxiJfXEeiE5dcR8oSwBLAYZxIEsESwKGcSFLCUsChnEiSw5LAoZxI0sTSwWGcSRlhnOHVQtsYWJlbE9mZnNldHElSxhOfYdVCHBvc2l0aW9ucSZdcSdLAUsYhnEoYVUNcmliYm9uRGlzcGxheXEpSxiJfXEqiE5dcSsoSwJLA4ZxLEsHSwOGcS1LDEsDhnEuSxFLA4ZxL2WGc4dVCG9wdGlvbmFscTB9VQRzc0lkcTFLGEr/////fYd1Lg=='))
	atomInfo = cPickle.loads(base64.b64decode('gAJ9cQEoVQdyZXNpZHVlcQJNZAJLBX1xAyhLAU5dcQRLAEsThnEFYYZLAk5dcQZLE0shhnEHYYZLA05dcQhLNEshhnEJYYZLBE5dcQpLVUshhnELYYZLBk5dcQxLmEsThnENYYZLB05dcQ5Lq0shhnEPYYZLCE5dcRBLzEshhnERYYZLCU5dcRJL7UshhnETYYZLCk5dcRRNDgFLIoZxFWGGSwtOXXEWTTABSxOGcRdhhksMTl1xGE1DAUshhnEZYYZLDU5dcRpNZAFLIYZxG2GGSw5OXXEcTYUBSyGGcR1hhksPTl1xHk2mAUsihnEfYYZLEE5dcSBNyAFLE4ZxIWGGSxFOXXEiTdsBSyGGcSNhhksSTl1xJE38AUshhnElYYZLE05dcSZNHQJLIYZxJ2GGSxROXXEoTT4CSyKGcSlhhksVTl1xKk1gAksBhnErYYZLFk5dcSxNYQJLAYZxLWGGSxdOXXEuTWICSwGGcS9hhksYTl1xME1jAksBhnExYYZ1h1UIdmR3Q29sb3JxMk1kAk59h1UEbmFtZXEzTWQCWAMAAABIMjF9cTQoWAMAAABIM1RdcTUoS5dNLwFNxwFNXwJlWAMAAABPMVBdcTYoSxRLNUtWS3dLrEvNS+5NDwFNRAFNZQFNhgFNpwFN3AFN/QFNHgJNPwJlWAMAAABPNSddcTcoSxZLN0tYS3lLrkvPS/BNEQFNRgFNZwFNiAFNqQFN3gFN/wFNIAJNQQJlWAMAAABDMyddcTgoSy5LT0twS5FLxkvnTQgBTSkBTV4BTX8BTaABTcEBTfYBTRcCTTgCTVkCZVgDAAAASDIyXXE5KEsFSytLTEttS45LnUvDS+RNBQFNJgFNNQFNWwFNfAFNnQFNvgFNzQFN8wFNFAJNNQJNVgJlWAMAAABDNSddcTooSxdLOEtZS3pLr0vQS/FNEgFNRwFNaAFNiQFNqgFN3wFNAAJNIQJNQgJlWAIAAABIT11xOyhLB0ufTTcBTc8BZVgCAAAATzZdcTwoSyVLRktnS4hLvUveS/9NIAFNVQFNdgFNlwFNuAFN7QFNDgJNLwJNUAJlWAIAAABPMl1xPShLBkueTTYBTc4BZVgDAAAASDMyXXE+KEsKS6JNOgFN0gFlWAMAAABIMyddcT8oSy9LUEtxS5JLx0voTQkBTSoBTV8BTYABTaEBTcIBTfcBTRgCTTkCTVoCZVgCAAAAQzhdcUAoSyBLQUtiS4NLuEvZS/pNGwFNUAFNcQFNkgFNswFN6AFNCQJNKgJNSwJlWAMAAABPNCddcUEoSxxLPUteS39LtEvVS/ZNFwFNTAFNbQFNjgFNrwFN5AFNBQJNJgJNRwJlWAIAAABOWF1xQihLEE1AAWVYAgAAAE5ZXXFDKEuoTdgBZVgEAAAASDInMl1xRChLMktTS3RLlUvKS+tNDAFNLQFNYgFNgwFNpAFNxQFN+gFNGwJNPAJNXQJlWAMAAABIMzFdcUUoSwlLoU05AU3RAWVYAgAAAEMzXXFGKEsIS6BNOAFN0AFlWAIAAABDMl1xRyhLA0soS0lLakuLS5tLwEvhTQIBTSMBTTMBTVgBTXkBTZoBTbsBTcsBTfABTRECTTICTVMCZVgCAAAAQzFdcUgoSwFLmU0xAU3JAWVYAgAAAE43XXFJKEsiS0NLZEuFS7pL20v8TR0BTVIBTXMBTZQBTbUBTeoBTQsCTSwCTU0CZVgCAAAAQzZdcUooSxFLJEtFS2ZLh0upS7xL3Uv+TR8BTUEBTVQBTXUBTZYBTbcBTdkBTewBTQ0CTS4CTU8CZVgCAAAAQzVdcUsoSw5LI0tES2VLhkumS7tL3Ev9TR4BTT4BTVMBTXQBTZUBTbYBTdYBTesBTQwCTS0CTU4CZVgCAAAAQzRdcUwoSwxLLUtOS29LkEukS8VL5k0HAU0oAU08AU1dAU1+AU2fAU3AAU3UAU31AU0WAk03Ak1YAmVYAwAAAEMxJ11xTShLHUs+S19LgEu1S9ZL900YAU1NAU1uAU2PAU2wAU3lAU0GAk0nAk1IAmVYAwAAAE8yUF1xTihLFUs2S1dLeEutS85L700QAU1FAU1mAU2HAU2oAU3dAU3+AU0fAk1AAmVYAQAAAFBdcU8oSxNLNEtVS3ZLq0vMS+1NDgFNQwFNZAFNhQFNpgFN2wFN/AFNHQJNPgJlWAMAAABDNCddcVAoSxpLO0tcS31LskvTS/RNFQFNSgFNawFNjAFNrQFN4gFNAwJNJAJNRQJlWAQAAABINScxXXFRKEsYSzlLWkt7S7BL0UvyTRMBTUgBTWkBTYoBTasBTeABTQECTSICTUMCZVgEAAAASDUnMl1xUihLGUs6S1tLfEuxS9JL800UAU1JAU1qAU2LAU2sAU3hAU0CAk0jAk1EAmVYAgAAAE4xXXFTKEsLSyZLR0toS4lLo0u+S99NAAFNIQFNOwFNVgFNdwFNmAFNuQFN0wFN7gFNDwJNMAJNUQJlWAIAAABOMl1xVChLKUtKS2tLjEvBS+JNAwFNJAFNWQFNegFNmwFNvAFN8QFNEgJNMwJNVAJlWAIAAABOM11xVShLLEtNS25Lj0vES+VNBgFNJwFNXAFNfQFNngFNvwFN9AFNFQJNNgJNVwJlWAIAAABDVV1xVk1jAmFYAwAAAEgxJ11xVyhLHks/S2BLgUu2S9dL+E0ZAU1OAU1vAU2QAU2xAU3mAU0HAk0oAk1JAmVYAwAAAEg0J11xWChLG0s8S11LfkuzS9RL9U0WAU1LAU1sAU2NAU2uAU3jAU0EAk0lAk1GAmVYAgAAAEg4XXFZKEshS0JLY0uES7lL2kv7TRwBTVEBTXIBTZMBTbQBTekBTQoCTSsCTUwCZVgCAAAATjldcVooSx9LQEthS4JLt0vYS/lNGgFNTwFNcAFNkQFNsgFN5wFNCAJNKQJNSgJlWAIAAABIMV1xWyhLAksnS0hLaUuKS5pLv0vgTQEBTSIBTTIBTVcBTXgBTZkBTboBTcoBTe8BTRACTTECTVICZVgCAAAASDZdcVwoSxJLqk1CAU3aAWVYAgAAAEg0XXFdKEsNS6VNPQFN1QFlWAIAAABINV1xXihLD0unTT8BTdcBZVgEAAAASDInMV1xXyhLMUtSS3NLlEvJS+pNCwFNLAFNYQFNggFNowFNxAFN+QFNGgJNOwJNXAJlWAIAAABOQV1xYChNYAJNYQJNYgJlWAMAAABPMyddcWEoSwBLM0tUS3VLlkuYS8tL7E0NAU0uAU0wAU1jAU2EAU2lAU3GAU3IAU37AU0cAk09Ak1eAmVYAwAAAEMyJ11xYihLMEtRS3JLk0vIS+lNCgFNKwFNYAFNgQFNogFNwwFN+AFNGQJNOgJNWwJldYdVA3Zkd3FjTWQCiX2HVQ5zdXJmYWNlRGlzcGxheXFkTWQCiX2HVQVjb2xvcnFlTWQCSwJ9cWYoSwFdcWcoSwBLBksUSxVLFkscSyVLM0s1SzZLN0s9S0ZLVEtWS1dLWEteS2dLdUt3S3hLeUt/S4hLlkuYS55LrEutS65LtEu9S8tLzUvOS89L1UveS+xL7kvvS/BL9kv/TQ0BTQ8BTRABTREBTRcBTSABTS4BTTABTTYBTUQBTUUBTUYBTUwBTVUBTWMBTWUBTWYBTWcBTW0BTXYBTYQBTYYBTYcBTYgBTY4BTZcBTaUBTacBTagBTakBTa8BTbgBTcYBTcgBTc4BTdwBTd0BTd4BTeQBTe0BTfsBTf0BTf4BTf8BTQUCTQ4CTRwCTR4CTR8CTSACTSYCTS8CTT0CTT8CTUACTUECTUcCTVACTV4CZUsDXXFoKEsLSxBLH0siSyZLKUssS0BLQ0tHS0pLTUthS2RLaEtrS25LgkuFS4lLjEuPS6NLqEu3S7pLvkvBS8RL2EvbS99L4kvlS/lL/E0AAU0DAU0GAU0aAU0dAU0hAU0kAU0nAU07AU1AAU1PAU1SAU1WAU1ZAU1cAU1wAU1zAU13AU16AU19AU2RAU2UAU2YAU2bAU2eAU2yAU21AU25AU28AU2/AU3TAU3YAU3nAU3qAU3uAU3xAU30AU0IAk0LAk0PAk0SAk0VAk0pAk0sAk0wAk0zAk02Ak1KAk1NAk1RAk1UAk1XAmVLBF1xaShLE0s0S1VLdkurS8xL7U0OAU1DAU1kAU2FAU2mAU3bAU38AU0dAk0+AmVLBV1xaihNYAJNYQJNYgJlSwZdcWtNYwJhTl1xbChLAUsDSwhLDEsOSxFLF0saSx1LIEsjSyRLKEstSy5LMEs4SztLPktBS0RLRUtJS05LT0tRS1lLXEtfS2JLZUtmS2pLb0twS3JLekt9S4BLg0uGS4dLi0uQS5FLk0uZS5tLoEukS6ZLqUuvS7JLtUu4S7tLvEvAS8VLxkvIS9BL00vWS9lL3EvdS+FL5kvnS+lL8Uv0S/dL+kv9S/5NAgFNBwFNCAFNCgFNEgFNFQFNGAFNGwFNHgFNHwFNIwFNKAFNKQFNKwFNMQFNMwFNOAFNPAFNPgFNQQFNRwFNSgFNTQFNUAFNUwFNVAFNWAFNXQFNXgFNYAFNaAFNawFNbgFNcQFNdAFNdQFNeQFNfgFNfwFNgQFNiQFNjAFNjwFNkgFNlQFNlgFNmgFNnwFNoAFNogFNqgFNrQFNsAFNswFNtgFNtwFNuwFNwAFNwQFNwwFNyQFNywFN0AFN1AFN1gFN2QFN3wFN4gFN5QFN6AFN6wFN7AFN8AFN9QFN9gFN+AFNAAJNAwJNBgJNCQJNDAJNDQJNEQJNFgJNFwJNGQJNIQJNJAJNJwJNKgJNLQJNLgJNMgJNNwJNOAJNOgJNQgJNRQJNSAJNSwJNTgJNTwJNUwJNWAJNWQJNWwJldYdVCWlkYXRtVHlwZXFtTWQCiX2HVQZhbHRMb2Nxbk1kAlUAfYdVBWxhYmVscW9NZAJYAAAAAH2HVQ5zdXJmYWNlT3BhY2l0eXFwTWQCR7/wAAAAAAAAfYdVB2VsZW1lbnRxcU1kAksBfXFyKEsGXXFzKEsBSwNLCEsMSw5LEUsXSxpLHUsgSyNLJEsoSy1LLkswSzhLO0s+S0FLREtFS0lLTktPS1FLWUtcS19LYktlS2ZLaktvS3BLckt6S31LgEuDS4ZLh0uLS5BLkUuTS5lLm0ugS6RLpkupS69Lsku1S7hLu0u8S8BLxUvGS8hL0EvTS9ZL2UvcS91L4UvmS+dL6UvxS/RL90v6S/1L/k0CAU0HAU0IAU0KAU0SAU0VAU0YAU0bAU0eAU0fAU0jAU0oAU0pAU0rAU0xAU0zAU04AU08AU0+AU1BAU1HAU1KAU1NAU1QAU1TAU1UAU1YAU1dAU1eAU1gAU1oAU1rAU1uAU1xAU10AU11AU15AU1+AU1/AU2BAU2JAU2MAU2PAU2SAU2VAU2WAU2aAU2fAU2gAU2iAU2qAU2tAU2wAU2zAU22AU23AU27AU3AAU3BAU3DAU3JAU3LAU3QAU3UAU3WAU3ZAU3fAU3iAU3lAU3oAU3rAU3sAU3wAU31AU32AU34AU0AAk0DAk0GAk0JAk0MAk0NAk0RAk0WAk0XAk0ZAk0hAk0kAk0nAk0qAk0tAk0uAk0yAk03Ak04Ak06Ak1CAk1FAk1IAk1LAk1OAk1PAk1TAk1YAk1ZAk1bAmVLB11xdChLC0sQSx9LIksmSylLLEtAS0NLR0tKS01LYUtkS2hLa0tuS4JLhUuJS4xLj0ujS6hLt0u6S75LwUvES9hL20vfS+JL5Uv5S/xNAAFNAwFNBgFNGgFNHQFNIQFNJAFNJwFNOwFNQAFNTwFNUgFNVgFNWQFNXAFNcAFNcwFNdwFNegFNfQFNkQFNlAFNmAFNmwFNngFNsgFNtQFNuQFNvAFNvwFN0wFN2AFN5wFN6gFN7gFN8QFN9AFNCAJNCwJNDwJNEgJNFQJNKQJNLAJNMAJNMwJNNgJNSgJNTQJNUQJNVAJNVwJlSwhdcXUoSwBLBksUSxVLFkscSyVLM0s1SzZLN0s9S0ZLVEtWS1dLWEteS2dLdUt3S3hLeUt/S4hLlkuYS55LrEutS65LtEu9S8tLzUvOS89L1UveS+xL7kvvS/BL9kv/TQ0BTQ8BTRABTREBTRcBTSABTS4BTTABTTYBTUQBTUUBTUYBTUwBTVUBTWMBTWUBTWYBTWcBTW0BTXYBTYQBTYYBTYcBTYgBTY4BTZcBTaUBTacBTagBTakBTa8BTbgBTcYBTcgBTc4BTdwBTd0BTd4BTeQBTe0BTfsBTf0BTf4BTf8BTQUCTQ4CTRwCTR4CTR8CTSACTSYCTS8CTT0CTT8CTUACTUECTUcCTVACTV4CZUsLXXF2KE1gAk1hAk1iAmVLD11xdyhLE0s0S1VLdkurS8xL7U0OAU1DAU1kAU2FAU2mAU3bAU38AU0dAk0+AmVLHV1xeE1jAmF1h1UKbGFiZWxDb2xvcnF5TWQCTn2HVQxzdXJmYWNlQ29sb3Jxek1kAk59h1UPc3VyZmFjZUNhdGVnb3J5cXtNZAJYBAAAAG1haW59cXxYBAAAAGlvbnNOXXF9TWACSwSGcX5hhnOHVQZyYWRpdXNxf01kAkc/8AAAAAAAAH1xgChHP/gAAAAAAABdcYEoSwBLBksUSxVLFkscSzNLNUs2SzdLPUtUS1ZLV0tYS15LdUt3S3hLeUt/S5ZLmEueS6xLrUuuS7RLy0vNS85Lz0vVS+xL7kvvS/BL9k0NAU0PAU0QAU0RAU0XAU0uAU0wAU02AU1EAU1FAU1GAU1MAU1jAU1lAU1mAU1nAU1tAU2EAU2GAU2HAU2IAU2OAU2lAU2nAU2oAU2pAU2vAU3GAU3IAU3OAU3cAU3dAU3eAU3kAU37AU39AU3+AU3/AU0FAk0cAk0eAk0fAk0gAk0mAk09Ak0/Ak1AAk1BAk1HAk1eAmVHP/szM0AAAABdcYIoSwFLA0sISwxLDksRSxdLGksdSyBLI0skSyhLLUsuSzBLOEs7Sz5LQUtES0VLSUtOS09LUUtZS1xLX0tiS2VLZktqS29LcEtyS3pLfUuAS4NLhkuHS4tLkEuRS5NLmUubS6BLpEumS6lLr0uyS7VLuEu7S7xLwEvFS8ZLyEvQS9NL1kvZS9xL3UvhS+ZL50vpS/FL9Ev3S/pL/Uv+TQIBTQcBTQgBTQoBTRIBTRUBTRgBTRsBTR4BTR8BTSMBTSgBTSkBTSsBTTEBTTMBTTgBTTwBTT4BTUEBTUcBTUoBTU0BTVABTVMBTVQBTVgBTV0BTV4BTWABTWgBTWsBTW4BTXEBTXQBTXUBTXkBTX4BTX8BTYEBTYkBTYwBTY8BTZIBTZUBTZYBTZoBTZ8BTaABTaIBTaoBTa0BTbABTbMBTbYBTbcBTbsBTcABTcEBTcMBTckBTcsBTdABTdQBTdYBTdkBTd8BTeIBTeUBTegBTesBTewBTfABTfUBTfYBTfgBTQACTQMCTQYCTQkCTQwCTQ0CTRECTRYCTRcCTRkCTSECTSQCTScCTSoCTS0CTS4CTTICTTcCTTgCTToCTUICTUUCTUgCTUsCTU4CTU8CTVMCTVgCTVkCTVsCZUc/764UgAAAAF1xgyhNYAJNYQJNYgJlRz/6AAAAAAAAXXGEKEsLSxBLH0siSyZLKUssS0BLQ0tHS0pLTUthS2RLaEtrS25LgkuFS4lLjEuPS6NLqEu3S7pLvkvBS8RL2EvbS99L4kvlS/lL/E0AAU0DAU0GAU0aAU0dAU0hAU0kAU0nAU07AU1AAU1PAU1SAU1WAU1ZAU1cAU1wAU1zAU13AU16AU19AU2RAU2UAU2YAU2bAU2eAU2yAU21AU25AU28AU2/AU3TAU3YAU3nAU3qAU3uAU3xAU30AU0IAk0LAk0PAk0SAk0VAk0pAk0sAk0wAk0zAk02Ak1KAk1NAk1RAk1UAk1XAmVHP/euFIAAAABdcYUoSyVLRktnS4hLvUveS/9NIAFNVQFNdgFNlwFNuAFN7QFNDgJNLwJNUAJlRz/iPXCgAAAAXXGGTWMCYUc//e+dwAAAAF1xhyhLE0s0S1VLdkurS8xL7U0OAU1DAU1kAU2FAU2mAU3bAU38AU0dAk0+AmV1h1UKY29vcmRJbmRleHGIXXGJSwBNZAKGcYphVQtsYWJlbE9mZnNldHGLTWQCTn2HVRJtaW5pbXVtTGFiZWxSYWRpdXNxjE1kAkcAAAAAAAAAAH2HVQhkcmF3TW9kZXGNTWQCSwJ9cY5LAU5dcY9NYAJLBIZxkGGGc4dVCG9wdGlvbmFscZF9cZIoVQxzZXJpYWxOdW1iZXJxk4iIXXGUSwFNZAKGcZVhh1UHYmZhY3RvcnGWiIlNZAJHAAAAAAAAAAB9h4dVCW9jY3VwYW5jeXGXiIlNZAJHP/AAAAAAAAB9h4d1VQdkaXNwbGF5cZhNZAKIfYd1Lg=='))
	bondInfo = cPickle.loads(base64.b64decode('gAJ9cQEoVQVjb2xvcnECTZACTn2HVQVhdG9tc3EDXXEEKF1xBShLGksZZV1xBihLGksbZV1xByhLGkscZV1xCChLGkshZV1xCShLHEsdZV1xCihLHEseZV1xCyhLHEsfZV1xDChLIUsiZV1xDShLIUsjZV1xDihLIUskZV1xDyhLJUskZV1xEChLJUsmZV1xEShLJUsnZV1xEihLJ0spZV1xEyhLJ0soZV1xFChLKkspZV1xFShLKksrZV1xFihLKkskZV1xFyhLIEsfZV1xGChLGUssZV1xGShLNks1ZV1xGihLNks3ZV1xGyhLNks4ZV1xHChLNktJZV1xHShLQUs/ZV1xHihLQUtCZV1xHyhLQUtFZV1xIChLSUtHZV1xIShLSUtKZV1xIihLSUtLZV1xIyhLR0szZV1xJChLR0tIZV1xJShLR0tMZV1xJihLRks4ZV1xJyhLRks8ZV1xKChLRktFZV1xKShLM0swZV1xKihLM0s0ZV1xKyhLM0s1ZV1xLChLPEs7ZV1xLShLPEs9ZV1xLihLMEsvZV1xLyhLMEsxZV1xMChLMEsyZV1xMShLPUs+ZV1xMihLPUs/ZV1xMyhLOUs4ZV1xNChLOUs6ZV1xNShLOUs7ZV1xNihLQEs/ZV1xNyhLQ0tCZV1xOChLREtCZV1xOShLLUssZV1xOihLLkssZV1xOyhLTEtNZV1xPChLL0ssZV1xPShLV0tqZV1xPihLV0tZZV1xPyhLV0tWZV1xQChLV0tYZV1xQShLYktgZV1xQihLYktjZV1xQyhLYktmZV1xRChLaktoZV1xRShLaktrZV1xRihLaktsZV1xRyhLaEtpZV1xSChLaEttZV1xSShLaEtUZV1xSihLZ0tdZV1xSyhLZ0tmZV1xTChLZ0tZZV1xTShLVEtRZV1xTihLVEtVZV1xTyhLVEtWZV1xUChLXUtcZV1xUShLXUteZV1xUihLUUtQZV1xUyhLUUtSZV1xVChLUUtTZV1xVShLXktfZV1xVihLXktgZV1xVyhLWktbZV1xWChLWktcZV1xWShLWktZZV1xWihLYUtgZV1xWyhLZEtjZV1xXChLZUtjZV1xXShLTktNZV1xXihLT0tNZV1xXyhLbUtuZV1xYChLUEtNZV1xYShLeEt3ZV1xYihLeEt5ZV1xYyhLeEt6ZV1xZChLeEuLZV1xZShLg0uBZV1xZihLg0uEZV1xZyhLg0uHZV1xaChLi0uJZV1xaShLi0uMZV1xaihLi0uNZV1xayhLiUt1ZV1xbChLiUuKZV1xbShLiUuOZV1xbihLiEt6ZV1xbyhLiEt+ZV1xcChLiEuHZV1xcShLdUtyZV1xcihLdUt2ZV1xcyhLdUt3ZV1xdChLfkt9ZV1xdShLfkt/ZV1xdihLcktxZV1xdyhLcktzZV1xeChLckt0ZV1xeShLf0uAZV1xeihLf0uBZV1xeyhLe0t6ZV1xfChLe0t8ZV1xfShLe0t9ZV1xfihLgkuBZV1xfyhLhUuEZV1xgChLhkuEZV1xgShLb0tuZV1xgihLcEtuZV1xgyhLjkuPZV1xhChLcUtuZV1xhShLmUuYZV1xhihLmUuaZV1xhyhLmUubZV1xiChLmUusZV1xiShLpEuoZV1xiihLpEuiZV1xiyhLpEulZV1xjChLrEuqZV1xjShLrEutZV1xjihLrEuuZV1xjyhLqkurZV1xkChLqkuvZV1xkShLqkuWZV1xkihLqUubZV1xkyhLqUuoZV1xlChLqUufZV1xlShLlkuYZV1xlihLlkuTZV1xlyhLlkuXZV1xmChLn0ueZV1xmShLn0ugZV1xmihLk0uSZV1xmyhLk0uUZV1xnChLk0uVZV1xnShLoEuhZV1xnihLoEuiZV1xnyhLnEubZV1xoChLnEudZV1xoShLnEueZV1xoihLo0uiZV1xoyhLpkulZV1xpChLp0ulZV1xpShLsEuvZV1xpihLkEuPZV1xpyhLkUuPZV1xqChLkkuPZV1xqShLskuxZV1xqihLskuzZV1xqyhLsku0ZV1xrChLsku5ZV1xrShLtEu1ZV1xrihLtEu2ZV1xryhLtEu3ZV1xsChLuUu6ZV1xsShLuUu7ZV1xsihLuUu8ZV1xsyhLvUu8ZV1xtChLvUu+ZV1xtShLvUu/ZV1xtihLv0vAZV1xtyhLv0vBZV1xuChLwku8ZV1xuShLwkvBZV1xuihLwkvDZV1xuyhLuEu3ZV1xvChLsUvEZV1xvShLzkvNZV1xvihLzkvPZV1xvyhLzkvQZV1xwChLzkvhZV1xwShL2UvXZV1xwihL2UvaZV1xwyhL2UvdZV1xxChL4UvfZV1xxShL4UviZV1xxihL4UvjZV1xxyhL30vLZV1xyChL30vgZV1xyShL30vkZV1xyihL3kvQZV1xyyhL3kvUZV1xzChL3kvdZV1xzShLy0vIZV1xzihLy0vMZV1xzyhLy0vNZV1x0ChL1EvTZV1x0ShL1EvVZV1x0ihLyEvHZV1x0yhLyEvJZV1x1ChLyEvKZV1x1ShL1UvWZV1x1ihL1UvXZV1x1yhL0UvQZV1x2ChL0UvSZV1x2ShL0UvTZV1x2ihL2EvXZV1x2yhL20vaZV1x3ChL3EvaZV1x3ShLxUvEZV1x3ihLxkvEZV1x3yhL5EvlZV1x4ChLx0vEZV1x4ShL70vuZV1x4ihL70vwZV1x4yhL70vxZV1x5ChL700CAWVdceUoS/pL+GVdceYoS/pL+2VdcecoS/pL/mVdcegoTQIBTQABZV1x6ShNAgFNAwFlXXHqKE0CAU0EAWVdcesoTQABS+xlXXHsKE0AAU0BAWVdce0oTQABTQUBZV1x7ihL/0vxZV1x7yhL/0v1ZV1x8ChL/0v+ZV1x8ShL7EvpZV1x8ihL7EvtZV1x8yhL7EvuZV1x9ChL9Uv0ZV1x9ShL9Uv2ZV1x9ihL6UvoZV1x9yhL6UvqZV1x+ChL6UvrZV1x+ShL9kv3ZV1x+ihL9kv4ZV1x+yhL8kvxZV1x/ChL8kvzZV1x/ShL8kv0ZV1x/ihL+Uv4ZV1x/yhL/Ev7ZV1yAAEAAChL/Uv7ZV1yAQEAAChL5kvlZV1yAgEAAChL50vlZV1yAwEAAChNBQFNBgFlXXIEAQAAKEvoS+VlXXIFAQAAKE0QAU0jAWVdcgYBAAAoTRABTQ8BZV1yBwEAAChNEAFNEQFlXXIIAQAAKE0QAU0SAWVdcgkBAAAoTRsBTRkBZV1yCgEAAChNGwFNHAFlXXILAQAAKE0bAU0fAWVdcgwBAAAoTSMBTSEBZV1yDQEAAChNIwFNJAFlXXIOAQAAKE0jAU0lAWVdcg8BAAAoTSEBTSIBZV1yEAEAAChNIQFNJgFlXXIRAQAAKE0hAU0NAWVdchIBAAAoTSABTR8BZV1yEwEAAChNIAFNEgFlXXIUAQAAKE0gAU0WAWVdchUBAAAoTQ0BTQoBZV1yFgEAAChNDQFNDgFlXXIXAQAAKE0NAU0PAWVdchgBAAAoTRYBTRcBZV1yGQEAAChNFgFNFQFlXXIaAQAAKE0KAU0JAWVdchsBAAAoTQoBTQsBZV1yHAEAAChNCgFNDAFlXXIdAQAAKE0XAU0YAWVdch4BAAAoTRcBTRkBZV1yHwEAAChNEwFNEgFlXXIgAQAAKE0TAU0UAWVdciEBAAAoTRMBTRUBZV1yIgEAAChNGgFNGQFlXXIjAQAAKE0dAU0cAWVdciQBAAAoTR4BTRwBZV1yJQEAAChNBwFNBgFlXXImAQAAKE0IAU0GAWVdcicBAAAoTSYBTScBZV1yKAEAAChNCQFNBgFlXXIpAQAAKE0xAU0wAWVdcioBAAAoTTEBTTIBZV1yKwEAAChNMQFNMwFlXXIsAQAAKE0xAU1EAWVdci0BAAAoTTwBTToBZV1yLgEAAChNPAFNPQFlXXIvAQAAKE08AU1AAWVdcjABAAAoTUQBTUIBZV1yMQEAAChNRAFNRQFlXXIyAQAAKE1EAU1GAWVdcjMBAAAoTUIBTUcBZV1yNAEAAChNQgFNLgFlXXI1AQAAKE1CAU1DAWVdcjYBAAAoTUEBTTMBZV1yNwEAAChNQQFNNwFlXXI4AQAAKE1BAU1AAWVdcjkBAAAoTS4BTSsBZV1yOgEAAChNLgFNLwFlXXI7AQAAKE0uAU0wAWVdcjwBAAAoTTcBTTYBZV1yPQEAAChNNwFNOAFlXXI+AQAAKE0rAU0qAWVdcj8BAAAoTSsBTSwBZV1yQAEAAChNKwFNLQFlXXJBAQAAKE04AU05AWVdckIBAAAoTTgBTToBZV1yQwEAAChNNAFNMwFlXXJEAQAAKE00AU01AWVdckUBAAAoTTQBTTYBZV1yRgEAAChNOwFNOgFlXXJHAQAAKE0+AU09AWVdckgBAAAoTT8BTT0BZV1ySQEAAChNSAFNRwFlXXJKAQAAKE0oAU0nAWVdcksBAAAoTSkBTScBZV1yTAEAAChNKgFNJwFlXXJNAQAAKE1KAU1JAWVdck4BAAAoTUoBTUsBZV1yTwEAAChNSgFNTAFlXXJQAQAAKE1KAU1RAWVdclEBAAAoTUwBTU0BZV1yUgEAAChNTAFNTgFlXXJTAQAAKE1MAU1PAWVdclQBAAAoTVEBTVIBZV1yVQEAAChNUQFNUwFlXXJWAQAAKE1RAU1UAWVdclcBAAAoTVUBTVQBZV1yWAEAAChNVQFNVgFlXXJZAQAAKE1VAU1XAWVdcloBAAAoTVcBTVgBZV1yWwEAAChNVwFNWQFlXXJcAQAAKE1aAU1UAWVdcl0BAAAoTVoBTVkBZV1yXgEAAChNWgFNWwFlXXJfAQAAKE1QAU1PAWVdcmABAAAoTUkBTVwBZV1yYQEAAChNZgFNZQFlXXJiAQAAKE1mAU1nAWVdcmMBAAAoTWYBTWgBZV1yZAEAAChNZgFNeQFlXXJlAQAAKE1xAU1vAWVdcmYBAAAoTXEBTXIBZV1yZwEAAChNcQFNdQFlXXJoAQAAKE15AU13AWVdcmkBAAAoTXkBTXoBZV1yagEAAChNeQFNewFlXXJrAQAAKE13AU1jAWVdcmwBAAAoTXcBTXgBZV1ybQEAAChNdwFNfAFlXXJuAQAAKE12AU1oAWVdcm8BAAAoTXYBTWwBZV1ycAEAAChNdgFNdQFlXXJxAQAAKE1jAU1gAWVdcnIBAAAoTWMBTWQBZV1ycwEAAChNYwFNZQFlXXJ0AQAAKE1sAU1rAWVdcnUBAAAoTWwBTW0BZV1ydgEAAChNYAFNXwFlXXJ3AQAAKE1gAU1hAWVdcngBAAAoTWABTWIBZV1yeQEAAChNbQFNbgFlXXJ6AQAAKE1tAU1vAWVdcnsBAAAoTWkBTWgBZV1yfAEAAChNaQFNagFlXXJ9AQAAKE1pAU1rAWVdcn4BAAAoTXABTW8BZV1yfwEAAChNcwFNcgFlXXKAAQAAKE10AU1yAWVdcoEBAAAoTV0BTVwBZV1yggEAAChNXgFNXAFlXXKDAQAAKE18AU19AWVdcoQBAAAoTV8BTVwBZV1yhQEAAChNhwFNhgFlXXKGAQAAKE2HAU2IAWVdcocBAAAoTYcBTYkBZV1yiAEAAChNhwFNmgFlXXKJAQAAKE2SAU2QAWVdcooBAAAoTZIBTZMBZV1yiwEAAChNkgFNlgFlXXKMAQAAKE2aAU2YAWVdco0BAAAoTZoBTZsBZV1yjgEAAChNmgFNnAFlXXKPAQAAKE2YAU2EAWVdcpABAAAoTZgBTZkBZV1ykQEAAChNmAFNnQFlXXKSAQAAKE2XAU2JAWVdcpMBAAAoTZcBTY0BZV1ylAEAAChNlwFNlgFlXXKVAQAAKE2EAU2BAWVdcpYBAAAoTYQBTYUBZV1ylwEAAChNhAFNhgFlXXKYAQAAKE2NAU2MAWVdcpkBAAAoTY0BTY4BZV1ymgEAAChNgQFNgAFlXXKbAQAAKE2BAU2CAWVdcpwBAAAoTYEBTYMBZV1ynQEAAChNjgFNjwFlXXKeAQAAKE2OAU2QAWVdcp8BAAAoTYoBTYkBZV1yoAEAAChNigFNiwFlXXKhAQAAKE2KAU2MAWVdcqIBAAAoTZEBTZABZV1yowEAAChNlAFNkwFlXXKkAQAAKE2VAU2TAWVdcqUBAAAoTX4BTX0BZV1ypgEAAChNfwFNfQFlXXKnAQAAKE2dAU2eAWVdcqgBAAAoTYABTX0BZV1yqQEAAChNqAFNpwFlXXKqAQAAKE2oAU2pAWVdcqsBAAAoTagBTaoBZV1yrAEAAChNqAFNuwFlXXKtAQAAKE2zAU2xAWVdcq4BAAAoTbMBTbQBZV1yrwEAAChNswFNtwFlXXKwAQAAKE27AU25AWVdcrEBAAAoTbsBTbwBZV1ysgEAAChNuwFNvQFlXXKzAQAAKE25AU26AWVdcrQBAAAoTbkBTb4BZV1ytQEAAChNuQFNpQFlXXK2AQAAKE24AU2qAWVdcrcBAAAoTbgBTa4BZV1yuAEAAChNuAFNtwFlXXK5AQAAKE2lAU2nAWVdcroBAAAoTaUBTaIBZV1yuwEAAChNpQFNpgFlXXK8AQAAKE2uAU2tAWVdcr0BAAAoTa4BTa8BZV1yvgEAAChNogFNoQFlXXK/AQAAKE2iAU2jAWVdcsABAAAoTaIBTaQBZV1ywQEAAChNrwFNsAFlXXLCAQAAKE2vAU2xAWVdcsMBAAAoTasBTaoBZV1yxAEAAChNqwFNrAFlXXLFAQAAKE2rAU2tAWVdcsYBAAAoTbIBTbEBZV1yxwEAAChNtQFNtAFlXXLIAQAAKE22AU20AWVdcskBAAAoTZ8BTZ4BZV1yygEAAChNoAFNngFlXXLLAQAAKE2+AU2/AWVdcswBAAAoTaEBTZ4BZV1yzQEAAChNyQFNyAFlXXLOAQAAKE3JAU3KAWVdcs8BAAAoTckBTcsBZV1y0AEAAChNyQFN3AFlXXLRAQAAKE3UAU3SAWVdctIBAAAoTdQBTdUBZV1y0wEAAChN1AFN2AFlXXLUAQAAKE3cAU3aAWVdctUBAAAoTdwBTd0BZV1y1gEAAChN3AFN3gFlXXLXAQAAKE3aAU3GAWVdctgBAAAoTdoBTdsBZV1y2QEAAChN2gFN3wFlXXLaAQAAKE3ZAU3LAWVdctsBAAAoTdkBTc8BZV1y3AEAAChN2QFN2AFlXXLdAQAAKE3GAU3DAWVdct4BAAAoTcYBTccBZV1y3wEAAChNxgFNyAFlXXLgAQAAKE3PAU3OAWVdcuEBAAAoTc8BTdABZV1y4gEAAChNwwFNwgFlXXLjAQAAKE3DAU3EAWVdcuQBAAAoTcMBTcUBZV1y5QEAAChN0AFN0QFlXXLmAQAAKE3QAU3SAWVdcucBAAAoTcwBTcsBZV1y6AEAAChNzAFNzQFlXXLpAQAAKE3MAU3OAWVdcuoBAAAoTdMBTdIBZV1y6wEAAChN1gFN1QFlXXLsAQAAKE3XAU3VAWVdcu0BAAAoTeABTd8BZV1y7gEAAChNwAFNvwFlXXLvAQAAKE3BAU2/AWVdcvABAAAoTcIBTb8BZV1y8QEAAChN4gFN4QFlXXLyAQAAKE3iAU3jAWVdcvMBAAAoTeIBTeQBZV1y9AEAAChN4gFN6QFlXXL1AQAAKE3kAU3lAWVdcvYBAAAoTeQBTeYBZV1y9wEAAChN5AFN5wFlXXL4AQAAKE3pAU3qAWVdcvkBAAAoTekBTesBZV1y+gEAAChN6QFN7AFlXXL7AQAAKE3tAU3sAWVdcvwBAAAoTe0BTe4BZV1y/QEAAChN7QFN7wFlXXL+AQAAKE3vAU3wAWVdcv8BAAAoTe8BTfEBZV1yAAIAAChN8gFN7AFlXXIBAgAAKE3yAU3xAWVdcgICAAAoTfIBTfMBZV1yAwIAAChN6AFN5wFlXXIEAgAAKE3hAU30AWVdcgUCAAAoTf4BTRECZV1yBgIAAChN/gFN/QFlXXIHAgAAKE3+AU3/AWVdcggCAAAoTf4BTQACZV1yCQIAAChNCQJNBwJlXXIKAgAAKE0JAk0KAmVdcgsCAAAoTQkCTQ0CZV1yDAIAAChNEQJNDwJlXXINAgAAKE0RAk0SAmVdcg4CAAAoTRECTRMCZV1yDwIAAChNDwJNEAJlXXIQAgAAKE0PAk0UAmVdchECAAAoTQ8CTfsBZV1yEgIAAChNDgJNDQJlXXITAgAAKE0OAk0AAmVdchQCAAAoTQ4CTQQCZV1yFQIAAChN+wFN+AFlXXIWAgAAKE37AU38AWVdchcCAAAoTfsBTf0BZV1yGAIAAChNBAJNAwJlXXIZAgAAKE0EAk0FAmVdchoCAAAoTfgBTfcBZV1yGwIAAChN+AFN+QFlXXIcAgAAKE34AU36AWVdch0CAAAoTQUCTQcCZV1yHgIAAChNBQJNBgJlXXIfAgAAKE0BAk0AAmVdciACAAAoTQECTQICZV1yIQIAAChNAQJNAwJlXXIiAgAAKE0IAk0HAmVdciMCAAAoTQsCTQoCZV1yJAIAAChNDAJNCgJlXXIlAgAAKE31AU30AWVdciYCAAAoTfYBTfQBZV1yJwIAAChNFAJNFQJlXXIoAgAAKE33AU30AWVdcikCAAAoTR8CTR4CZV1yKgIAAChNHwJNIAJlXXIrAgAAKE0fAk0hAmVdciwCAAAoTR8CTTICZV1yLQIAAChNKgJNKAJlXXIuAgAAKE0qAk0rAmVdci8CAAAoTSoCTS4CZV1yMAIAAChNMgJNMAJlXXIxAgAAKE0yAk0zAmVdcjICAAAoTTICTTQCZV1yMwIAAChNMAJNHAJlXXI0AgAAKE0wAk0xAmVdcjUCAAAoTTACTTUCZV1yNgIAAChNLwJNIQJlXXI3AgAAKE0vAk0lAmVdcjgCAAAoTS8CTS4CZV1yOQIAAChNHAJNGQJlXXI6AgAAKE0cAk0dAmVdcjsCAAAoTRwCTR4CZV1yPAIAAChNJQJNJAJlXXI9AgAAKE0lAk0mAmVdcj4CAAAoTRkCTRgCZV1yPwIAAChNGQJNGgJlXXJAAgAAKE0ZAk0bAmVdckECAAAoTSYCTScCZV1yQgIAAChNJgJNKAJlXXJDAgAAKE0iAk0hAmVdckQCAAAoTSICTSMCZV1yRQIAAChNIgJNJAJlXXJGAgAAKE0pAk0oAmVdckcCAAAoTSwCTSsCZV1ySAIAAChNLQJNKwJlXXJJAgAAKE0WAk0VAmVdckoCAAAoTRcCTRUCZV1ySwIAAChNNQJNNgJlXXJMAgAAKE0YAk0VAmVdck0CAAAoTUACTT8CZV1yTgIAAChNQAJNQQJlXXJPAgAAKE1AAk1CAmVdclACAAAoTUACTVMCZV1yUQIAAChNSwJNSQJlXXJSAgAAKE1LAk1MAmVdclMCAAAoTUsCTU8CZV1yVAIAAChNUwJNUQJlXXJVAgAAKE1TAk1UAmVdclYCAAAoTVMCTVUCZV1yVwIAAChNUQJNPQJlXXJYAgAAKE1RAk1SAmVdclkCAAAoTVECTVYCZV1yWgIAAChNUAJNQgJlXXJbAgAAKE1QAk1GAmVdclwCAAAoTVACTU8CZV1yXQIAAChNPQJNOgJlXXJeAgAAKE09Ak0+AmVdcl8CAAAoTT0CTT8CZV1yYAIAAChNRgJNRQJlXXJhAgAAKE1GAk1HAmVdcmICAAAoTToCTTkCZV1yYwIAAChNOgJNOwJlXXJkAgAAKE06Ak08AmVdcmUCAAAoTUcCTUgCZV1yZgIAAChNRwJNSQJlXXJnAgAAKE1DAk1CAmVdcmgCAAAoTUMCTUQCZV1yaQIAAChNQwJNRQJlXXJqAgAAKE1KAk1JAmVdcmsCAAAoTU0CTUwCZV1ybAIAAChNTgJNTAJlXXJtAgAAKE03Ak02AmVdcm4CAAAoTTgCTTYCZV1ybwIAAChNVgJNVwJlXXJwAgAAKE05Ak02AmVdcnECAAAoTWECTXQCZV1ycgIAAChNYQJNYAJlXXJzAgAAKE1hAk1iAmVdcnQCAAAoTWECTWMCZV1ydQIAAChNbAJNagJlXXJ2AgAAKE1sAk1tAmVdcncCAAAoTWwCTXACZV1yeAIAAChNdAJNcgJlXXJ5AgAAKE10Ak11AmVdcnoCAAAoTXQCTXYCZV1yewIAAChNcgJNcwJlXXJ8AgAAKE1yAk13AmVdcn0CAAAoTXICTV4CZV1yfgIAAChNcQJNcAJlXXJ/AgAAKE1xAk1jAmVdcoACAAAoTXECTWcCZV1ygQIAAChNXgJNWwJlXXKCAgAAKE1eAk1fAmVdcoMCAAAoTV4CTWACZV1yhAIAAChNZwJNaAJlXXKFAgAAKE1nAk1mAmVdcoYCAAAoTVsCTVoCZV1yhwIAAChNWwJNXAJlXXKIAgAAKE1bAk1dAmVdcokCAAAoTWgCTWkCZV1yigIAAChNaAJNagJlXXKLAgAAKE1kAk1jAmVdcowCAAAoTWQCTWUCZV1yjQIAAChNZAJNZgJlXXKOAgAAKE1rAk1qAmVdco8CAAAoTW4CTW0CZV1ykAIAAChNbwJNbQJlXXKRAgAAKE14Ak13AmVdcpICAAAoTVgCTVcCZV1ykwIAAChNWQJNVwJlXXKUAgAAKE1aAk1XAmVlVQVsYWJlbHKVAgAATZACWAAAAAB9h1UIaGFsZmJvbmRylgIAAE2QAoh9h1UGcmFkaXVzcpcCAABNkAJHP8mZmaAAAAB9h1ULbGFiZWxPZmZzZXRymAIAAE2QAk59h1UIZHJhd01vZGVymQIAAE2QAksBfYdVCG9wdGlvbmFscpoCAAB9VQdkaXNwbGF5cpsCAABNkAJLAn2HdS4='))
	crdInfo = cPickle.loads(base64.b64decode('gAJ9cQFLAH1xAihLAF1xAyhHQEGcKPXCj1xHQD/Cj1wo9cNHQDOcKPXCj1yHcQRHQEHPXCj1wo9HQEBGZmZmZmZHQDS1wo9cKPaHcQVHQEF5mZmZmZpHQEAa4UeuFHtHQDWAAAAAAACHcQZHQEKHrhR64UhHQEAgAAAAAABHQDU9cKPXCj2HcQdHQEKLhR64UexHQEAzMzMzMzNHQDZR64UeuFKHcQhHQEKqPXCj1wpHQD84UeuFHrhHQDUCj1wo9cOHcQlHQEMI9cKPXClHQECPXCj1wo9HQDS64UeuFHuHcQpHQEMD1wo9cKRHQEB+uFHrhR9HQDPHrhR64UiHcQtHQEGqPXCj1wpHQEELhR64UexHQDScKPXCj1yHcQxHQEEj1wo9cKRHQEElHrhR64VHQDRhR64UeuGHcQ1HQEHzMzMzMzNHQEFLhR64UexHQDPR64UeuFKHcQ5HQEHKPXCj1wpHQEFdcKPXCj1HQDXrhR64UeyHcQ9HQEFa4UeuFHtHQEFa4UeuFHtHQDb1wo9cKPaHcRBHQEDeuFHrhR9HQEEcKPXCj1xHQDbwo9cKPXGHcRFHQEGnrhR64UhHQEGnrhR64UhHQDgMzMzMzM2HcRJHQEFwo9cKPXFHQEG+uFHrhR9HQDkFHrhR64WHcRNHQEJFHrhR64VHQEHij1wo9cNHQDej1wo9cKSHcRRHQEJVwo9cKPZHQEGvXCj1wo9HQDZcKPXCj1yHcRVHQELFHrhR64VHQEHMzMzMzM1HQDXCj1wo9cOHcRZHQEHeuFHrhR9HQEAUeuFHrhRHQDI4UeuFHriHcRdHQEGYUeuFHrhHQD8hR64UeuFHQDFAAAAAAACHcRhHQEKXCj1wo9dHQEBFHrhR64VHQDI9cKPXCj2HcRlHQEFrhR64UexHQEC9cKPXCj1HQDHhR64UeuGHcRpHQECvXCj1wo9HQECuFHrhR65HQDICj1wo9cOHcRtHQECD1wo9cKRHQEBYUeuFHrhHQDE64UeuFHuHcRxHQECVwo9cKPZHQEBzMzMzMzNHQDL4UeuFHriHcR1HQEAzMzMzMzNHQEFI9cKPXClHQDHrhR64UeyHcR5HQD9o9cKPXClHQEErhR64UexHQDJUeuFHrhSHcR9HQECFHrhR64VHQEHOFHrhR65HQDKZmZmZmZqHcSBHQEDR64UeuFJHQEJHrhR64UhHQDG1wo9cKPaHcSFHQECHrhR64UhHQEK9cKPXCj1HQDHCj1wo9cOHcSJHQEGAAAAAAABHQEJvXCj1wo9HQDIrhR64UeyHcSNHQEIYUeuFHrhHQEIeuFHrhR9HQDHZmZmZmZqHcSRHQEIZmZmZmZpHQEG3Cj1wo9dHQDEhR64UeuGHcSVHQEKZmZmZmZpHQEJUeuFHrhRHQDKUeuFHrhSHcSZHQEJTMzMzMzNHQELUeuFHrhRHQDNcKPXCj1yHcSdHQEKhR64UeuFHQENBR64UeuFHQDRR64UeuFKHcShHQEM8KPXCj1xHQENHrhR64UhHQDSmZmZmZmaHcSlHQEIvXCj1wo9HQEOuFHrhR65HQDTrhR64UeyHcSpHQEJj1wo9cKRHQEQLhR64UexHQDV64UeuFHuHcStHQEGKPXCj1wpHQEPCj1wo9cNHQDR9cKPXCj2HcSxHQEEx64UeuFJHQERI9cKPXClHQDTo9cKPXCmHcS1HQEFZmZmZmZpHQESUeuFHrhRHQDWrhR64UeyHcS5HQEC4UeuFHrhHQERZmZmZmZpHQDSeuFHrhR+HcS9HQEE8KPXCj1xHQENYUeuFHrhHQDOmZmZmZmaHcTBHQEGnrhR64UhHQELj1wo9cKRHQDMcKPXCj1yHcTFHQEAij1wo9cNHQEGI9cKPXClHQDB9cKPXCj2HcTJHQEAlHrhR64VHQEEa4UeuFHtHQC+o9cKPXCmHcTNHQEDD1wo9cKRHQEH4UeuFHrhHQDBKPXCj1wqHcTRHQEEszMzMzM1HQEGhR64UeuFHQDAPXCj1wo+HcTVHQECx64UeuFJHQEJYUeuFHrhHQC8FHrhR64WHcTZHQD8HrhR64UhHQEHgAAAAAABHQDBXCj1wo9eHcTdHQD6KPXCj1wpHQEIhR64UeuFHQC3hR64UeuGHcThHQD0UeuFHrhRHQEIeuFHrhR9HQC3R64UeuFKHcTlHQD84UeuFHrhHQEG9cKPXCj1HQCvXCj1wo9eHcTpHQD8XCj1wo9dHQELj1wo9cKRHQC3Cj1wo9cOHcTtHQD6wo9cKPXFHQENmZmZmZmZHQC+PXCj1wo+HcTxHQD2o9cKPXClHQEOD1wo9cKRHQC8PXCj1wo+HcT1HQD61wo9cKPZHQEM64UeuFHtHQDDPXCj1wo+HcT5HQD+FHrhR64VHQEQLhR64UexHQC8uFHrhR66HcT9HQD7mZmZmZmZHQER0euFHrhRHQC/XCj1wo9eHcUBHQEBVwo9cKPZHQEQQo9cKPXFHQDB4UeuFHriHcUFHQEDZmZmZmZpHQERUeuFHrhRHQC9cKPXCj1yHcUJHQEDBR64UeuFHQETeuFHrhR9HQC9MzMzMzM2HcUNHQEGFHrhR64VHQEQ64UeuFHtHQDBMzMzMzM2HcURHQEH+uFHrhR9HQEPCj1wo9cNHQC/1wo9cKPaHcUVHQEHij1wo9cNHQENcKPXCj1xHQC6PXCj1wo+HcUZHQEKMzMzMzM1HQEPUeuFHrhRHQDCj1wo9cKSHcUdHQEJvXCj1wo9HQERa4UeuFHtHQDGCj1wo9cOHcUhHQELeuFHrhR9HQESqPXCj1wpHQDJwo9cKPXGHcUlHQEN3Cj1wo9dHQESMzMzMzM1HQDK64UeuFHuHcUpHQEKQo9cKPXFHQEUrhR64UexHQDMmZmZmZmaHcUtHQELeuFHrhR9HQEVwo9cKPXFHQDPAAAAAAACHcUxHQEHuFHrhR65HQEVeuFHrhR9HQDMCj1wo9cOHcU1HQEHI9cKPXClHQEXqPXCj1wpHQDOmZmZmZmaHcU5HQEIgAAAAAABHQEYYUeuFHrhHQDRPXCj1wo+HcU9HQEFXCj1wo9dHQEYmZmZmZmZHQDOCj1wo9cOHcVBHQEGHrhR64UhHQEUeuFHrhR9HQDIPXCj1wo+HcVFHQEHMzMzMzM1HQESYUeuFHrhHQDFZmZmZmZqHcVJHQD/64UeuFHtHQEQzMzMzMzNHQCxCj1wo9cOHcVNHQD+FHrhR64VHQEPa4UeuFHtHQCrXCj1wo9eHcVRHQEC5mZmZmZpHQEQHrhR64UhHQCyUeuFHrhSHcVVHQEEFHrhR64VHQERBR64UeuFHQCr64UeuFHuHcVZHQEDKPXCj1wpHQEN9cKPXCj1HQCyj1wo9cKSHcVdHQD/HrhR64UhHQETeuFHrhR9HQCtwo9cKPXGHcVhHQEACj1wo9cNHQEUYUeuFHrhHQChR64UeuFKHcVlHQD8o9cKPXClHQEWrhR64UexHQCfHrhR64UiHcVpHQD/wo9cKPXFHQESD1wo9cKRHQCaAAAAAAACHcVtHQEDD1wo9cKRHQEVcKPXCj1xHQChXCj1wo9eHcVxHQEDnrhR64UhHQEYMzMzMzM1HQCiPXCj1wo+HcV1HQECrhR64UexHQEZOFHrhR65HQCbhR64UeuGHcV5HQEFzMzMzMzNHQEYUeuFHrhRHQCiFHrhR64WHcV9HQECrhR64UexHQEZeuFHrhR9HQCszMzMzMzOHcWBHQEAgAAAAAABHQEZdcKPXCj1HQCs4UeuFHriHcWFHQEDx64UeuFJHQEYCj1wo9cNHQC1XCj1wo9eHcWJHQEFcKPXCj1xHQEZ64UeuFHtHQC7Cj1wo9cOHcWNHQEEcKPXCj1xHQEao9cKPXClHQDBHrhR64UiHcWRHQEIGZmZmZmZHQEY0euFHrhRHQC9hR64UeuGHcWVHQEJPXCj1wo9HQEWhR64UeuFHQC5cKPXCj1yHcWZHQEIMzMzMzM1HQEVOFHrhR65HQCz64UeuFHuHcWdHQELwo9cKPXFHQEWGZmZmZmZHQC8j1wo9cKSHcWhHQEMVwo9cKPZHQEYQo9cKPXFHQDBmZmZmZmaHcWlHQEOrhR64UexHQEY64UeuFHtHQDEXCj1wo9eHcWpHQEQ5mZmZmZpHQEXwo9cKPXFHQDEcKPXCj1yHcWtHQEOcKPXCj1xHQEbOFHrhR65HQDHZmZmZmZqHcWxHQEQBR64UeuFHQEbrhR64UexHQDJuFHrhR66HcW1HQEMKPXCj1wpHQEczMzMzMzNHQDHeuFHrhR+HcW5HQEMQo9cKPXFHQEfD1wo9cKRHQDKR64UeuFKHcW9HQEKwo9cKPXFHQEgXCj1wo9dHQDJmZmZmZmaHcXBHQEN64UeuFHtHQEfj1wo9cKRHQDMXCj1wo9eHcXFHQEJ64UeuFHtHQEcUeuFHrhRHQDEo9cKPXCmHcXJHQEKFHrhR64VHQEZ5mZmZmZpHQDCCj1wo9cOHcXNHQEDrhR64UexHQEccKPXCj1xHQCtMzMzMzM2HcXRHQEEPXCj1wo9HQEdI9cKPXClHQClR64UeuFKHcXVHQEGMzMzMzM1HQEcUeuFHrhRHQC0AAAAAAACHcXZHQEGij1wo9cNHQEeHrhR64UhHQC4o9cKPXCmHcXdHQEH5mZmZmZpHQEb8KPXCj1xHQCuzMzMzMzOHcXhHQEBuFHrhR65HQEeLhR64UexHQCyFHrhR64WHcXlHQEBij1wo9cNHQEhUeuFHrhRHQCvXCj1wo9eHcXpHQD9mZmZmZmZHQEiVwo9cKPZHQCyKPXCj1wqHcXtHQECj1wo9cKRHQEhj1wo9cKRHQCkZmZmZmZqHcXxHQEDszMzMzM1HQEi1wo9cKPZHQC2PXCj1wo+HcX1HQEDcKPXCj1xHQEjij1wo9cNHQDAj1wo9cKSHcX5HQEDUeuFHrhRHQEhuFHrhR65HQDC9cKPXCj2HcX9HQEBmZmZmZmZHQEkszMzMzM1HQDBFHrhR64WHcYBHQEFvXCj1wo9HQElOFHrhR65HQDCmZmZmZmaHcYFHQEFMzMzMzM1HQEl+uFHrhR9HQDGj1wo9cKSHcYJHQEH+uFHrhR9HQEjj1wo9cKRHQDC1wo9cKPaHcYNHQEKD1wo9cKRHQEk3Cj1wo9dHQDAAAAAAAACHcYRHQELAAAAAAABHQEmVwo9cKPZHQDCmZmZmZmaHcYVHQEMQo9cKPXFHQEi+uFHrhR9HQC8uFHrhR66HcYZHQEL9cKPXCj1HQEg1wo9cKPZHQC164UeuFHuHcYdHQEKKPXCj1wpHQEgij1wo9cNHQCxXCj1wo9eHcYhHQEOD1wo9cKRHQEfTMzMzMzNHQC1MzMzMzM2HcYlHQEP1wo9cKPZHQEgcKPXCj1xHQC8o9cKPXCmHcYpHQESXCj1wo9dHQEfgAAAAAABHQDACj1wo9cOHcYtHQETgAAAAAABHQEddcKPXCj1HQC8zMzMzMzOHcYxHQETdcKPXCj1HQEhCj1wo9cNHQDECj1wo9cOHcY1HQEVXCj1wo9dHQEglHrhR64VHQDFKPXCj1wqHcY5HQESa4UeuFHtHQEjcKPXCj1xHQDFj1wo9cKSHcY9HQET5mZmZmZpHQElI9cKPXClHQDIHrhR64UiHcZBHQEVx64UeuFJHQEknrhR64UhHQDJFHrhR64WHcZFHQES9cKPXCj1HQEmvXCj1wo9HQDJo9cKPXCmHcZJHQEQD1wo9cKRHQEkXCj1wo9dHQDEAAAAAAACHcZNHQEO5mZmZmZpHQEi1wo9cKPZHQDAKPXCj1wqHcZRHQEGYUeuFHrhHQEnj1wo9cKRHQC9wo9cKPXGHcZVHQEErhR64UexHQEoKPXCj1wpHQC4zMzMzMzOHcZZHQEIqPXCj1wpHQEmeuFHrhR9HQC3HrhR64UiHcZdHQEH64UeuFHtHQElPXCj1wo9HQCwj1wo9cKSHcZhHQEJ4UeuFHrhHQEoFHrhR64VHQCz64UeuFHuHcZlHQEHR64UeuFJHQEpx64UeuFJHQDBwo9cKPXGHcZpHQEH+uFHrhR9HQErAAAAAAABHQC+UeuFHrhSHcZtHQEYuFHrhR65HQEBAAAAAAABHQDlXCj1wo9eHcZxHQEWUeuFHrhRHQEChR64UeuFHQDmFHrhR64WHcZ1HQEU4UeuFHrhHQEBD1wo9cKRHQDnhR64UeuGHcZ5HQEWgAAAAAABHQEEj1wo9cKRHQDq1wo9cKPaHcZ9HQEXqPXCj1wpHQEDszMzMzM1HQDuHrhR64UiHcaBHQEUeuFHrhR9HQEE8KPXCj1xHQDsUeuFHrhSHcaFHQEXvXCj1wo9HQEHBR64UeuFHQDpXCj1wo9eHcaJHQEZVwo9cKPZHQEGuFHrhR65HQDnR64UeuFKHcaNHQEVD1wo9cKRHQEDnrhR64UhHQDg4UeuFHriHcaRHQEVKPXCj1wpHQECCj1wo9cNHQDd4UeuFHriHcaVHQEWMzMzMzM1HQEFVwo9cKPZHQDfeuFHrhR+HcaZHQESPXCj1wo9HQEEcKPXCj1xHQDhhR64UeuGHcadHQEQLhR64UexHQECzMzMzMzNHQDjXCj1wo9eHcahHQEQUeuFHrhRHQEAszMzMzM1HQDkKPXCj1wqHcalHQEN1wo9cKPZHQEEOFHrhR65HQDjj1wo9cKSHcapHQEL5mZmZmZpHQEDcKPXCj1xHQDko9cKPXCmHcatHQEOcKPXCj1xHQEG3Cj1wo9dHQDicKPXCj1yHcaxHQERBR64UeuFHQEG5mZmZmZpHQDg9cKPXCj2Hca1HQER+uFHrhR9HQEIrhR64UexHQDfcKPXCj1yHca5HQEbTMzMzMzNHQECCj1wo9cNHQDieuFHrhR+Hca9HQEdYUeuFHrhHQEATMzMzMzNHQDkrhR64UeyHcbBHQEbqPXCj1wpHQEE9cKPXCj1HQDi64UeuFHuHcbFHQEa5mZmZmZpHQEBYUeuFHrhHQDceuFHrhR+HcbJHQEacKPXCj1xHQD9R64UeuFJHQDbAAAAAAACHcbNHQEYszMzMzM1HQD74UeuFHrhHQDdMzMzMzM2HcbRHQEcKPXCj1wpHQD6zMzMzMzNHQDcFHrhR64WHcbVHQEZrhR64UexHQD7rhR64UexHQDVPXCj1wo+HcbZHQEZMzMzMzM1HQD3cKPXCj1xHQDVeuFHrhR+HcbdHQEXgAAAAAABHQD+1wo9cKPZHQDTMzMzMzM2HcbhHQEYYUeuFHrhHQEBmZmZmZmZHQDQKPXCj1wqHcblHQEXhR64UeuFHQEBUeuFHrhRHQDMMzMzMzM2HcbpHQEXij1wo9cNHQEEPXCj1wo9HQDSXCj1wo9eHcbtHQEYvXCj1wo9HQEF9cKPXCj1HQDV64UeuFHuHcbxHQEao9cKPXClHQEFnrhR64UhHQDX4UeuFHriHcb1HQEXXCj1wo9dHQEII9cKPXClHQDW1wo9cKPaHcb5HQEVD1wo9cKRHQEHx64UeuFJHQDUFHrhR64WHcb9HQES1wo9cKPZHQEJgAAAAAABHQDTj1wo9cKSHccBHQESdcKPXCj1HQELo9cKPXClHQDVuFHrhR66HccFHQEQ3Cj1wo9dHQEIhR64UeuFHQDQKPXCj1wqHccJHQEPOFHrhR65HQEJo9cKPXClHQDPmZmZmZmaHccNHQERQo9cKPXFHQEGQo9cKPXFHQDNKPXCj1wqHccRHQEPXCj1wo9dHQEFj1wo9cKRHQDJzMzMzMzOHccVHQEPj1wo9cKRHQED64UeuFHtHQDHeuFHrhR+HccZHQENmZmZmZmZHQEGj1wo9cKRHQDJzMzMzMzOHccdHQETR64UeuFJHQEEnrhR64UhHQDNhR64UeuGHcchHQEVKPXCj1wpHQEFeuFHrhR9HQDRKPXCj1wqHcclHQEb1wo9cKPZHQD8hR64UeuFHQDQ64UeuFHuHccpHQEd0euFHrhRHQD71wo9cKPZHQDSo9cKPXCmHcctHQEba4UeuFHtHQEBOFHrhR65HQDP64UeuFHuHccxHQEcYUeuFHrhHQECZmZmZmZpHQDTFHrhR64WHcc1HQEcOFHrhR65HQEB64UeuFHtHQDMHrhR64UiHcc5HQEbR64UeuFJHQD41wo9cKPZHQDMzMzMzMzOHcc9HQEcnrhR64UhHQD5HrhR64UhHQDHAAAAAAACHcdBHQEcPXCj1wo9HQDz9cKPXCj1HQDER64UeuFKHcdFHQEfYUeuFHrhHQD7FHrhR64VHQDHo9cKPXCmHcdJHQEavXCj1wo9HQD9ZmZmZmZpHQDEhR64UeuGHcdNHQEYPXCj1wo9HQD79cKPXCj1HQDCMzMzMzM2HcdRHQEW8KPXCj1xHQD6hR64UeuFHQDFcKPXCj1yHcdVHQEYlHrhR64VHQD4mZmZmZmZHQC/Cj1wo9cOHcdZHQEXI9cKPXClHQEAVwo9cKPZHQC+UeuFHrhSHcddHQEVYUeuFHrhHQD/hR64UeuFHQC5wo9cKPXGHcdhHQEWPXCj1wo9HQECdcKPXCj1HQDCrhR64UeyHcdlHQEWYUeuFHrhHQEE0euFHrhRHQC+9cKPXCj2HcdpHQEU1wo9cKPZHQEE3Cj1wo9dHQC4uFHrhR66HcdtHQEWLhR64UexHQEHVwo9cKPZHQDChR64UeuGHcdxHQEYD1wo9cKRHQEIZmZmZmZpHQDF9cKPXCj2Hcd1HQEZ5mZmZmZpHQEHXCj1wo9dHQDGzMzMzMzOHcd5HQEXUeuFHrhRHQEKo9cKPXClHQDIMzMzMzM2Hcd9HQEUqPXCj1wpHQEK5mZmZmZpHQDGeuFHrhR+HceBHQESuFHrhR65HQEM4UeuFHrhHQDHrhR64UeyHceFHQES1wo9cKPZHQEOx64UeuFJHQDKuFHrhR66HceJHQEQVwo9cKPZHQEMmZmZmZmZHQDE9cKPXCj2HceNHQEOvXCj1wo9HQENlHrhR64VHQDGcKPXCj1yHceRHQEP1wo9cKPZHQEKmZmZmZmZHQDBo9cKPXCmHceVHQENdcKPXCj1HQEKij1wo9cNHQC/hR64UeuGHceZHQENGZmZmZmZHQEJTMzMzMzNHQC5XCj1wo9eHcedHQEMBR64UeuFHQELwo9cKPXFHQDBR64UeuFKHcehHQERmZmZmZmZHQEIvXCj1wo9HQDAR64UeuFKHcelHQEUBR64UeuFHQEJAAAAAAABHQDCwo9cKPXGHcepHQEZKPXCj1wpHQEBqPXCj1wpHQC2ZmZmZmZqHcetHQEbI9cKPXClHQEAuFHrhR65HQC2zMzMzMzOHcexHQEZHrhR64UhHQEErhR64UexHQC5hR64UeuGHce1HQEZMzMzMzM1HQEGD1wo9cKRHQCyzMzMzMzOHce5HQEavXCj1wo9HQEFBR64UeuFHQC/MzMzMzM2Hce9HQEYHrhR64UhHQEBhR64UeuFHQCrwo9cKPXGHcfBHQEZ+uFHrhR9HQECCj1wo9cNHQChcKPXCj1yHcfFHQEYa4UeuFHtHQEA0euFHrhRHQCYeuFHrhR+HcfJHQEcvXCj1wo9HQEBQo9cKPXFHQCj1wo9cKPaHcfNHQEaMzMzMzM1HQEFMzMzMzM1HQCfR64UeuFKHcfRHQEYhR64UeuFHQEGYUeuFHrhHQCXR64UeuFKHcfVHQEYij1wo9cNHQEFD1wo9cKRHQCQUeuFHrhSHcfZHQEZPXCj1wo9HQEIUeuFHrhRHQCUuFHrhR66HcfdHQEVlHrhR64VHQEGqPXCj1wpHQCbCj1wo9cOHcfhHQEUqPXCj1wpHQEErhR64UexHQCbHrhR64UiHcflHQEVij1wo9cNHQEH0euFHrhRHQClcKPXCj1yHcfpHQETvXCj1wo9HQEJ+uFHrhR9HQClhR64UeuGHcftHQERvXCj1wo9HQEJKPXCj1wpHQCmzMzMzMzOHcfxHQEUcKPXCj1xHQEMD1wo9cKRHQCtR64UeuFKHcf1HQEW1wo9cKPZHQEMj1wo9cKRHQCyZmZmZmZqHcf5HQEYhR64UeuFHQELOFHrhR65HQCxwo9cKPXGHcf9HQEW1wo9cKPZHQEOrhR64UexHQC4euFHrhR+HcgABAABHQEUR64UeuFJHQEPrhR64UexHQC24UeuFHriHcgEBAABHQES+uFHrhR9HQER5mZmZmZpHQC7hR64UeuGHcgIBAABHQET1wo9cKPZHQETlHrhR64VHQDAzMzMzMzOHcgMBAABHQEQYUeuFHrhHQESQo9cKPXFHQC4uFHrhR66HcgQBAABHQEPZmZmZmZpHQET3Cj1wo9dHQC7rhR64UeyHcgUBAABHQEPKPXCj1wpHQEQszMzMzM1HQCxHrhR64UiHcgYBAABHQEM64UeuFHtHQERcKPXCj1xHQCseuFHrhR+HcgcBAABHQEMI9cKPXClHQETQo9cKPXFHQCuFHrhR64WHcggBAABHQEMI9cKPXClHQEQMzMzMzM1HQCm4UeuFHriHcgkBAABHQEQR64UeuFJHQEOj1wo9cKRHQCsuFHrhR66HcgoBAABHQES1wo9cKPZHQEOHrhR64UhHQCwAAAAAAACHcgsBAABHQEUAAAAAAABHQEIij1wo9cNHQCTcKPXCj1yHcgwBAABHQEVKPXCj1wpHQEI8KPXCj1xHQCMPXCj1wo+Hcg0BAABHQETx64UeuFJHQELGZmZmZmZHQCaUeuFHrhSHcg4BAABHQEVij1wo9cNHQEMXCj1wo9dHQCZMzMzMzM2Hcg8BAABHQESAAAAAAABHQEMOFHrhR65HQCYKPXCj1wqHchABAABHQERa4UeuFHtHQEHdcKPXCj1HQCQzMzMzMzOHchEBAABHQEQBR64UeuFHQEIFHrhR64VHQCFcKPXCj1yHchIBAABHQENij1wo9cNHQEGZmZmZmZpHQCEuFHrhR66HchMBAABHQESI9cKPXClHQEH64UeuFHtHQB6PXCj1wo+HchQBAABHQEPLhR64UexHQELI9cKPXClHQCGFHrhR64WHchUBAABHQEMmZmZmZmZHQEL1wo9cKPZHQCJCj1wo9cOHchYBAABHQEMBR64UeuFHQEK1wo9cKPZHQCQeuFHrhR+HchcBAABHQELR64UeuFJHQELKPXCj1wpHQCCo9cKPXCmHchgBAABHQEMMzMzMzM1HQEO64UeuFHtHQCKZmZmZmZqHchkBAABHQEKD1wo9cKRHQEPVwo9cKPZHQCK9cKPXCj2HchoBAABHQENij1wo9cNHQEQAAAAAAABHQCTrhR64UeyHchsBAABHQEO+uFHrhR9HQESYUeuFHrhHQCRHrhR64UiHchwBAABHQENmZmZmZmZHQEUCj1wo9cNHQCQZmZmZmZqHch0BAABHQERAAAAAAABHQETCj1wo9cNHQCZXCj1wo9eHch4BAABHQETnrhR64UhHQESR64UeuFJHQCaUeuFHrhSHch8BAABHQEUVwo9cKPZHQEQx64UeuFJHQCU4UeuFHriHciABAABHQEVGZmZmZmZHQETszMzMzM1HQCg9cKPXCj2HciEBAABHQETOFHrhR65HQEVlHrhR64VHQCkuFHrhR66HciIBAABHQETnrhR64UhHQEXo9cKPXClHQCsUeuFHrhSHciMBAABHQEVj1wo9cKRHQEYI9cKPXClHQCxhR64UeuGHciQBAABHQERcKPXCj1xHQEZMzMzMzM1HQCuUeuFHrhSHciUBAABHQERx64UeuFJHQEa5mZmZmZpHQCyZmZmZmZqHciYBAABHQEPFHrhR64VHQEY4UeuFHrhHQCouFHrhR66HcicBAABHQENMzMzMzM1HQEao9cKPXClHQCqPXCj1wo+HcigBAABHQENij1wo9cNHQEcXCj1wo9dHQCuKPXCj1wqHcikBAABHQELcKPXCj1xHQEaUeuFHrhRHQCmeuFHrhR+HcioBAABHQEOhR64UeuFHQEW1wo9cKPZHQCiFHrhR64WHcisBAABHQEQuFHrhR65HQEVOFHrhR65HQCgUeuFHrhSHciwBAABHQENgAAAAAABHQEQhR64UeuFHQCBHrhR64UiHci0BAABHQEN4UeuFHrhHQEPMzMzMzM1HQB0o9cKPXCmHci4BAABHQEQHrhR64UhHQERmZmZmZmZHQCF64UeuFHuHci8BAABHQERnrhR64UhHQEQCj1wo9cNHQCGeuFHrhR+HcjABAABHQEQwo9cKPXFHQETXCj1wo9dHQCBcKPXCj1yHcjEBAABHQELx64UeuFJHQESqPXCj1wpHQB7rhR64UeyHcjIBAABHQEJ64UeuFHtHQESQo9cKPXFHQB8o9cKPXCmHcjMBAABHQESeuFHrhR9HQERKPXCj1wpHQD2PXCj1wo+HcjQBAABHQESXCj1wo9dHQEOXCj1wo9dHQD3zMzMzMzOHcjUBAABHQETuFHrhR65HQEN9cKPXCj1HQD7HrhR64UiHcjYBAABHQEPdcKPXCj1HQENuFHrhR65HQD5zMzMzMzOHcjcBAABHQEOD1wo9cKRHQEO3Cj1wo9dHQD3XCj1wo9eHcjgBAABHQEPGZmZmZmZHQELlHrhR64VHQD5XCj1wo9eHcjkBAABHQEPOFHrhR65HQEOcKPXCj1xHQD/R64UeuFKHcjoBAABHQEQLhR64UexHQEQFHrhR64VHQD/o9cKPXCmHcjsBAABHQETGZmZmZmZHQEMeuFHrhR9HQDzKPXCj1wqHcjwBAABHQES0euFHrhRHQEKcKPXCj1xHQD0euFHrhR+Hcj0BAABHQEVLhR64UexHQEMwo9cKPXFHQDx4UeuFHriHcj4BAABHQEROFHrhR65HQEM5mZmZmZpHQDuhR64UeuGHcj8BAABHQEQij1wo9cNHQEPTMzMzMzNHQDr64UeuFHuHckABAABHQERI9cKPXClHQERQo9cKPXFHQDtPXCj1wo+HckEBAABHQEO4UeuFHrhHQEOrhR64UexHQDnwo9cKPXGHckIBAABHQEN64UeuFHtHQEQFHrhR64VHQDlFHrhR64WHckMBAABHQEOXCj1wo9dHQEL8KPXCj1xHQDn64UeuFHuHckQBAABHQEP0euFHrhRHQELAAAAAAABHQDr9cKPXCj2HckUBAABHQEP8KPXCj1xHQEI3Cj1wo9dHQDsmZmZmZmaHckYBAABHQETD1wo9cKRHQETij1wo9cNHQD6KPXCj1wqHckcBAABHQESXCj1wo9dHQESo9cKPXClHQD/j1wo9cKSHckgBAABHQERzMzMzMzNHQEV9cKPXCj1HQD364UeuFHuHckkBAABHQEWI9cKPXClHQEUD1wo9cKRHQD6XCj1wo9eHckoBAABHQEX9cKPXCj1HQESdcKPXCj1HQD864UeuFHuHcksBAABHQEY0euFHrhRHQETa4UeuFHtHQEAOFHrhR66HckwBAABHQEW5mZmZmZpHQEQrhR64UexHQD+R64UeuFKHck0BAABHQEaQo9cKPXFHQEReuFHrhR9HQD5AAAAAAACHck4BAABHQEbYUeuFHrhHQEP4UeuFHrhHQD664UeuFHuHck8BAABHQEY+uFHrhR9HQEQcKPXCj1xHQD0PXCj1wo+HclABAABHQEZ1wo9cKPZHQER0euFHrhRHQDvcKPXCj1yHclEBAABHQEblHrhR64VHQEQ3Cj1wo9dHQDtrhR64UeyHclIBAABHQEXqPXCj1wpHQESR64UeuFJHQDrUeuFHrhSHclMBAABHQEVwo9cKPXFHQEUTMzMzMzNHQDq64UeuFHuHclQBAABHQEVqPXCj1wpHQEV9cKPXCj1HQDtuFHrhR66HclUBAABHQEULhR64UexHQEUHrhR64UhHQDmzMzMzMzOHclYBAABHQEU64UeuFHtHQERszMzMzM1HQDkj1wo9cKSHclcBAABHQET4UeuFHrhHQEQTMzMzMzNHQDgFHrhR64WHclgBAABHQER9cKPXCj1HQEQ3Cj1wo9dHQDdKPXCj1wqHclkBAABHQEVYUeuFHrhHQEOGZmZmZmZHQDeo9cKPXCmHcloBAABHQEUx64UeuFJHQENBR64UeuFHQDbeuFHrhR+HclsBAABHQEXnrhR64UhHQENYUeuFHrhHQDhcKPXCj1yHclwBAABHQEZBR64UeuFHQELR64UeuFJHQDfwo9cKPXGHcl0BAABHQEaqPXCj1wpHQEKwo9cKPXFHQDh4UeuFHriHcl4BAABHQEYa4UeuFHtHQEKKPXCj1wpHQDcmZmZmZmaHcl8BAABHQEYeuFHrhR9HQEOhR64UeuFHQDlzMzMzMzOHcmABAABHQEXGZmZmZmZHQEQszMzMzM1HQDnHrhR64UiHcmEBAABHQEcFHrhR64VHQETwo9cKPXFHQD3KPXCj1wqHcmIBAABHQEb8KPXCj1xHQEVdcKPXCj1HQD51wo9cKPaHcmMBAABHQEax64UeuFJHQEUeuFHrhR9HQDxwo9cKPXGHcmQBAABHQEZHrhR64UhHQEV1wo9cKPZHQDyj1wo9cKSHcmUBAABHQEcOFHrhR65HQEVcKPXCj1xHQDvHrhR64UiHcmYBAABHQEezMzMzMzNHQES1wo9cKPZHQD2wo9cKPXGHcmcBAABHQEhVwo9cKPZHQEUzMzMzMzNHQD1ZmZmZmZqHcmgBAABHQEj0euFHrhRHQETZmZmZmZpHQD3HrhR64UiHcmkBAABHQEgx64UeuFJHQEXa4UeuFHtHQD3cKPXCj1yHcmoBAABHQEhdcKPXCj1HQEUuFHrhR65HQDu1wo9cKPaHcmsBAABHQEhx64UeuFJHQESAAAAAAABHQDs64UeuFHuHcmwBAABHQEjvXCj1wo9HQERR64UeuFJHQDuCj1wo9cOHcm0BAABHQEgUeuFHrhRHQEQvXCj1wo9HQDu9cKPXCj2Hcm4BAABHQEhYUeuFHrhHQERrhR64UexHQDnCj1wo9cOHcm8BAABHQEh64UeuFHtHQEPmZmZmZmZHQDmMzMzMzM2HcnABAABHQEeo9cKPXClHQER+uFHrhR9HQDlMzMzMzM2HcnEBAABHQEe5mZmZmZpHQESXCj1wo9dHQDfhR64UeuGHcnIBAABHQEfnrhR64UhHQEQdcKPXCj1HQDeAAAAAAACHcnMBAABHQEca4UeuFHtHQETLhR64UexHQDczMzMzMzOHcnQBAABHQEaj1wo9cKRHQEVLhR64UexHQDeHrhR64UiHcnUBAABHQEawo9cKPXFHQEWj1wo9cKRHQDhZmZmZmZqHcnYBAABHQEYdcKPXCj1HQEVHrhR64UhHQDa9cKPXCj2HcncBAABHQEY8KPXCj1xHQES9cKPXCj1HQDXo9cKPXCmHcngBAABHQEXLhR64UexHQERzMzMzMzNHQDT1wo9cKPaHcnkBAABHQEU0euFHrhRHQESa4UeuFHtHQDS64UeuFHuHcnoBAABHQEYQo9cKPXFHQEPnrhR64UhHQDRR64UeuFKHcnsBAABHQEW+uFHrhR9HQEOmZmZmZmZHQDO64UeuFHuHcnwBAABHQEauFHrhR65HQEOnrhR64UhHQDShR64UeuGHcn0BAABHQEba4UeuFHtHQEMdcKPXCj1HQDQKPXCj1wqHcn4BAABHQEaR64UeuFJHQELx64UeuFJHQDNHrhR64UiHcn8BAABHQEdPXCj1wo9HQELnrhR64UhHQDQuFHrhR66HcoABAABHQEcXCj1wo9dHQEPj1wo9cKRHQDWPXCj1wo+HcoEBAABHQEbZmZmZmZpHQERzMzMzMzNHQDYhR64UeuGHcoIBAABHQEjFHrhR64VHQEThR64UeuFHQDjhR64UeuGHcoMBAABHQEjwo9cKPXFHQEVPXCj1wo9HQDl1wo9cKPaHcoQBAABHQEhKPXCj1wpHQEUZmZmZmZpHQDfMzMzMzM2HcoUBAABHQEiFHrhR64VHQEUVwo9cKPZHQDbPXCj1wo+HcoYBAABHQEga4UeuFHtHQEWYUeuFHrhHQDgMzMzMzM2HcocBAABHQElVwo9cKPZHQESMzMzMzM1HQDheuFHrhR+HcogBAABHQEn5mZmZmZpHQEThR64UeuFHQDe9cKPXCj2HcokBAABHQEqFHrhR64VHQERlHrhR64VHQDf64UeuFHuHcooBAABHQEoKPXCj1wpHQEWQo9cKPXFHQDg64UeuFHuHcosBAABHQEnPXCj1wo9HQETeuFHrhR9HQDY9cKPXCj2HcowBAABHQEoBR64UeuFHQERXCj1wo9dHQDVUeuFHrhSHco0BAABHQEqLhR64UexHQERTMzMzMzNHQDVAAAAAAACHco4BAABHQEnVwo9cKPZHQEPYUeuFHrhHQDWeuFHrhR+Hco8BAABHQEnD1wo9cKRHQESCj1wo9cNHQDPo9cKPXCmHcpABAABHQEoAAAAAAABHQEQwo9cKPXFHQDMrhR64UeyHcpEBAABHQEkTMzMzMzNHQERszMzMzM1HQDPeuFHrhR+HcpIBAABHQEjMzMzMzM1HQET5mZmZmZpHQDMhR64UeuGHcpMBAABHQEjlHrhR64VHQETmZmZmZmZHQDIR64UeuFKHcpQBAABHQEgTMzMzMzNHQEUVwo9cKPZHQDNR64UeuFKHcpUBAABHQEfCj1wo9cNHQEWPXCj1wo9HQDQMzMzMzM2HcpYBAABHQEgHrhR64UhHQEXcKPXCj1xHQDTCj1wo9cOHcpcBAABHQEceuFHrhR9HQEWdcKPXCj1HQDPHrhR64UiHcpgBAABHQEcGZmZmZmZHQEUlHrhR64VHQDLKPXCj1wqHcpkBAABHQEZvXCj1wo9HQETx64UeuFJHQDIcKPXCj1yHcpoBAABHQEXij1wo9cNHQEUx64UeuFJHQDI4UeuFHriHcpsBAABHQEaBR64UeuFHQERszMzMzM1HQDE64UeuFHuHcpwBAABHQEYdcKPXCj1HQERI9cKPXClHQDCo9cKPXCmHcp0BAABHQEcZmZmZmZpHQEQrhR64UexHQDD9cKPXCj2Hcp4BAABHQEcgAAAAAABHQEPGZmZmZmZHQC/R64UeuFKHcp8BAABHQEeMzMzMzM1HQEOVwo9cKPZHQC8KPXCj1wqHcqABAABHQEax64UeuFJHQEOo9cKPXClHQC7hR64UeuGHcqEBAABHQEeo9cKPXClHQERMzMzMzM1HQDGhR64UeuGHcqIBAABHQEeYUeuFHrhHQETMzMzMzM1HQDKKPXCj1wqHcqMBAABHQEnmZmZmZmZHQEU64UeuFHtHQDN4UeuFHriHcqQBAABHQEpHrhR64UhHQEV4UeuFHrhHQDQXCj1wo9eHcqUBAABHQEk64UeuFHtHQEWQo9cKPXFHQDOPXCj1wo+HcqYBAABHQEknrhR64UhHQEW5mZmZmZpHQDSXCj1wo9eHcqcBAABHQEkwo9cKPXFHQEX8KPXCj1xHQDLeuFHrhR+HcqgBAABHQEoLhR64UexHQEVHrhR64UhHQDIcKPXCj1yHcqkBAABHQEq0euFHrhRHQEWQo9cKPXFHQDGAAAAAAACHcqoBAABHQEtBR64UeuFHQEUcKPXCj1xHQDHXCj1wo9eHcqsBAABHQEq+uFHrhR9HQEZLhR64UexHQDG9cKPXCj2HcqwBAABHQEqKPXCj1wpHQEVrhR64UexHQDAAAAAAAACHcq0BAABHQEqhR64UeuFHQETAAAAAAABHQC8AAAAAAACHcq4BAABHQEqYUeuFHrhHQERgAAAAAABHQDBKPXCj1wqHcq8BAABHQEsj1wo9cKRHQES64UeuFHtHQC5Cj1wo9cOHcrABAABHQEo64UeuFHtHQESI9cKPXClHQCyZmZmZmZqHcrEBAABHQEpgAAAAAABHQEQI9cKPXClHQCvrhR64UeyHcrIBAABHQEmTMzMzMzNHQESFHrhR64VHQC1wo9cKPXGHcrMBAABHQEkx64UeuFJHQETuFHrhR65HQCuj1wo9cKSHcrQBAABHQEkGZmZmZmZHQEShR64UeuFHQCn1wo9cKPaHcrUBAABHQEinrhR64UhHQEU3Cj1wo9dHQC09cKPXCj2HcrYBAABHQEi1wo9cKPZHQEWR64UeuFJHQC+KPXCj1wqHcrcBAABHQEkuFHrhR65HQEWx64UeuFJHQDA4UeuFHriHcrgBAABHQEggAAAAAABHQEXD1wo9cKRHQDA4UeuFHriHcrkBAABHQEemZmZmZmZHQEWFHrhR64VHQC6uFHrhR66HcroBAABHQEbx64UeuFJHQEWcKPXCj1xHQC6AAAAAAACHcrsBAABHQEaPXCj1wo9HQEXwo9cKPXFHQC/rhR64UeyHcrwBAABHQEaszMzMzM1HQEVUeuFHrhRHQCxCj1wo9cOHcr0BAABHQEYuFHrhR65HQEVmZmZmZmZHQCvrhR64UeyHcr4BAABHQEcI9cKPXClHQET8KPXCj1xHQCp64UeuFHuHcr8BAABHQEawo9cKPXFHQES4UeuFHrhHQCiUeuFHrhSHcsABAABHQEbszMzMzM1HQERZmZmZmZpHQCePXCj1wo+HcsEBAABHQEYx64UeuFJHQETI9cKPXClHQCh1wo9cKPaHcsIBAABHQEewo9cKPXFHQETcKPXCj1xHQCqAAAAAAACHcsMBAABHQEf64UeuFHtHQEUwo9cKPXFHQCyj1wo9cKSHcsQBAABHQEpLhR64UexHQEUOFHrhR65HQCpcKPXCj1yHcsUBAABHQErBR64UeuFHQEVYUeuFHrhHQCprhR64UeyHcsYBAABHQEmuFHrhR65HQEV9cKPXCj1HQCrHrhR64UiHcscBAABHQEnLhR64UexHQEXVwo9cKPZHQCxmZmZmZmaHcsgBAABHQEmI9cKPXClHQEXBR64UeuFHQCj1wo9cKPaHcskBAABHQEo3Cj1wo9dHQETQo9cKPXFHQCeuFHrhR66HcsoBAABHQEpUeuFHrhRHQEUuFHrhR65HQCaAAAAAAACHcssBAABHQEB1wo9cKPZHQESAAAAAAABHQDxAAAAAAACHcswBAABHQEDuFHrhR65HQEQa4UeuFHtHQDuMzMzMzM2Hcs0BAABHQEFGZmZmZmZHQEP0euFHrhRHQDxXCj1wo9eHcs4BAABHQECUeuFHrhRHQENzMzMzMzNHQDsMzMzMzM2Hcs8BAABHQEBAAAAAAABHQENHrhR64UhHQDvcKPXCj1yHctABAABHQED0euFHrhRHQEMPXCj1wo9HQDro9cKPXCmHctEBAABHQEAqPXCj1wpHQEOAAAAAAABHQDnj1wo9cKSHctIBAABHQD+wo9cKPXFHQEPXCj1wo9dHQDoR64UeuFKHctMBAABHQEFYUeuFHrhHQER8KPXCj1xHQDqFHrhR64WHctQBAABHQEEKPXCj1wpHQETYUeuFHrhHQDn1wo9cKPaHctUBAABHQEG9cKPXCj1HQETD1wo9cKRHQDsFHrhR64WHctYBAABHQEGlHrhR64VHQEQGZmZmZmZHQDmR64UeuFKHctcBAABHQEFnrhR64UhHQEPOFHrhR65HQDhR64UeuFKHctgBAABHQED+uFHrhR9HQEQFHrhR64VHQDfCj1wo9cOHctkBAABHQEHPXCj1wo9HQENPXCj1wo9HQDfUeuFHrhSHctoBAABHQEHD1wo9cKRHQEMKPXCj1wpHQDbo9cKPXCmHctsBAABHQEJCj1wo9cNHQEMszMzMzM1HQDjR64UeuFKHctwBAABHQEIqPXCj1wpHQEOeuFHrhR9HQDnMzMzMzM2Hct0BAABHQEJuFHrhR65HQEOXCj1wo9dHQDq9cKPXCj2Hct4BAABHQD/Cj1wo9cNHQETo9cKPXClHQDuUeuFHrhSHct8BAABHQD7hR64UeuFHQEUR64UeuFJHQDyuFHrhR66HcuABAABHQD8euFHrhR9HQESMzMzMzM1HQDpwo9cKPXGHcuEBAABHQEA3Cj1wo9dHQEWVwo9cKPZHQDsR64UeuFKHcuIBAABHQEBszMzMzM1HQEYZmZmZmZpHQDv9cKPXCj2HcuMBAABHQEDD1wo9cKRHQEXgAAAAAABHQDyzMzMzMzOHcuQBAABHQD/9cKPXCj1HQEZLhR64UexHQDyKPXCj1wqHcuUBAABHQEDKPXCj1wpHQEaqPXCj1wpHQDs64UeuFHuHcuYBAABHQED+uFHrhR9HQEcCj1wo9cNHQDv1wo9cKPaHcucBAABHQEFZmZmZmZpHQEZj1wo9cKRHQDqCj1wo9cOHcugBAABHQEFFHrhR64VHQEaMzMzMzM1HQDko9cKPXCmHcukBAABHQEF9cKPXCj1HQEcKPXCj1wpHQDj64UeuFHuHcuoBAABHQEGgAAAAAABHQEYTMzMzMzNHQDhPXCj1wo+HcusBAABHQEFcKPXCj1xHQEWuFHrhR65HQDdUeuFHrhSHcuwBAABHQEDYUeuFHrhHQEW8KPXCj1xHQDcHrhR64UiHcu0BAABHQEHGZmZmZmZHQEVCj1wo9cNHQDbMzMzMzM2Hcu4BAABHQEJeuFHrhR9HQEVeuFHrhR9HQDd1wo9cKPaHcu8BAABHQEL9cKPXCj1HQEUHrhR64UhHQDdeuFHrhR+HcvABAABHQEMYUeuFHrhHQESGZmZmZmZHQDao9cKPXCmHcvEBAABHQEN5mZmZmZpHQEVGZmZmZmZHQDhCj1wo9cOHcvIBAABHQEPx64UeuFJHQEUcKPXCj1xHQDgmZmZmZmaHcvMBAABHQENeuFHrhR9HQEXKPXCj1wpHQDkhR64UeuGHcvQBAABHQEPdcKPXCj1HQEXrhR64UexHQDn1wo9cKPaHcvUBAABHQERVwo9cKPZHQEW+uFHrhR9HQDnHrhR64UiHcvYBAABHQEPPXCj1wo9HQEZLhR64UexHQDqeuFHrhR+HcvcBAABHQELGZmZmZmZHQEYdcKPXCj1HQDlCj1wo9cOHcvgBAABHQEJI9cKPXClHQEXgAAAAAABHQDho9cKPXCmHcvkBAABHQEBgAAAAAABHQEcQo9cKPXFHQDo1wo9cKPaHcvoBAABHQD+zMzMzMzNHQEcYUeuFHrhHQDp64UeuFHuHcvsBAABHQECD1wo9cKRHQEaij1wo9cNHQDj64UeuFHuHcvwBAABHQEBCj1wo9cNHQEYnrhR64UhHQDj4UeuFHriHcv0BAABHQEBeuFHrhR9HQEbqPXCj1wpHQDgXCj1wo9eHcv4BAABHQECszMzMzM1HQEe0euFHrhRHQDo64UeuFHuHcv8BAABHQEB1wo9cKPZHQEhMzMzMzM1HQDlR64UeuFKHcgACAABHQECeuFHrhR9HQEjlHrhR64VHQDoR64UeuFKHcgECAABHQD+R64UeuFJHQEg1wo9cKPZHQDjUeuFHrhSHcgICAABHQED3Cj1wo9dHQEhAAAAAAABHQDgR64UeuFKHcgMCAABHQEGOFHrhR65HQEiij1wo9cNHQDfuFHrhR66HcgQCAABHQEGwo9cKPXFHQEia4UeuFHtHQDbeuFHrhR+HcgUCAABHQEFzMzMzMzNHQEkmZmZmZmZHQDgzMzMzMzOHcgYCAABHQEIj1wo9cKRHQEhVwo9cKPZHQDi4UeuFHriHcgcCAABHQEH4UeuFHrhHQEhAAAAAAABHQDm9cKPXCj2HcggCAABHQEJcKPXCj1xHQEe0euFHrhRHQDgo9cKPXCmHcgkCAABHQEMLhR64UexHQEfAAAAAAABHQDfPXCj1wo+HcgoCAABHQENZmZmZmZpHQEegAAAAAABHQDiuFHrhR66HcgsCAABHQEMmZmZmZmZHQEdBR64UeuFHQDbAAAAAAACHcgwCAABHQEK+uFHrhR9HQEcQo9cKPXFHQDW1wo9cKPaHcg0CAABHQEJI9cKPXClHQEdUeuFHrhRHQDWCj1wo9cOHcg4CAABHQELszMzMzM1HQEaAAAAAAABHQDUcKPXCj1yHcg8CAABHQEOFHrhR64VHQEZeuFHrhR9HQDW64UeuFHuHchACAABHQEQCj1wo9cNHQEXYUeuFHrhHQDWAAAAAAACHchECAABHQEP+uFHrhR9HQEVmZmZmZmZHQDSuFHrhR66HchICAABHQESTMzMzMzNHQEXij1wo9cNHQDZKPXCj1wqHchMCAABHQETszMzMzM1HQEWHrhR64UhHQDYrhR64UeyHchQCAABHQESzMzMzMzNHQEZeuFHrhR9HQDco9cKPXCmHchUCAABHQEU3Cj1wo9dHQEZTMzMzMzNHQDfrhR64UeyHchYCAABHQEU4UeuFHrhHQEamZmZmZmZHQDizMzMzMzOHchcCAABHQEWXCj1wo9dHQEYBR64UeuFHQDe4UeuFHriHchgCAABHQERFHrhR64VHQEbZmZmZmZpHQDdzMzMzMzOHchkCAABHQEOvXCj1wo9HQEbTMzMzMzNHQDazMzMzMzOHchoCAABHQELCj1wo9cNHQEjI9cKPXClHQDi64UeuFHuHchsCAABHQEKcKPXCj1xHQElMzMzMzM1HQDiFHrhR64WHchwCAABHQEMszMzMzM1HQEh9cKPXCj1HQDeHrhR64UiHch0CAABHQEL0euFHrhRHQEilHrhR64VHQDaUeuFHrhSHch4CAABHQEO0euFHrhRHQEicKPXCj1xHQDeXCj1wo9eHch8CAABHQEMR64UeuFJHQEi+uFHrhR9HQDn4UeuFHriHciACAABHQENrhR64UexHQEldcKPXCj1HQDqhR64UeuGHciECAABHQEOFHrhR64VHQElAAAAAAABHQDwR64UeuFKHciICAABHQEMLhR64UexHQEn9cKPXCj1HQDpFHrhR64WHciMCAABHQEQo9cKPXClHQElUeuFHrhRHQDoFHrhR64WHciQCAABHQERHrhR64UhHQEmzMzMzMzNHQDjXCj1wo9eHciUCAABHQERa4UeuFHtHQEo4UeuFHrhHQDkZmZmZmZqHciYCAABHQEPVwo9cKPZHQEmlHrhR64VHQDg64UeuFHuHcicCAABHQETmZmZmZmZHQElvXCj1wo9HQDgcKPXCj1yHcigCAABHQEVQo9cKPXFHQElwo9cKPXFHQDjPXCj1wo+HcikCAABHQETLhR64UexHQEjHrhR64UhHQDeeuFHrhR+HcioCAABHQEUuFHrhR65HQEi64UeuFHtHQDZwo9cKPXGHcisCAABHQEW1wo9cKPZHQEi1wo9cKPZHQDao9cKPXCmHciwCAABHQET64UeuFHtHQEgszMzMzM1HQDWPXCj1wo+Hci0CAABHQERwo9cKPXFHQEghR64UeuFHQDS1wo9cKPaHci4CAABHQEQQo9cKPXFHQEiFHrhR64VHQDShR64UeuGHci8CAABHQERuFHrhR65HQEeYUeuFHrhHQDP1wo9cKPaHcjACAABHQEUD1wo9cKRHQEdBR64UeuFHQDReuFHrhR+HcjECAABHQEVHrhR64UhHQEagAAAAAABHQDP9cKPXCj2HcjICAABHQEUFHrhR64VHQEYwo9cKPXFHQDNKPXCj1wqHcjMCAABHQEXj1wo9cKRHQEZ+uFHrhR9HQDSXCj1wo9eHcjQCAABHQEYj1wo9cKRHQEYVwo9cKPZHQDRCj1wo9cOHcjUCAABHQEY4UeuFHrhHQEblHrhR64VHQDVrhR64UeyHcjYCAABHQEbI9cKPXClHQEamZmZmZmZHQDXeuFHrhR+HcjcCAABHQEcI9cKPXClHQEbij1wo9cNHQDacKPXCj1yHcjgCAABHQEb1wo9cKPZHQEY4UeuFHrhHQDV64UeuFHuHcjkCAABHQEX9cKPXCj1HQEd4UeuFHrhHQDXeuFHrhR+HcjoCAABHQEVeuFHrhR9HQEedcKPXCj1HQDVR64UeuFKHcjsCAABHQEUZmZmZmZpHQEnij1wo9cNHQDbuFHrhR66HcjwCAABHQES8KPXCj1xHQEpI9cKPXClHQDbXCj1wo9eHcj0CAABHQEUHrhR64UhHQEllHrhR64VHQDXFHrhR64WHcj4CAABHQESGZmZmZmZHQEluFHrhR65HQDVeuFHrhR+Hcj8CAABHQEVj1wo9cKRHQEl+uFHrhR9HQDT4UeuFHriHckACAABHQEXAAAAAAABHQEoj1wo9cKRHQDb1wo9cKPaHckECAABHQEYD1wo9cKRHQEq4UeuFHrhHQDYFHrhR64WHckICAABHQEYmZmZmZmZHQEtMzMzMzM1HQDbo9cKPXCmHckMCAABHQEWdcKPXCj1HQErGZmZmZmZHQDTHrhR64UiHckQCAABHQEa8KPXCj1xHQEplHrhR64VHQDWeuFHrhR+HckUCAABHQEdHrhR64UhHQEpo9cKPXClHQDaXCj1wo9eHckYCAABHQEd1wo9cKPZHQErqPXCj1wpHQDbHrhR64UiHckcCAABHQEccKPXCj1xHQEo4UeuFHrhHQDeMzMzMzM2HckgCAABHQEfVwo9cKPZHQEnzMzMzMzNHQDYwo9cKPXGHckkCAABHQEg4UeuFHrhHQEnx64UeuFJHQDb1wo9cKPaHckoCAABHQEeXCj1wo9dHQElKPXCj1wpHQDXuFHrhR66HcksCAABHQEevXCj1wo9HQEkj1wo9cKRHQDSHrhR64UiHckwCAABHQEgmZmZmZmZHQEjcKPXCj1xHQDRwo9cKPXGHck0CAABHQEcij1wo9cNHQEjAAAAAAABHQDPmZmZmZmaHck4CAABHQEZ9cKPXCj1HQEjszMzMzM1HQDOzMzMzMzOHck8CAABHQEZLhR64UexHQElij1wo9cNHQDQcKPXCj1yHclACAABHQEYdcKPXCj1HQEh9cKPXCj1HQDMKPXCj1wqHclECAABHQEaTMzMzMzNHQEf8KPXCj1xHQDLCj1wo9cOHclICAABHQEZ4UeuFHrhHQEdZmZmZmZpHQDImZmZmZmaHclMCAABHQEXvXCj1wo9HQEcgAAAAAABHQDGzMzMzMzOHclQCAABHQEcR64UeuFJHQEb64UeuFHtHQDH64UeuFHuHclUCAABHQEcI9cKPXClHQEaKPXCj1wpHQDF64UeuFHuHclYCAABHQEenrhR64UhHQEcij1wo9cNHQDKuFHrhR66HclcCAABHQEgx64UeuFJHQEbLhR64UexHQDJmZmZmZmaHclgCAABHQEgmZmZmZmZHQEZuFHrhR65HQDG1wo9cKPaHclkCAABHQEinrhR64UhHQEb1wo9cKPZHQDKuFHrhR66HcloCAABHQEe64UeuFHtHQEex64UeuFJHQDNj1wo9cKSHclsCAABHQEcuFHrhR65HQEga4UeuFHtHQDNhR64UeuGHclwCAABHQEgj1wo9cKRHQEo64UeuFHtHQDTo9cKPXCmHcl0CAABHQEgKPXCj1wpHQErD1wo9cKRHQDTZmZmZmZqHcl4CAABHQEfI9cKPXClHQEnTMzMzMzNHQDPUeuFHrhSHcl8CAABHQEdQo9cKPXFHQEoMzMzMzM1HQDN9cKPXCj2HcmACAABHQEgdcKPXCj1HQEnAAAAAAABHQDL4UeuFHriHcmECAABHQEjUeuFHrhRHQEoj1wo9cKRHQDTj1wo9cKSHcmICAABHQEkFHrhR64VHQEpXCj1wo9dHQDQZmZmZmZqHcmMCAABHQESij1wo9cNHQEUOFHrhR65HQDKeuFHrhR+HcmQCAABHQEQQo9cKPXFHQEQhR64UeuFHQDUMzMzMzM2HcmUCAABHQEV0euFHrhRHQEYo9cKPXClHQDCrhR64UeyHcmYCAABHQELx64UeuFJHQEJ3Cj1wo9dHQDjAAAAAAACHcmcCAABlVQZhY3RpdmVyaAIAAEsAdXMu'))
	surfInfo = {'category': (0, None, {}), 'probeRadius': (0, None, {}), 'pointSize': (0, None, {}), 'name': [], 'density': (0, None, {}), 'colorMode': (0, None, {}), 'useLighting': (0, None, {}), 'transparencyBlendMode': (0, None, {}), 'molecule': [], 'smoothLines': (0, None, {}), 'lineWidth': (0, None, {}), 'allComponents': (0, None, {}), 'twoSidedLighting': (0, None, {}), 'customVisibility': [], 'drawMode': (0, None, {}), 'display': (0, None, {}), 'customColors': []}
	vrmlInfo = {'subid': (0, None, {}), 'display': (0, None, {}), 'id': (0, None, {}), 'vrmlString': [], 'name': (0, None, {})}
	colors = {u'Ru': ((0.141176, 0.560784, 0.560784), 1, u'default'), u'Re': ((0.14902, 0.490196, 0.670588), 1, u'default'), u'Rf': ((0.8, 0, 0.34902), 1, u'default'), u'Ra': ((0, 0.490196, 0), 1, u'default'), u'Rb': ((0.439216, 0.180392, 0.690196), 1, u'default'), u'Rn': ((0.258824, 0.509804, 0.588235), 1, u'default'), u'Rh': ((0.0392157, 0.490196, 0.54902), 1, u'default'), u'Be': ((0.760784, 1, 0), 1, u'default'), u'Ba': ((0, 0.788235, 0), 1, u'default'), u'Bh': ((0.878431, 0, 0.219608), 1, u'default'), u'Bi': ((0.619608, 0.309804, 0.709804), 1, u'default'), u'Bk': ((0.541176, 0.309804, 0.890196), 1, u'default'), u'Br': ((0.65098, 0.160784, 0.160784), 1, u'default'), u'H': ((1, 1, 1), 1, u'default'), u'P': ((1, 0.501961, 0), 1, u'default'), u'Os': ((0.14902, 0.4, 0.588235), 1, u'default'), u'Es': ((0.701961, 0.121569, 0.831373), 1, u'default'), u'Hg': ((0.721569, 0.721569, 0.815686), 1, u'default'), u'Ge': ((0.4, 0.560784, 0.560784), 1, u'default'), u'Gd': ((0.270588, 1, 0.780392), 1, u'default'), u'Ga': ((0.760784, 0.560784, 0.560784), 1, u'default'), u'Pr': ((0.85098, 1, 0.780392), 1, u'default'),
u'Pt': ((0.815686, 0.815686, 0.878431), 1, u'default'), u'Pu': ((0, 0.419608, 1), 1, u'default'), u'C': ((0.564706, 0.564706, 0.564706), 1, u'default'), u'Pb': ((0.341176, 0.34902, 0.380392), 1, u'default'), u'Pa': ((0, 0.631373, 1), 1, u'default'), u'Pd': ((0, 0.411765, 0.521569), 1, u'default'), u'Cd': ((1, 0.85098, 0.560784), 1, u'default'), u'Po': ((0.670588, 0.360784, 0), 1, u'default'), u'Pm': ((0.639216, 1, 0.780392), 1, u'default'), u'Hs': ((0.901961, 0, 0.180392), 1, u'default'), u'Ho': ((0, 1, 0.611765), 1, u'default'), u'Hf': ((0.301961, 0.760784, 1), 1, u'default'), u'K': ((0.560784, 0.25098, 0.831373), 1, u'default'), u'He': ((0.85098, 1, 1), 1, u'default'), u'Md': ((0.701961, 0.0509804, 0.65098), 1, u'default'), u'Mg': ((0.541176, 1, 0), 1, u'default'), u'Mo': ((0.329412, 0.709804, 0.709804), 1, u'default'), u'Mn': ((0.611765, 0.478431, 0.780392), 1, u'default'), u'O': ((1, 0.0509804, 0.0509804), 1, u'default'), u'Mt': ((0.921569, 0, 0.14902), 1, u'default'), u'S': ((1, 1, 0.188235), 1, u'default'), u'W': ((0.129412, 0.580392, 0.839216), 1, u'default'),
u'Zn': ((0.490196, 0.501961, 0.690196), 1, u'default'), u'Eu': ((0.380392, 1, 0.780392), 1, u'default'), u'Zr': ((0.580392, 0.878431, 0.878431), 1, u'default'), u'Er': ((0, 0.901961, 0.458824), 1, u'default'), u'Ni': ((0.313725, 0.815686, 0.313725), 1, u'default'), u'No': ((0.741176, 0.0509804, 0.529412), 1, u'default'), u'Na': ((0.670588, 0.360784, 0.94902), 1, u'default'), u'Nb': ((0.45098, 0.760784, 0.788235), 1, u'default'), u'Nd': ((0.780392, 1, 0.780392), 1, u'default'), u'Ne': ((0.701961, 0.890196, 0.960784), 1, u'default'), u'Np': ((0, 0.501961, 1), 1, u'default'), u'Fr': ((0.258824, 0, 0.4), 1, u'default'), u'Fe': ((0.878431, 0.4, 0.2), 1, u'default'), u'Fm': ((0.701961, 0.121569, 0.729412), 1, u'default'), u'B': ((1, 0.709804, 0.709804), 1, u'default'), u'F': ((0.564706, 0.878431, 0.313725), 1, u'default'), u'Sr': ((0, 1, 0), 1, u'default'), u'N': ((0.188235, 0.313725, 0.972549), 1, u'default'), u'Kr': ((0.360784, 0.721569, 0.819608), 1, u'default'), u'Si': ((0.941176, 0.784314, 0.627451), 1, u'default'), u'Sn': ((0.4, 0.501961, 0.501961), 1, u'default'),
u'Sm': ((0.560784, 1, 0.780392), 1, u'default'), u'V': ((0.65098, 0.65098, 0.670588), 1, u'default'), u'Sc': ((0.901961, 0.901961, 0.901961), 1, u'default'), u'Sb': ((0.619608, 0.388235, 0.709804), 1, u'default'), u'Sg': ((0.85098, 0, 0.270588), 1, u'default'), u'Se': ((1, 0.631373, 0), 1, u'default'), u'Co': ((0.941176, 0.564706, 0.627451), 1, u'default'), u'Cm': ((0.470588, 0.360784, 0.890196), 1, u'default'), u'Cl': ((0.121569, 0.941176, 0.121569), 1, u'default'), u'Ca': ((0.239216, 1, 0), 1, u'default'), u'Cf': ((0.631373, 0.211765, 0.831373), 1, u'default'), u'Ce': ((1, 1, 0.780392), 1, u'default'), u'Xe': ((0.258824, 0.619608, 0.690196), 1, u'default'), u'Lu': ((0, 0.670588, 0.141176), 1, u'default'), u'Cs': ((0.341176, 0.0901961, 0.560784), 1, u'default'), u'Cr': ((0.541176, 0.6, 0.780392), 1, u'default'), u'Cu': ((0.784314, 0.501961, 0.2), 1, u'default'), u'La': ((0.439216, 0.831373, 1), 1, u'default'), u'Li': ((0.8, 0.501961, 1), 1, u'default'), u'Tl': ((0.65098, 0.329412, 0.301961), 1, u'default'), u'Tm': ((0, 0.831373, 0.321569), 1, u'default'),
u'Lr': ((0.780392, 0, 0.4), 1, u'default'), u'Th': ((0, 0.729412, 1), 1, u'default'), u'Ti': ((0.74902, 0.760784, 0.780392), 1, u'default'), u'tan': ((0.823529, 0.705882, 0.54902), 1, u'default'), u'Te': ((0.831373, 0.478431, 0), 1, u'default'), u'Tb': ((0.188235, 1, 0.780392), 1, u'default'), u'Tc': ((0.231373, 0.619608, 0.619608), 1, u'default'), u'Ta': ((0.301961, 0.65098, 1), 1, u'default'), u'Yb': ((0, 0.74902, 0.219608), 1, u'default'), u'Db': ((0.819608, 0, 0.309804), 1, u'default'), u'Dy': ((0.121569, 1, 0.780392), 1, u'default'), u'I': ((0.580392, 0, 0.580392), 1, u'default'), u'medium purple': ((0.576471, 0.439216, 0.858824), 1, u'default'), u'U': ((0, 0.560784, 1), 1, u'default'), u'Y': ((0.580392, 1, 1), 1, u'default'), u'Ac': ((0.439216, 0.670588, 0.980392), 1, u'default'), u'Ag': ((0.752941, 0.752941, 0.752941), 1, u'default'), u'Ir': ((0.0901961, 0.329412, 0.529412), 1, u'default'), u'Am': ((0.329412, 0.360784, 0.94902), 1, u'default'), u'Al': ((0.74902, 0.65098, 0.65098), 1, u'default'), u'As': ((0.741176, 0.501961, 0.890196), 1, u'default'),
u'Ar': ((0.501961, 0.819608, 0.890196), 1, u'default'), u'Au': ((1, 0.819608, 0.137255), 1, u'default'), u'At': ((0.458824, 0.309804, 0.270588), 1, u'default'), u'In': ((0.65098, 0.458824, 0.45098), 1, u'default')}
	materials = {u'default': ((0.85, 0.85, 0.85), 30)}
	pbInfo = {'category': [u'coordination complexes of Main_Cluster.pdb (#0)', u'distance monitor'], 'bondInfo': [{'color': (4, None, {}), 'atoms': [[636, 497], [636, 41], [636, 345], [636, 193]], 'label': (4, u'', {}), 'halfbond': (4, False, {}), 'labelColor': (4, None, {}), 'labelOffset': (4, chimera.Vector(-1e+99, 0.0, 0.0), {chimera.Vector(-1e+99, 0.0, 0.0): [2], chimera.Vector(-1e+99, 0.0, 0.0): [3], chimera.Vector(-1e+99, 0.0, 0.0): [0]}), 'drawMode': (4, 0, {}), 'display': (4, 2, {})}, {'color': (0, None, {}), 'atoms': [], 'label': (0, None, {}), 'halfbond': (0, None, {}), 'labelColor': (0, None, {}), 'labelOffset': (0, None, {}), 'drawMode': (0, None, {}), 'display': (0, None, {})}], 'lineType': (2, 2, {}), 'color': (2, 8, {7: [0]}), 'optional': {'fixedLabels': (True, False, (2, False, {None: [0]}))}, 'display': (2, True, {}), 'showStubBonds': (2, False, {}), 'lineWidth': (2, 1, {2: [0]}), 'stickScale': (2, 1, {}), 'id': [0, -2]}
	modelAssociations = {0: [1297]}
	colorInfo = (10, (u'H', (1, 1, 1, 1)), {(u'green', (0, 1, 0, 1)): [9], (u'medium purple', (0.576471, 0.439216, 0.858824, 1)): [7], (u'N', (0.188235, 0.313725, 0.972549, 1)): [3], (u'P', (1, 0.501961, 0, 1)): [4], (u'O', (1, 0.0509804, 0.0509804, 1)): [1], (u'tan', (0.823529, 0.705882, 0.54902, 1)): [0], (u'Na', (0.670588, 0.360784, 0.94902, 1)): [5], (u'Cu', (0.784314, 0.501961, 0.2, 1)): [6], (u'yellow', (1, 1, 0, 1)): [8]})
	viewerInfo = {'cameraAttrs': {'center': (41.795, 41.795, 19.765), 'fieldOfView': 27.392739304317, 'nearFar': (36.127352980498, 3.4026470195022), 'ortho': False, 'eyeSeparation': 50.8, 'focal': 19.765}, 'viewerAttrs': {'silhouetteColor': None, 'clipping': False, 'showSilhouette': False, 'showShadows': False, 'viewSize': 31.664693218515, 'labelsOnTop': True, 'depthCueRange': (0.5, 1), 'silhouetteWidth': 2, 'singleLayerTransparency': True, 'shadowTextureSize': 2048, 'backgroundImage': [None, 1, 2, 1, 0, 0], 'backgroundGradient': [('Chimera default', [(1, 1, 1, 1), (0, 0, 1, 1)], 1), 1, 0, 0], 'depthCue': True, 'highlight': 0, 'scaleFactor': 1.2947819512382, 'angleDependentTransparency': True, 'backgroundMethod': 0}, 'viewerHL': 9, 'cameraMode': 'mono', 'detail': 1.5, 'viewerFog': None, 'viewerBG': None}

	replyobj.status("Initializing session restore...", blankAfter=0,
		secondary=True)
	from SimpleSession.versions.v65 import expandSummary
	init(dict(enumerate(expandSummary(colorInfo))))
	replyobj.status("Restoring colors...", blankAfter=0,
		secondary=True)
	restoreColors(colors, materials)
	replyobj.status("Restoring molecules...", blankAfter=0,
		secondary=True)
	restoreMolecules(molInfo, resInfo, atomInfo, bondInfo, crdInfo)
	replyobj.status("Restoring surfaces...", blankAfter=0,
		secondary=True)
	restoreSurfaces(surfInfo)
	replyobj.status("Restoring VRML models...", blankAfter=0,
		secondary=True)
	restoreVRML(vrmlInfo)
	replyobj.status("Restoring pseudobond groups...", blankAfter=0,
		secondary=True)
	restorePseudoBondGroups(pbInfo)
	replyobj.status("Restoring model associations...", blankAfter=0,
		secondary=True)
	restoreModelAssociations(modelAssociations)
	replyobj.status("Restoring camera...", blankAfter=0,
		secondary=True)
	restoreViewer(viewerInfo)

try:
	restoreCoreModels()
except:
	reportRestoreError("Error restoring core models")

	replyobj.status("Restoring extension info...", blankAfter=0,
		secondary=True)


try:
	import StructMeasure
	from StructMeasure.DistMonitor import restoreDistances
	registerAfterModelsCB(restoreDistances, 1)
except:
	reportRestoreError("Error restoring distances in session")


def restoreMidasBase():
	formattedPositions = {}
	import Midas
	Midas.restoreMidasBase(formattedPositions)
try:
	restoreMidasBase()
except:
	reportRestoreError('Error restoring Midas base state')


def restoreMidasText():
	from Midas import midas_text
	midas_text.aliases = {}
	midas_text.userSurfCategories = {}

try:
	restoreMidasText()
except:
	reportRestoreError('Error restoring Midas text state')


def restore_cap_attributes():
 cap_attributes = \
  {
   'cap_attributes': [ ],
   'cap_color': None,
   'cap_offset': 0.01,
   'class': 'Caps_State',
   'default_cap_offset': 0.01,
   'mesh_style': False,
   'shown': True,
   'subdivision_factor': 1.0,
   'version': 1,
  }
 import SurfaceCap.session
 SurfaceCap.session.restore_cap_attributes(cap_attributes)
registerAfterModelsCB(restore_cap_attributes)


def restore_volume_data():
 volume_data_state = \
  {
   'class': 'Volume_Manager_State',
   'data_and_regions_state': [ ],
   'version': 2,
  }
 from VolumeViewer import session
 session.restore_volume_data_state(volume_data_state)

try:
  restore_volume_data()
except:
  reportRestoreError('Error restoring volume data')

geomData = {'AxisManager': {}, 'CentroidManager': {}, 'PlaneManager': {}}

try:
	from StructMeasure.Geometry import geomManager
	geomManager._restoreSession(geomData)
except:
	reportRestoreError("Error restoring geometry objects in session")


def restoreSession_RibbonStyleEditor():
	import SimpleSession
	import RibbonStyleEditor
	userScalings = []
	userXSections = []
	userResidueClasses = []
	residueData = [(1, 'Chimera default', 'rounded', u'unknown'), (2, 'Chimera default', 'rounded', u'nucleic acid'), (3, 'Chimera default', 'rounded', u'nucleic acid'), (4, 'Chimera default', 'rounded', u'nucleic acid'), (5, 'Chimera default', 'rounded', u'nucleic acid'), (6, 'Chimera default', 'rounded', u'unknown'), (7, 'Chimera default', 'rounded', u'nucleic acid'), (8, 'Chimera default', 'rounded', u'nucleic acid'), (9, 'Chimera default', 'rounded', u'nucleic acid'), (10, 'Chimera default', 'rounded', u'nucleic acid'), (11, 'Chimera default', 'rounded', u'unknown'), (12, 'Chimera default', 'rounded', u'nucleic acid'), (13, 'Chimera default', 'rounded', u'nucleic acid'), (14, 'Chimera default', 'rounded', u'nucleic acid'), (15, 'Chimera default', 'rounded', u'nucleic acid'), (16, 'Chimera default', 'rounded', u'unknown'), (17, 'Chimera default', 'rounded', u'nucleic acid'), (18, 'Chimera default', 'rounded', u'nucleic acid'), (19, 'Chimera default', 'rounded', u'nucleic acid'), (20, 'Chimera default', 'rounded', u'nucleic acid'), (21, 'Chimera default', 'rounded', u'unknown'),
(22, 'Chimera default', 'rounded', u'unknown'), (23, 'Chimera default', 'rounded', u'unknown'), (24, 'Chimera default', 'rounded', u'unknown')]
	flags = RibbonStyleEditor.NucleicDefault1
	SimpleSession.registerAfterModelsCB(RibbonStyleEditor.restoreState,
				(userScalings, userXSections,
				userResidueClasses, residueData, flags))
try:
	restoreSession_RibbonStyleEditor()
except:
	reportRestoreError("Error restoring RibbonStyleEditor state")

trPickle = 'gAJjQW5pbWF0ZS5UcmFuc2l0aW9ucwpUcmFuc2l0aW9ucwpxASmBcQJ9cQMoVQxjdXN0b21fc2NlbmVxBGNBbmltYXRlLlRyYW5zaXRpb24KVHJhbnNpdGlvbgpxBSmBcQZ9cQcoVQZmcmFtZXNxCEsBVQ1kaXNjcmV0ZUZyYW1lcQlLAVUKcHJvcGVydGllc3EKXXELVQNhbGxxDGFVBG5hbWVxDWgEVQRtb2RlcQ5VBmxpbmVhcnEPdWJVCGtleWZyYW1lcRBoBSmBcRF9cRIoaAhLFGgJSwFoCl1xE2gMYWgNaBBoDmgPdWJVBXNjZW5lcRRoBSmBcRV9cRYoaAhLAWgJSwFoCl1xF2gMYWgNaBRoDmgPdWJ1Yi4='
scPickle = 'gAJjQW5pbWF0ZS5TY2VuZXMKU2NlbmVzCnEBKYFxAn1xA1UHbWFwX2lkc3EEfXNiLg=='
kfPickle = 'gAJjQW5pbWF0ZS5LZXlmcmFtZXMKS2V5ZnJhbWVzCnEBKYFxAn1xA1UHZW50cmllc3EEXXEFc2Iu'
def restoreAnimation():
	'A method to unpickle and restore animation objects'
	# Scenes must be unpickled after restoring transitions, because each
	# scene links to a 'scene' transition. Likewise, keyframes must be 
	# unpickled after restoring scenes, because each keyframe links to a scene.
	# The unpickle process is left to the restore* functions, it's 
	# important that it doesn't happen prior to calling those functions.
	import SimpleSession
	from Animate.Session import restoreTransitions
	from Animate.Session import restoreScenes
	from Animate.Session import restoreKeyframes
	SimpleSession.registerAfterModelsCB(restoreTransitions, trPickle)
	SimpleSession.registerAfterModelsCB(restoreScenes, scPickle)
	SimpleSession.registerAfterModelsCB(restoreKeyframes, kfPickle)
try:
	restoreAnimation()
except:
	reportRestoreError('Error in Animate.Session')

def restoreLightController():
	import Lighting
	Lighting._setFromParams({'ratio': 1.25, 'brightness': 1.16, 'material': [30.0, (0.85, 0.85, 0.85), 1.0], 'back': [(0.35740674433659325, 0.6604015517481454, -0.6604015517481455), (1.0, 1.0, 1.0), 0.0], 'mode': 'two-point', 'key': [(-0.35740674433659325, 0.6604015517481454, 0.6604015517481455), (1.0, 1.0, 1.0), 1.0], 'contrast': 0.83, 'fill': [(0.25056280708573153, 0.25056280708573153, 0.9351131265310293), (1.0, 1.0, 1.0), 0.0]})
try:
	restoreLightController()
except:
	reportRestoreError("Error restoring lighting parameters")


def restoreNucleotides():
	import NucleicAcids as NA
	NA.restoreState({0: {'residues': {2: {'side': 'orient'}, 3: {'side': 'orient'}, 4: {'side': 'orient'}, 5: {'side': 'orient'}, 7: {'side': 'orient'}, 8: {'side': 'orient'}, 9: {'side': 'orient'}, 10: {'side': 'orient'}, 12: {'side': 'orient'}, 13: {'side': 'orient'}, 14: {'side': 'orient'}, 15: {'side': 'orient'}, 17: {'side': 'orient'}, 18: {'side': 'orient'}, 19: {'side': 'orient'}, 20: {'side': 'orient'}}}}, {})
try:
	restoreNucleotides()
except:
	reportRestoreError('Error restoring Nucleotides')

def restoreRemainder():
	from SimpleSession.versions.v65 import restoreWindowSize, \
	     restoreOpenStates, restoreSelections, restoreFontInfo, \
	     restoreOpenModelsAttrs, restoreModelClip, restoreSilhouettes

	curSelIds =  []
	savedSels = []
	openModelsAttrs = { 'cofrMethod': 4 }
	windowSize = (1920, 929)
	xformMap = {0: (((-0.86091585855489, 0.44551450755317, 0.24564345716576), 49.05112309615), (11.69091361272, -3.8093005609614, 49.110810596027), True)}
	fontInfo = {'face': ('Sans Serif', 'Normal', 16)}
	clipPlaneInfo = {}
	silhouettes = {0: True, 1297: True, 1298: True}

	replyobj.status("Restoring window...", blankAfter=0,
		secondary=True)
	restoreWindowSize(windowSize)
	replyobj.status("Restoring open states...", blankAfter=0,
		secondary=True)
	restoreOpenStates(xformMap)
	replyobj.status("Restoring font info...", blankAfter=0,
		secondary=True)
	restoreFontInfo(fontInfo)
	replyobj.status("Restoring selections...", blankAfter=0,
		secondary=True)
	restoreSelections(curSelIds, savedSels)
	replyobj.status("Restoring openModel attributes...", blankAfter=0,
		secondary=True)
	restoreOpenModelsAttrs(openModelsAttrs)
	replyobj.status("Restoring model clipping...", blankAfter=0,
		secondary=True)
	restoreModelClip(clipPlaneInfo)
	replyobj.status("Restoring per-model silhouettes...", blankAfter=0,
		secondary=True)
	restoreSilhouettes(silhouettes)

	replyobj.status("Restoring remaining extension info...", blankAfter=0,
		secondary=True)
try:
	restoreRemainder()
except:
	reportRestoreError("Error restoring post-model state")
from SimpleSession.versions.v65 import makeAfterModelsCBs
makeAfterModelsCBs()

from SimpleSession.versions.v65 import endRestore
replyobj.status('Finishing restore...', blankAfter=0, secondary=True)
endRestore({})
replyobj.status('', secondary=True)
replyobj.status('Restore finished.')
