# Supplementary material for: Imidazole-modified G-quadruplex DNA as metal-triggered peroxidase
Source: Chem Sci. 2019 Jan 7;10(8):2513–8. doi: 10.1039/c8sc05020a (PMC6399679; doi:10.1039/c8sc05020a)
Supplement: Supplementary file 7 [file SC-010-C8SC05020A-s007.pdb]

HETATM    1  O3' LX5 A   1      32.550  45.270  22.710  1.00  0.00           O
HETATM    2  C1  LX5 A   1      32.810  44.220  23.620  1.00  0.00           C
HETATM    3  H1  LX5 A   1      33.670  43.620  23.320  1.00  0.00           H
HETATM    4  C2  LX5 A   1      33.110  44.620  25.100  1.00  0.00           C
HETATM    5  H21 LX5 A   1      32.250  45.140  25.530  1.00  0.00           H
HETATM    6  H22 LX5 A   1      33.220  43.680  25.640  1.00  0.00           H
HETATM    7  O2  LX5 A   1      34.290  45.430  25.330  1.00  0.00           O
HETATM    8  HO  LX5 A   1      34.560  45.830  24.500  1.00  0.00           H
HETATM    9  C3  LX5 A   1      31.610  43.260  23.620  1.00  0.00           C
HETATM   10  H31 LX5 A   1      31.900  42.370  24.170  1.00  0.00           H
HETATM   11  H32 LX5 A   1      30.750  43.740  24.100  1.00  0.00           H
HETATM   12  N1  LX5 A   1      31.300  42.850  22.240  1.00  0.00           N
HETATM   13  C4  LX5 A   1      32.040  42.000  21.510  1.00  0.00           C
HETATM   14  H4  LX5 A   1      32.950  41.500  21.810  1.00  0.00           H
HETATM   15  C5  LX5 A   1      31.480  41.830  20.290  1.00  0.00           C
HETATM   16  H5  LX5 A   1      31.840  41.130  19.560  1.00  0.00           H
HETATM   17  NX  LX5 A   1      30.370  42.670  20.240  1.00  0.00           N
HETATM   18  C6  LX5 A   1      30.320  43.270  21.410  1.00  0.00           C
HETATM   19  H6  LX5 A   1      29.520  43.920  21.710  1.00  0.00           H
ATOM     20  P   DG  A   2      33.760  46.130  22.070  1.00  0.00           P
ATOM     21  O1P DG  A   2      34.750  46.350  23.160  1.00  0.00           O
ATOM     22  O2P DG  A   2      33.100  47.330  21.420  1.00  0.00           O
ATOM     23  O5' DG  A   2      34.320  45.030  21.020  1.00  0.00           O
ATOM     24  C5' DG  A   2      33.580  44.810  19.820  1.00  0.00           C
ATOM     25 H5'1 DG  A   2      32.620  44.330  20.020  1.00  0.00           H
ATOM     26 H5'2 DG  A   2      33.360  45.760  19.340  1.00  0.00           H
ATOM     27  C4' DG  A   2      34.350  43.990  18.790  1.00  0.00           C
ATOM     28  H4' DG  A   2      33.660  43.810  17.970  1.00  0.00           H
ATOM     29  O4' DG  A   2      35.400  44.830  18.290  1.00  0.00           O
ATOM     30  C1' DG  A   2      36.510  44.080  17.870  1.00  0.00           C
ATOM     31  H1' DG  A   2      36.460  43.720  16.840  1.00  0.00           H
ATOM     32  N9  DG  A   2      37.750  44.890  18.020  1.00  0.00           N
ATOM     33  C8  DG  A   2      38.070  45.700  19.060  1.00  0.00           C
ATOM     34  H8  DG  A   2      37.350  45.950  19.840  1.00  0.00           H
ATOM     35  N7  DG  A   2      39.290  46.140  19.060  1.00  0.00           N
ATOM     36  C5  DG  A   2      39.830  45.620  17.890  1.00  0.00           C
ATOM     37  C6  DG  A   2      41.150  45.680  17.380  1.00  0.00           C
ATOM     38  O6  DG  A   2      42.130  46.280  17.850  1.00  0.00           O
ATOM     39  N1  DG  A   2      41.290  45.020  16.170  1.00  0.00           N
ATOM     40  H1  DG  A   2      42.200  45.070  15.740  1.00  0.00           H
ATOM     41  C2  DG  A   2      40.260  44.420  15.480  1.00  0.00           C
ATOM     42  N2  DG  A   2      40.570  43.910  14.300  1.00  0.00           N
ATOM     43  H21 DG  A   2      41.480  43.910  13.860  1.00  0.00           H
ATOM     44  H22 DG  A   2      39.870  43.300  13.890  1.00  0.00           H
ATOM     45  N3  DG  A   2      39.000  44.310  15.950  1.00  0.00           N
ATOM     46  C4  DG  A   2      38.830  44.930  17.190  1.00  0.00           C
ATOM     47  C3' DG  A   2      34.990  42.690  19.240  1.00  0.00           C
ATOM     48  H3' DG  A   2      34.970  42.580  20.330  1.00  0.00           H
ATOM     49  C2' DG  A   2      36.440  42.870  18.820  1.00  0.00           C
ATOM     50 H2'1 DG  A   2      37.100  43.010  19.690  1.00  0.00           H
ATOM     51 H2'2 DG  A   2      36.850  41.990  18.320  1.00  0.00           H
ATOM     52  O3' DG  A   2      34.410  41.530  18.640  1.00  0.00           O
ATOM     53  P   DG  A   3      34.440  40.000  19.270  1.00  0.00           P
ATOM     54  O1P DG  A   3      33.300  39.320  18.590  1.00  0.00           O
ATOM     55  O2P DG  A   3      34.510  39.970  20.740  1.00  0.00           O
ATOM     56  O5' DG  A   3      35.790  39.450  18.670  1.00  0.00           O
ATOM     57  C5' DG  A   3      35.820  39.090  17.300  1.00  0.00           C
ATOM     58 H5'1 DG  A   3      35.260  38.170  17.160  1.00  0.00           H
ATOM     59 H5'2 DG  A   3      35.370  39.890  16.710  1.00  0.00           H
ATOM     60  C4' DG  A   3      37.250  38.890  16.900  1.00  0.00           C
ATOM     61  H4' DG  A   3      37.380  38.530  15.880  1.00  0.00           H
ATOM     62  O4' DG  A   3      37.930  40.120  17.010  1.00  0.00           O
ATOM     63  C1' DG  A   3      39.250  39.820  17.350  1.00  0.00           C
ATOM     64  H1' DG  A   3      39.780  39.390  16.510  1.00  0.00           H
ATOM     65  N9  DG  A   3      40.000  40.960  17.900  1.00  0.00           N
ATOM     66  C8  DG  A   3      39.670  41.830  18.940  1.00  0.00           C
ATOM     67  H8  DG  A   3      38.740  41.720  19.470  1.00  0.00           H
ATOM     68  N7  DG  A   3      40.620  42.700  19.240  1.00  0.00           N
ATOM     69  C5  DG  A   3      41.640  42.370  18.330  1.00  0.00           C
ATOM     70  C6  DG  A   3      42.950  42.880  18.140  1.00  0.00           C
ATOM     71  O6  DG  A   3      43.470  43.730  18.820  1.00  0.00           O
ATOM     72  N1  DG  A   3      43.720  42.240  17.150  1.00  0.00           N
ATOM     73  H1  DG  A   3      44.640  42.590  16.950  1.00  0.00           H
ATOM     74  C2  DG  A   3      43.170  41.270  16.360  1.00  0.00           C
ATOM     75  N2  DG  A   3      43.910  40.650  15.500  1.00  0.00           N
ATOM     76  H21 DG  A   3      44.820  41.020  15.250  1.00  0.00           H
ATOM     77  H22 DG  A   3      43.510  39.850  15.030  1.00  0.00           H
ATOM     78  N3  DG  A   3      41.980  40.730  16.520  1.00  0.00           N
ATOM     79  C4  DG  A   3      41.250  41.310  17.520  1.00  0.00           C
ATOM     80  C3' DG  A   3      38.020  37.860  17.750  1.00  0.00           C
ATOM     81  H3' DG  A   3      37.340  37.500  18.520  1.00  0.00           H
ATOM     82  C2' DG  A   3      39.150  38.720  18.360  1.00  0.00           C
ATOM     83 H2'1 DG  A   3      40.110  38.230  18.500  1.00  0.00           H
ATOM     84 H2'2 DG  A   3      38.770  39.190  19.270  1.00  0.00           H
ATOM     85  O3' DG  A   3      38.450  36.830  16.890  1.00  0.00           O
ATOM     86  P   DG  A   4      39.260  35.580  17.410  1.00  0.00           P
ATOM     87  O1P DG  A   4      38.710  34.340  16.880  1.00  0.00           O
ATOM     88  O2P DG  A   4      39.400  35.680  18.860  1.00  0.00           O
ATOM     89  O5' DG  A   4      40.740  35.870  16.800  1.00  0.00           O
ATOM     90  C5' DG  A   4      40.900  36.360  15.470  1.00  0.00           C
ATOM     91 H5'1 DG  A   4      40.680  37.430  15.410  1.00  0.00           H
ATOM     92 H5'2 DG  A   4      40.250  35.780  14.810  1.00  0.00           H
ATOM     93  C4' DG  A   4      42.340  36.230  14.980  1.00  0.00           C
ATOM     94  H4' DG  A   4      42.300  36.310  13.890  1.00  0.00           H
ATOM     95  O4' DG  A   4      43.040  37.350  15.460  1.00  0.00           O
ATOM     96  C1' DG  A   4      44.200  36.930  16.170  1.00  0.00           C
ATOM     97  H1' DG  A   4      45.060  36.950  15.500  1.00  0.00           H
ATOM     98  N9  DG  A   4      44.300  37.870  17.290  1.00  0.00           N
ATOM     99  C8  DG  A   4      43.410  38.110  18.250  1.00  0.00           C
ATOM    100  H8  DG  A   4      42.480  37.570  18.280  1.00  0.00           H
ATOM    101  N7  DG  A   4      43.720  39.100  19.050  1.00  0.00           N
ATOM    102  C5  DG  A   4      45.000  39.500  18.620  1.00  0.00           C
ATOM    103  C6  DG  A   4      45.880  40.540  19.030  1.00  0.00           C
ATOM    104  O6  DG  A   4      45.720  41.390  19.880  1.00  0.00           O
ATOM    105  N1  DG  A   4      47.120  40.520  18.330  1.00  0.00           N
ATOM    106  H1  DG  A   4      47.870  41.140  18.610  1.00  0.00           H
ATOM    107  C2  DG  A   4      47.420  39.610  17.310  1.00  0.00           C
ATOM    108  N2  DG  A   4      48.690  39.550  16.900  1.00  0.00           N
ATOM    109  H21 DG  A   4      49.000  38.800  16.300  1.00  0.00           H
ATOM    110  H22 DG  A   4      49.370  40.170  17.330  1.00  0.00           H
ATOM    111  N3  DG  A   4      46.550  38.690  16.890  1.00  0.00           N
ATOM    112  C4  DG  A   4      45.360  38.690  17.550  1.00  0.00           C
ATOM    113  C3' DG  A   4      43.150  34.960  15.390  1.00  0.00           C
ATOM    114  H3' DG  A   4      42.490  34.140  15.680  1.00  0.00           H
ATOM    115  C2' DG  A   4      43.910  35.490  16.590  1.00  0.00           C
ATOM    116 H2'1 DG  A   4      44.840  34.950  16.780  1.00  0.00           H
ATOM    117 H2'2 DG  A   4      43.280  35.490  17.480  1.00  0.00           H
ATOM    118  O3' DG  A   4      44.020  34.630  14.310  1.00  0.00           O
HETATM  119  P   DG3 A   5      44.900  33.290  14.320  1.00  0.00           P
HETATM  120  O1P DG3 A   5      45.430  33.050  12.980  1.00  0.00           O
HETATM  121  O2P DG3 A   5      44.060  32.230  14.960  1.00  0.00           O
HETATM  122  O5' DG3 A   5      46.280  33.390  15.210  1.00  0.00           O
HETATM  123  C5' DG3 A   5      47.470  34.000  14.600  1.00  0.00           C
HETATM  124 H5'1 DG3 A   5      47.320  35.000  14.200  1.00  0.00           H
HETATM  125 H5'2 DG3 A   5      47.800  33.380  13.770  1.00  0.00           H
HETATM  126  C4' DG3 A   5      48.600  34.130  15.560  1.00  0.00           C
HETATM  127  H4' DG3 A   5      49.510  34.180  14.970  1.00  0.00           H
HETATM  128  O4' DG3 A   5      48.460  35.340  16.270  1.00  0.00           O
HETATM  129  C1' DG3 A   5      48.670  35.030  17.650  1.00  0.00           C
HETATM  130  H1' DG3 A   5      49.730  34.950  17.890  1.00  0.00           H
HETATM  131  N9  DG3 A   5      47.980  35.860  18.650  1.00  0.00           N
HETATM  132  C8  DG3 A   5      46.690  35.780  19.040  1.00  0.00           C
HETATM  133  H8  DG3 A   5      46.000  35.080  18.610  1.00  0.00           H
HETATM  134  N7  DG3 A   5      46.330  36.600  20.000  1.00  0.00           N
HETATM  135  C5  DG3 A   5      47.490  37.370  20.180  1.00  0.00           C
HETATM  136  C6  DG3 A   5      47.780  38.510  20.970  1.00  0.00           C
HETATM  137  O6  DG3 A   5      47.010  39.200  21.650  1.00  0.00           O
HETATM  138  N1  DG3 A   5      49.070  38.980  20.840  1.00  0.00           N
HETATM  139  H1  DG3 A   5      49.400  39.690  21.480  1.00  0.00           H
HETATM  140  C2  DG3 A   5      49.960  38.500  19.970  1.00  0.00           C
HETATM  141  N2  DG3 A   5      51.190  38.970  19.990  1.00  0.00           N
HETATM  142  H21 DG3 A   5      51.450  39.670  20.670  1.00  0.00           H
HETATM  143  H22 DG3 A   5      51.850  38.700  19.280  1.00  0.00           H
HETATM  144  N3  DG3 A   5      49.740  37.440  19.190  1.00  0.00           N
HETATM  145  C4  DG3 A   5      48.460  36.960  19.300  1.00  0.00           C
HETATM  146  C3' DG3 A   5      48.770  32.980  16.620  1.00  0.00           C
HETATM  147  H3' DG3 A   5      48.180  32.090  16.380  1.00  0.00           H
HETATM  148  C2' DG3 A   5      48.100  33.650  17.820  1.00  0.00           C
HETATM  149 H2'1 DG3 A   5      47.020  33.600  17.690  1.00  0.00           H
HETATM  150 H2'2 DG3 A   5      48.420  33.190  18.750  1.00  0.00           H
HETATM  151  O3' DG3 A   5      50.160  32.710  16.880  1.00  0.00           O
HETATM  152  H3T DG3 A   5      50.190  31.870  17.330  1.00  0.00           H
HETATM  153  O3' LY5 B   6      46.690  55.170  26.450  1.00  0.00           O
HETATM  154  C1  LY5 B   6      46.700  54.550  27.710  1.00  0.00           C
HETATM  155  H1  LY5 B   6      46.100  53.640  27.730  1.00  0.00           H
HETATM  156  C2  LY5 B   6      48.120  54.100  28.160  1.00  0.00           C
HETATM  157  H21 LY5 B   6      48.260  54.220  29.230  1.00  0.00           H
HETATM  158  H22 LY5 B   6      48.850  54.690  27.610  1.00  0.00           H
HETATM  159  O2  LY5 B   6      48.430  52.760  27.780  1.00  0.00           O
HETATM  160  HO  LY5 B   6      48.090  52.700  26.880  1.00  0.00           H
HETATM  161  C3  LY5 B   6      46.170  55.470  28.830  1.00  0.00           C
HETATM  162  H31 LY5 B   6      46.880  56.290  28.920  1.00  0.00           H
HETATM  163  H32 LY5 B   6      46.180  54.920  29.770  1.00  0.00           H
HETATM  164  N1  LY5 B   6      44.810  55.970  28.590  1.00  0.00           N
HETATM  165  C4  LY5 B   6      43.790  55.870  29.560  1.00  0.00           C
HETATM  166  H4  LY5 B   6      43.840  55.420  30.540  1.00  0.00           H
HETATM  167  C5  LY5 B   6      42.690  56.390  29.010  1.00  0.00           C
HETATM  168  H5  LY5 B   6      41.710  56.420  29.450  1.00  0.00           H
HETATM  169  NY  LY5 B   6      42.990  56.810  27.700  1.00  0.00           N
HETATM  170  C6  LY5 B   6      44.260  56.460  27.460  1.00  0.00           C
HETATM  171  H6  LY5 B   6      44.790  56.680  26.540  1.00  0.00           H
ATOM    172  P   DG  B   7      46.630  54.270  25.110  1.00  0.00           P
ATOM    173  O1P DG  B   7      47.590  53.180  25.400  1.00  0.00           O
ATOM    174  O2P DG  B   7      46.750  55.110  23.910  1.00  0.00           O
ATOM    175  O5' DG  B   7      45.180  53.600  24.950  1.00  0.00           O
ATOM    176  C5' DG  B   7      43.970  54.300  24.610  1.00  0.00           C
ATOM    177 H5'1 DG  B   7      43.920  54.380  23.520  1.00  0.00           H
ATOM    178 H5'2 DG  B   7      44.020  55.320  24.990  1.00  0.00           H
ATOM    179  C4' DG  B   7      42.620  53.650  25.000  1.00  0.00           C
ATOM    180  H4' DG  B   7      41.910  54.410  25.340  1.00  0.00           H
ATOM    181  O4' DG  B   7      42.010  53.100  23.850  1.00  0.00           O
ATOM    182  C1' DG  B   7      42.100  51.690  23.920  1.00  0.00           C
ATOM    183  H1' DG  B   7      41.090  51.270  23.970  1.00  0.00           H
ATOM    184  N9  DG  B   7      42.730  51.170  22.680  1.00  0.00           N
ATOM    185  C8  DG  B   7      43.990  51.440  22.190  1.00  0.00           C
ATOM    186  H8  DG  B   7      44.670  52.140  22.650  1.00  0.00           H
ATOM    187  N7  DG  B   7      44.300  50.710  21.180  1.00  0.00           N
ATOM    188  C5  DG  B   7      43.180  49.880  20.980  1.00  0.00           C
ATOM    189  C6  DG  B   7      42.980  48.820  20.060  1.00  0.00           C
ATOM    190  O6  DG  B   7      43.750  48.350  19.270  1.00  0.00           O
ATOM    191  N1  DG  B   7      41.720  48.240  20.150  1.00  0.00           N
ATOM    192  H1  DG  B   7      41.520  47.440  19.570  1.00  0.00           H
ATOM    193  C2  DG  B   7      40.820  48.610  21.090  1.00  0.00           C
ATOM    194  N2  DG  B   7      39.650  48.020  21.180  1.00  0.00           N
ATOM    195  H21 DG  B   7      39.040  48.320  21.920  1.00  0.00           H
ATOM    196  H22 DG  B   7      39.340  47.390  20.460  1.00  0.00           H
ATOM    197  N3  DG  B   7      41.010  49.550  21.970  1.00  0.00           N
ATOM    198  C4  DG  B   7      42.180  50.210  21.830  1.00  0.00           C
ATOM    199  C3' DG  B   7      42.770  52.580  26.050  1.00  0.00           C
ATOM    200  H3' DG  B   7      43.660  52.690  26.680  1.00  0.00           H
ATOM    201  C2' DG  B   7      42.930  51.370  25.160  1.00  0.00           C
ATOM    202 H2'1 DG  B   7      43.990  51.220  24.970  1.00  0.00           H
ATOM    203 H2'2 DG  B   7      42.510  50.490  25.640  1.00  0.00           H
ATOM    204  O3' DG  B   7      41.640  52.530  26.880  1.00  0.00           O
ATOM    205  P   DG  B   8      41.580  51.680  28.240  1.00  0.00           P
ATOM    206  O1P DG  B   8      40.590  52.270  29.240  1.00  0.00           O
ATOM    207  O2P DG  B   8      42.960  51.410  28.680  1.00  0.00           O
ATOM    208  O5' DG  B   8      40.950  50.320  27.730  1.00  0.00           O
ATOM    209  C5' DG  B   8      39.590  50.290  27.390  1.00  0.00           C
ATOM    210 H5'1 DG  B   8      39.330  51.080  26.680  1.00  0.00           H
ATOM    211 H5'2 DG  B   8      39.000  50.470  28.300  1.00  0.00           H
ATOM    212  C4' DG  B   8      39.090  49.050  26.730  1.00  0.00           C
ATOM    213  H4' DG  B   8      38.060  49.250  26.450  1.00  0.00           H
ATOM    214  O4' DG  B   8      39.720  48.760  25.510  1.00  0.00           O
ATOM    215  C1' DG  B   8      40.090  47.380  25.530  1.00  0.00           C
ATOM    216  H1' DG  B   8      39.250  46.750  25.270  1.00  0.00           H
ATOM    217  N9  DG  B   8      41.250  47.050  24.610  1.00  0.00           N
ATOM    218  C8  DG  B   8      42.490  47.640  24.630  1.00  0.00           C
ATOM    219  H8  DG  B   8      42.800  48.330  25.400  1.00  0.00           H
ATOM    220  N7  DG  B   8      43.260  47.230  23.680  1.00  0.00           N
ATOM    221  C5  DG  B   8      42.490  46.340  22.920  1.00  0.00           C
ATOM    222  C6  DG  B   8      42.780  45.490  21.780  1.00  0.00           C
ATOM    223  O6  DG  B   8      43.850  45.390  21.200  1.00  0.00           O
ATOM    224  N1  DG  B   8      41.670  44.830  21.310  1.00  0.00           N
ATOM    225  H1  DG  B   8      41.810  44.290  20.470  1.00  0.00           H
ATOM    226  C2  DG  B   8      40.480  44.790  22.000  1.00  0.00           C
ATOM    227  N2  DG  B   8      39.500  44.060  21.540  1.00  0.00           N
ATOM    228  H21 DG  B   8      38.600  44.120  21.990  1.00  0.00           H
ATOM    229  H22 DG  B   8      39.700  43.430  20.770  1.00  0.00           H
ATOM    230  N3  DG  B   8      40.230  45.430  23.100  1.00  0.00           N
ATOM    231  C4  DG  B   8      41.240  46.230  23.510  1.00  0.00           C
ATOM    232  C3' DG  B   8      39.250  47.850  27.680  1.00  0.00           C
ATOM    233  H3' DG  B   8      39.510  48.220  28.670  1.00  0.00           H
ATOM    234  C2' DG  B   8      40.450  47.180  27.020  1.00  0.00           C
ATOM    235 H2'1 DG  B   8      40.610  46.130  27.280  1.00  0.00           H
ATOM    236 H2'2 DG  B   8      41.360  47.720  27.270  1.00  0.00           H
ATOM    237  O3' DG  B   8      37.970  47.230  27.720  1.00  0.00           O
ATOM    238  P   DG  B   9      37.710  45.970  28.610  1.00  0.00           P
ATOM    239  O1P DG  B   9      36.270  45.940  28.910  1.00  0.00           O
ATOM    240  O2P DG  B   9      38.670  45.950  29.750  1.00  0.00           O
ATOM    241  O5' DG  B   9      38.020  44.770  27.690  1.00  0.00           O
ATOM    242  C5' DG  B   9      37.040  44.520  26.660  1.00  0.00           C
ATOM    243 H5'1 DG  B   9      37.040  45.380  25.990  1.00  0.00           H
ATOM    244 H5'2 DG  B   9      36.040  44.400  27.080  1.00  0.00           H
ATOM    245  C4' DG  B   9      37.430  43.310  25.850  1.00  0.00           C
ATOM    246  H4' DG  B   9      36.640  43.110  25.120  1.00  0.00           H
ATOM    247  O4' DG  B   9      38.660  43.520  25.180  1.00  0.00           O
ATOM    248  C1' DG  B   9      39.110  42.200  24.880  1.00  0.00           C
ATOM    249  H1' DG  B   9      38.470  41.810  24.090  1.00  0.00           H
ATOM    250  N9  DG  B   9      40.550  42.360  24.530  1.00  0.00           N
ATOM    251  C8  DG  B   9      41.450  43.230  25.090  1.00  0.00           C
ATOM    252  H8  DG  B   9      41.210  43.850  25.940  1.00  0.00           H
ATOM    253  N7  DG  B   9      42.590  43.370  24.450  1.00  0.00           N
ATOM    254  C5  DG  B   9      42.490  42.430  23.420  1.00  0.00           C
ATOM    255  C6  DG  B   9      43.400  42.070  22.390  1.00  0.00           C
ATOM    256  O6  DG  B   9      44.570  42.410  22.190  1.00  0.00           O
ATOM    257  N1  DG  B   9      42.870  41.140  21.480  1.00  0.00           N
ATOM    258  H1  DG  B   9      43.470  40.790  20.750  1.00  0.00           H
ATOM    259  C2  DG  B   9      41.630  40.540  21.650  1.00  0.00           C
ATOM    260  N2  DG  B   9      41.240  39.720  20.720  1.00  0.00           N
ATOM    261  H21 DG  B   9      41.840  39.550  19.930  1.00  0.00           H
ATOM    262  H22 DG  B   9      40.560  39.040  21.030  1.00  0.00           H
ATOM    263  N3  DG  B   9      40.760  40.870  22.600  1.00  0.00           N
ATOM    264  C4  DG  B   9      41.240  41.800  23.480  1.00  0.00           C
ATOM    265  C3' DG  B   9      37.590  41.960  26.580  1.00  0.00           C
ATOM    266  H3' DG  B   9      37.530  42.100  27.660  1.00  0.00           H
ATOM    267  C2' DG  B   9      38.990  41.490  26.230  1.00  0.00           C
ATOM    268 H2'1 DG  B   9      39.730  41.890  26.920  1.00  0.00           H
ATOM    269 H2'2 DG  B   9      39.150  40.420  26.090  1.00  0.00           H
ATOM    270  O3' DG  B   9      36.540  41.110  26.130  1.00  0.00           O
HETATM  271  P   DG3 B  10      36.270  39.730  26.760  1.00  0.00           P
HETATM  272  O1P DG3 B  10      34.820  39.470  26.620  1.00  0.00           O
HETATM  273  O2P DG3 B  10      36.840  39.710  28.090  1.00  0.00           O
HETATM  274  O5' DG3 B  10      37.170  38.680  25.890  1.00  0.00           O
HETATM  275  C5' DG3 B  10      36.580  37.690  25.030  1.00  0.00           C
HETATM  276 H5'1 DG3 B  10      36.140  38.170  24.150  1.00  0.00           H
HETATM  277 H5'2 DG3 B  10      35.780  37.210  25.590  1.00  0.00           H
HETATM  278  C4' DG3 B  10      37.530  36.600  24.540  1.00  0.00           C
HETATM  279  H4' DG3 B  10      37.070  36.060  23.710  1.00  0.00           H
HETATM  280  O4' DG3 B  10      38.680  37.280  24.070  1.00  0.00           O
HETATM  281  C1' DG3 B  10      39.850  36.710  24.660  1.00  0.00           C
HETATM  282  H1' DG3 B  10      40.290  35.850  24.150  1.00  0.00           H
HETATM  283  N9  DG3 B  10      40.920  37.660  24.770  1.00  0.00           N
HETATM  284  C8  DG3 B  10      41.220  38.620  25.680  1.00  0.00           C
HETATM  285  H8  DG3 B  10      40.580  38.820  26.530  1.00  0.00           H
HETATM  286  N7  DG3 B  10      42.290  39.310  25.400  1.00  0.00           N
HETATM  287  C5  DG3 B  10      42.810  38.720  24.300  1.00  0.00           C
HETATM  288  C6  DG3 B  10      44.020  38.970  23.600  1.00  0.00           C
HETATM  289  O6  DG3 B  10      44.800  39.920  23.690  1.00  0.00           O
HETATM  290  N1  DG3 B  10      44.350  37.990  22.730  1.00  0.00           N
HETATM  291  H1  DG3 B  10      45.170  38.220  22.190  1.00  0.00           H
HETATM  292  C2  DG3 B  10      43.480  36.980  22.380  1.00  0.00           C
HETATM  293  N2  DG3 B  10      43.700  36.250  21.330  1.00  0.00           N
HETATM  294  H21 DG3 B  10      44.590  36.260  20.850  1.00  0.00           H
HETATM  295  H22 DG3 B  10      42.930  35.730  20.930  1.00  0.00           H
HETATM  296  N3  DG3 B  10      42.290  36.790  22.980  1.00  0.00           N
HETATM  297  C4  DG3 B  10      41.980  37.710  23.920  1.00  0.00           C
HETATM  298  C3' DG3 B  10      38.010  35.630  25.590  1.00  0.00           C
HETATM  299  H3' DG3 B  10      37.350  35.590  26.450  1.00  0.00           H
HETATM  300  C2' DG3 B  10      39.310  36.290  26.020  1.00  0.00           C
HETATM  301 H2'1 DG3 B  10      39.040  37.160  26.610  1.00  0.00           H
HETATM  302 H2'2 DG3 B  10      39.920  35.590  26.580  1.00  0.00           H
HETATM  303  O3' DG3 B  10      38.380  34.320  25.200  1.00  0.00           O
HETATM  304  H3T DG3 B  10      39.020  33.940  25.810  1.00  0.00           H
HETATM  305  O3' LX5 C  11      54.850  48.380  13.150  1.00  0.00           O
HETATM  306  C1  LX5 C  11      55.530  47.930  14.310  1.00  0.00           C
HETATM  307  H1  LX5 C  11      55.040  48.240  15.230  1.00  0.00           H
HETATM  308  C2  LX5 C  11      55.750  46.350  14.340  1.00  0.00           C
HETATM  309  H21 LX5 C  11      56.620  46.140  13.730  1.00  0.00           H
HETATM  310  H22 LX5 C  11      56.080  46.040  15.330  1.00  0.00           H
HETATM  311  O2  LX5 C  11      54.650  45.510  13.940  1.00  0.00           O
HETATM  312  HO  LX5 C  11      53.920  46.090  13.720  1.00  0.00           H
HETATM  313  C3  LX5 C  11      56.920  48.580  14.190  1.00  0.00           C
HETATM  314  H31 LX5 C  11      57.250  48.380  13.170  1.00  0.00           H
HETATM  315  H32 LX5 C  11      57.610  48.090  14.870  1.00  0.00           H
HETATM  316  N1  LX5 C  11      56.950  50.050  14.410  1.00  0.00           N
HETATM  317  C4  LX5 C  11      56.740  50.620  15.640  1.00  0.00           C
HETATM  318  H4  LX5 C  11      56.500  50.110  16.560  1.00  0.00           H
HETATM  319  C5  LX5 C  11      56.790  51.970  15.530  1.00  0.00           C
HETATM  320  H5  LX5 C  11      56.740  52.620  16.390  1.00  0.00           H
HETATM  321  NX  LX5 C  11      57.170  52.270  14.210  1.00  0.00           N
HETATM  322  C6  LX5 C  11      57.190  51.100  13.570  1.00  0.00           C
HETATM  323  H6  LX5 C  11      57.450  50.980  12.530  1.00  0.00           H
ATOM    324  P   DG  C  12      53.320  48.430  13.170  1.00  0.00           P
ATOM    325  O1P DG  C  12      52.740  47.110  13.460  1.00  0.00           O
ATOM    326  O2P DG  C  12      52.920  49.120  11.930  1.00  0.00           O
ATOM    327  O5' DG  C  12      52.900  49.260  14.410  1.00  0.00           O
ATOM    328  C5' DG  C  12      53.020  50.650  14.400  1.00  0.00           C
ATOM    329 H5'1 DG  C  12      54.040  50.870  14.090  1.00  0.00           H
ATOM    330 H5'2 DG  C  12      52.330  51.130  13.690  1.00  0.00           H
ATOM    331  C4' DG  C  12      52.830  51.310  15.730  1.00  0.00           C
ATOM    332  H4' DG  C  12      53.250  52.320  15.700  1.00  0.00           H
ATOM    333  O4' DG  C  12      51.470  51.380  16.170  1.00  0.00           O
ATOM    334  C1' DG  C  12      51.210  50.440  17.190  1.00  0.00           C
ATOM    335  H1' DG  C  12      51.000  50.960  18.130  1.00  0.00           H
ATOM    336  N9  DG  C  12      50.020  49.620  16.890  1.00  0.00           N
ATOM    337  C8  DG  C  12      49.920  48.620  15.940  1.00  0.00           C
ATOM    338  H8  DG  C  12      50.720  48.350  15.280  1.00  0.00           H
ATOM    339  N7  DG  C  12      48.790  47.970  15.960  1.00  0.00           N
ATOM    340  C5  DG  C  12      48.160  48.580  17.060  1.00  0.00           C
ATOM    341  C6  DG  C  12      46.920  48.290  17.690  1.00  0.00           C
ATOM    342  O6  DG  C  12      46.110  47.430  17.400  1.00  0.00           O
ATOM    343  N1  DG  C  12      46.520  49.180  18.680  1.00  0.00           N
ATOM    344  H1  DG  C  12      45.610  49.060  19.120  1.00  0.00           H
ATOM    345  C2  DG  C  12      47.400  50.090  19.180  1.00  0.00           C
ATOM    346  N2  DG  C  12      47.010  50.910  20.080  1.00  0.00           N
ATOM    347  H21 DG  C  12      47.660  51.600  20.410  1.00  0.00           H
ATOM    348  H22 DG  C  12      46.100  50.850  20.520  1.00  0.00           H
ATOM    349  N3  DG  C  12      48.640  50.300  18.690  1.00  0.00           N
ATOM    350  C4  DG  C  12      48.930  49.530  17.650  1.00  0.00           C
ATOM    351  C3' DG  C  12      53.590  50.510  16.780  1.00  0.00           C
ATOM    352  H3' DG  C  12      54.350  49.860  16.370  1.00  0.00           H
ATOM    353  C2' DG  C  12      52.480  49.620  17.380  1.00  0.00           C
ATOM    354 H2'1 DG  C  12      52.460  48.650  16.870  1.00  0.00           H
ATOM    355 H2'2 DG  C  12      52.680  49.420  18.440  1.00  0.00           H
ATOM    356  O3' DG  C  12      54.100  51.440  17.720  1.00  0.00           O
ATOM    357  P   DG  C  13      55.020  51.030  19.010  1.00  0.00           P
ATOM    358  O1P DG  C  13      55.850  52.200  19.390  1.00  0.00           O
ATOM    359  O2P DG  C  13      55.660  49.750  18.770  1.00  0.00           O
ATOM    360  O5' DG  C  13      53.970  50.810  20.210  1.00  0.00           O
ATOM    361  C5' DG  C  13      53.230  51.920  20.710  1.00  0.00           C
ATOM    362 H5'1 DG  C  13      53.910  52.640  21.160  1.00  0.00           H
ATOM    363 H5'2 DG  C  13      52.740  52.430  19.880  1.00  0.00           H
ATOM    364  C4' DG  C  13      52.190  51.530  21.800  1.00  0.00           C
ATOM    365  H4' DG  C  13      51.860  52.440  22.280  1.00  0.00           H
ATOM    366  O4' DG  C  13      51.090  50.870  21.210  1.00  0.00           O
ATOM    367  C1' DG  C  13      50.790  49.730  22.050  1.00  0.00           C
ATOM    368  H1' DG  C  13      50.290  50.060  22.950  1.00  0.00           H
ATOM    369  N9  DG  C  13      50.000  48.650  21.370  1.00  0.00           N
ATOM    370  C8  DG  C  13      50.260  47.900  20.240  1.00  0.00           C
ATOM    371  H8  DG  C  13      51.180  47.950  19.680  1.00  0.00           H
ATOM    372  N7  DG  C  13      49.250  47.150  19.840  1.00  0.00           N
ATOM    373  C5  DG  C  13      48.270  47.370  20.810  1.00  0.00           C
ATOM    374  C6  DG  C  13      46.960  46.840  20.940  1.00  0.00           C
ATOM    375  O6  DG  C  13      46.370  46.080  20.170  1.00  0.00           O
ATOM    376  N1  DG  C  13      46.270  47.320  22.040  1.00  0.00           N
ATOM    377  H1  DG  C  13      45.310  47.030  22.110  1.00  0.00           H
ATOM    378  C2  DG  C  13      46.740  48.330  22.870  1.00  0.00           C
ATOM    379  N2  DG  C  13      45.890  48.790  23.790  1.00  0.00           N
ATOM    380  H21 DG  C  13      44.920  48.490  23.780  1.00  0.00           H
ATOM    381  H22 DG  C  13      46.200  49.380  24.550  1.00  0.00           H
ATOM    382  N3  DG  C  13      47.960  48.890  22.700  1.00  0.00           N
ATOM    383  C4  DG  C  13      48.700  48.320  21.700  1.00  0.00           C
ATOM    384  C3' DG  C  13      52.770  50.530  22.860  1.00  0.00           C
ATOM    385  H3' DG  C  13      53.840  50.370  22.730  1.00  0.00           H
ATOM    386  C2' DG  C  13      52.140  49.210  22.480  1.00  0.00           C
ATOM    387 H2'1 DG  C  13      52.090  48.540  23.330  1.00  0.00           H
ATOM    388 H2'2 DG  C  13      52.680  48.730  21.660  1.00  0.00           H
ATOM    389  O3' DG  C  13      52.540  51.050  24.180  1.00  0.00           O
ATOM    390  P   DG  C  14      52.910  50.320  25.530  1.00  0.00           P
ATOM    391  O1P DG  C  14      53.330  51.380  26.470  1.00  0.00           O
ATOM    392  O2P DG  C  14      53.940  49.290  25.080  1.00  0.00           O
ATOM    393  O5' DG  C  14      51.680  49.560  26.210  1.00  0.00           O
ATOM    394  C5' DG  C  14      50.730  50.330  26.980  1.00  0.00           C
ATOM    395 H5'1 DG  C  14      51.240  50.780  27.830  1.00  0.00           H
ATOM    396 H5'2 DG  C  14      50.320  51.110  26.340  1.00  0.00           H
ATOM    397  C4' DG  C  14      49.610  49.530  27.590  1.00  0.00           C
ATOM    398  H4' DG  C  14      49.010  50.200  28.210  1.00  0.00           H
ATOM    399  O4' DG  C  14      48.840  48.950  26.580  1.00  0.00           O
ATOM    400  C1' DG  C  14      48.790  47.580  26.850  1.00  0.00           C
ATOM    401  H1' DG  C  14      47.940  47.410  27.510  1.00  0.00           H
ATOM    402  N9  DG  C  14      48.660  46.870  25.600  1.00  0.00           N
ATOM    403  C8  DG  C  14      49.630  46.450  24.710  1.00  0.00           C
ATOM    404  H8  DG  C  14      50.650  46.770  24.850  1.00  0.00           H
ATOM    405  N7  DG  C  14      49.230  45.710  23.720  1.00  0.00           N
ATOM    406  C5  DG  C  14      47.880  45.540  24.130  1.00  0.00           C
ATOM    407  C6  DG  C  14      46.870  44.650  23.570  1.00  0.00           C
ATOM    408  O6  DG  C  14      46.970  43.880  22.630  1.00  0.00           O
ATOM    409  N1  DG  C  14      45.720  44.670  24.270  1.00  0.00           N
ATOM    410  H1  DG  C  14      44.990  44.070  23.920  1.00  0.00           H
ATOM    411  C2  DG  C  14      45.480  45.350  25.400  1.00  0.00           C
ATOM    412  N2  DG  C  14      44.260  45.310  25.920  1.00  0.00           N
ATOM    413  H21 DG  C  14      44.050  45.930  26.690  1.00  0.00           H
ATOM    414  H22 DG  C  14      43.540  44.680  25.580  1.00  0.00           H
ATOM    415  N3  DG  C  14      46.320  46.250  25.910  1.00  0.00           N
ATOM    416  C4  DG  C  14      47.510  46.260  25.230  1.00  0.00           C
ATOM    417  C3' DG  C  14      50.140  48.550  28.630  1.00  0.00           C
ATOM    418  H3' DG  C  14      51.160  48.770  28.960  1.00  0.00           H
ATOM    419  C2' DG  C  14      50.100  47.340  27.700  1.00  0.00           C
ATOM    420 H2'1 DG  C  14      50.990  47.350  27.080  1.00  0.00           H
ATOM    421 H2'2 DG  C  14      50.040  46.430  28.300  1.00  0.00           H
ATOM    422  O3' DG  C  14      49.120  48.360  29.640  1.00  0.00           O
HETATM  423  P   DG3 C  15      49.510  48.000  31.140  1.00  0.00           P
HETATM  424  O1P DG3 C  15      49.400  49.200  32.030  1.00  0.00           O
HETATM  425  O2P DG3 C  15      50.770  47.210  31.150  1.00  0.00           O
HETATM  426  O5' DG3 C  15      48.330  46.990  31.430  1.00  0.00           O
HETATM  427  C5' DG3 C  15      46.990  47.420  31.620  1.00  0.00           C
HETATM  428 H5'1 DG3 C  15      46.690  48.120  30.830  1.00  0.00           H
HETATM  429 H5'2 DG3 C  15      46.980  47.970  32.560  1.00  0.00           H
HETATM  430  C4' DG3 C  15      45.890  46.290  31.670  1.00  0.00           C
HETATM  431  H4' DG3 C  15      44.970  46.750  32.040  1.00  0.00           H
HETATM  432  O4' DG3 C  15      45.690  45.810  30.310  1.00  0.00           O
HETATM  433  C1' DG3 C  15      46.030  44.420  30.280  1.00  0.00           C
HETATM  434  H1' DG3 C  15      45.140  43.840  30.500  1.00  0.00           H
HETATM  435  N9  DG3 C  15      46.560  43.980  28.970  1.00  0.00           N
HETATM  436  C8  DG3 C  15      47.770  44.330  28.440  1.00  0.00           C
HETATM  437  H8  DG3 C  15      48.420  45.080  28.870  1.00  0.00           H
HETATM  438  N7  DG3 C  15      48.000  43.760  27.260  1.00  0.00           N
HETATM  439  C5  DG3 C  15      46.870  42.930  27.030  1.00  0.00           C
HETATM  440  C6  DG3 C  15      46.490  42.160  25.910  1.00  0.00           C
HETATM  441  O6  DG3 C  15      47.150  41.910  24.900  1.00  0.00           O
HETATM  442  N1  DG3 C  15      45.190  41.670  26.020  1.00  0.00           N
HETATM  443  H1  DG3 C  15      44.870  41.030  25.300  1.00  0.00           H
HETATM  444  C2  DG3 C  15      44.380  41.900  27.050  1.00  0.00           C
HETATM  445  N2  DG3 C  15      43.150  41.440  27.010  1.00  0.00           N
HETATM  446  H21 DG3 C  15      42.540  41.640  27.800  1.00  0.00           H
HETATM  447  H22 DG3 C  15      42.870  40.780  26.310  1.00  0.00           H
HETATM  448  N3  DG3 C  15      44.710  42.590  28.150  1.00  0.00           N
HETATM  449  C4  DG3 C  15      45.950  43.130  28.060  1.00  0.00           C
HETATM  450  C3' DG3 C  15      46.240  45.020  32.490  1.00  0.00           C
HETATM  451  H3' DG3 C  15      46.920  45.260  33.310  1.00  0.00           H
HETATM  452  C2' DG3 C  15      46.950  44.170  31.470  1.00  0.00           C
HETATM  453 H2'1 DG3 C  15      47.970  44.510  31.320  1.00  0.00           H
HETATM  454 H2'2 DG3 C  15      46.970  43.130  31.810  1.00  0.00           H
HETATM  455  O3' DG3 C  15      45.120  44.310  32.930  1.00  0.00           O
HETATM  456  H3T DG3 C  15      45.220  44.060  33.850  1.00  0.00           H
HETATM  457  O3' LY5 D  16      41.080  41.140  11.530  1.00  0.00           O
HETATM  458  C1  LY5 D  16      40.990  39.820  11.960  1.00  0.00           C
HETATM  459  H1  LY5 D  16      40.250  39.280  11.370  1.00  0.00           H
HETATM  460  C2  LY5 D  16      42.320  38.990  11.880  1.00  0.00           C
HETATM  461  H21 LY5 D  16      42.760  39.070  10.880  1.00  0.00           H
HETATM  462  H22 LY5 D  16      42.130  37.960  12.170  1.00  0.00           H
HETATM  463  O2  LY5 D  16      43.270  39.390  12.870  1.00  0.00           O
HETATM  464  HO  LY5 D  16      44.120  39.020  12.630  1.00  0.00           H
HETATM  465  C3  LY5 D  16      40.550  39.860  13.460  1.00  0.00           C
HETATM  466  H31 LY5 D  16      40.650  38.850  13.870  1.00  0.00           H
HETATM  467  H32 LY5 D  16      41.220  40.510  14.020  1.00  0.00           H
HETATM  468  N1  LY5 D  16      39.160  40.330  13.580  1.00  0.00           N
HETATM  469  C4  LY5 D  16      38.680  41.350  14.370  1.00  0.00           C
HETATM  470  H4  LY5 D  16      39.190  41.750  15.230  1.00  0.00           H
HETATM  471  C5  LY5 D  16      37.340  41.530  14.120  1.00  0.00           C
HETATM  472  H5  LY5 D  16      36.760  42.140  14.800  1.00  0.00           H
HETATM  473  NY  LY5 D  16      36.970  40.670  13.110  1.00  0.00           N
HETATM  474  C6  LY5 D  16      38.060  39.890  12.920  1.00  0.00           C
HETATM  475  H6  LY5 D  16      38.060  39.130  12.160  1.00  0.00           H
ATOM    476  P   DG  D  17      41.440  41.430  10.080  1.00  0.00           P
ATOM    477  O1P DG  D  17      41.030  42.830   9.980  1.00  0.00           O
ATOM    478  O2P DG  D  17      40.740  40.410   9.260  1.00  0.00           O
ATOM    479  O5' DG  D  17      43.050  41.360   9.960  1.00  0.00           O
ATOM    480  C5' DG  D  17      43.720  41.710   8.710  1.00  0.00           C
ATOM    481 H5'1 DG  D  17      43.290  42.630   8.320  1.00  0.00           H
ATOM    482 H5'2 DG  D  17      43.570  40.940   7.950  1.00  0.00           H
ATOM    483  C4' DG  D  17      45.250  41.900   8.920  1.00  0.00           C
ATOM    484  H4' DG  D  17      45.690  42.170   7.960  1.00  0.00           H
ATOM    485  O4' DG  D  17      45.650  42.970   9.790  1.00  0.00           O
ATOM    486  C1' DG  D  17      46.030  42.520  11.070  1.00  0.00           C
ATOM    487  H1' DG  D  17      47.090  42.740  11.260  1.00  0.00           H
ATOM    488  N9  DG  D  17      45.240  43.120  12.160  1.00  0.00           N
ATOM    489  C8  DG  D  17      43.980  42.820  12.650  1.00  0.00           C
ATOM    490  H8  DG  D  17      43.290  42.090  12.260  1.00  0.00           H
ATOM    491  N7  DG  D  17      43.700  43.430  13.780  1.00  0.00           N
ATOM    492  C5  DG  D  17      44.740  44.340  13.960  1.00  0.00           C
ATOM    493  C6  DG  D  17      44.950  45.340  14.940  1.00  0.00           C
ATOM    494  O6  DG  D  17      44.230  45.620  15.920  1.00  0.00           O
ATOM    495  N1  DG  D  17      46.120  46.070  14.770  1.00  0.00           N
ATOM    496  H1  DG  D  17      46.290  46.800  15.440  1.00  0.00           H
ATOM    497  C2  DG  D  17      46.980  45.840  13.730  1.00  0.00           C
ATOM    498  N2  DG  D  17      48.170  46.350  13.690  1.00  0.00           N
ATOM    499  H21 DG  D  17      48.470  46.990  14.420  1.00  0.00           H
ATOM    500  H22 DG  D  17      48.810  46.120  12.950  1.00  0.00           H
ATOM    501  N3  DG  D  17      46.860  44.860  12.800  1.00  0.00           N
ATOM    502  C4  DG  D  17      45.740  44.110  13.030  1.00  0.00           C
ATOM    503  C3' DG  D  17      45.890  40.660   9.520  1.00  0.00           C
ATOM    504  H3' DG  D  17      45.220  39.830   9.320  1.00  0.00           H
ATOM    505  C2' DG  D  17      45.940  41.000  11.020  1.00  0.00           C
ATOM    506 H2'1 DG  D  17      45.050  40.660  11.540  1.00  0.00           H
ATOM    507 H2'2 DG  D  17      46.810  40.520  11.460  1.00  0.00           H
ATOM    508  O3' DG  D  17      47.220  40.450   9.020  1.00  0.00           O
ATOM    509  P   DG  D  18      48.120  39.230   9.450  1.00  0.00           P
ATOM    510  O1P DG  D  18      49.000  38.870   8.290  1.00  0.00           O
ATOM    511  O2P DG  D  18      47.210  38.240  10.070  1.00  0.00           O
ATOM    512  O5' DG  D  18      49.100  39.740  10.620  1.00  0.00           O
ATOM    513  C5' DG  D  18      49.970  40.840  10.300  1.00  0.00           C
ATOM    514 H5'1 DG  D  18      50.830  40.430   9.760  1.00  0.00           H
ATOM    515 H5'2 DG  D  18      49.450  41.540   9.640  1.00  0.00           H
ATOM    516  C4' DG  D  18      50.440  41.500  11.600  1.00  0.00           C
ATOM    517  H4' DG  D  18      51.230  42.230  11.380  1.00  0.00           H
ATOM    518  O4' DG  D  18      49.400  42.210  12.250  1.00  0.00           O
ATOM    519  C1' DG  D  18      49.710  42.170  13.640  1.00  0.00           C
ATOM    520  H1' DG  D  18      50.560  42.830  13.800  1.00  0.00           H
ATOM    521  N9  DG  D  18      48.590  42.560  14.580  1.00  0.00           N
ATOM    522  C8  DG  D  18      47.330  42.010  14.610  1.00  0.00           C
ATOM    523  H8  DG  D  18      47.080  41.210  13.940  1.00  0.00           H
ATOM    524  N7  DG  D  18      46.560  42.440  15.560  1.00  0.00           N
ATOM    525  C5  DG  D  18      47.360  43.370  16.220  1.00  0.00           C
ATOM    526  C6  DG  D  18      47.130  44.100  17.410  1.00  0.00           C
ATOM    527  O6  DG  D  18      46.120  44.120  18.120  1.00  0.00           O
ATOM    528  N1  DG  D  18      48.200  44.830  17.800  1.00  0.00           N
ATOM    529  H1  DG  D  18      48.060  45.440  18.590  1.00  0.00           H
ATOM    530  C2  DG  D  18      49.350  44.930  17.080  1.00  0.00           C
ATOM    531  N2  DG  D  18      50.320  45.580  17.600  1.00  0.00           N
ATOM    532  H21 DG  D  18      51.190  45.530  17.090  1.00  0.00           H
ATOM    533  H22 DG  D  18      50.110  46.200  18.360  1.00  0.00           H
ATOM    534  N3  DG  D  18      49.650  44.230  16.000  1.00  0.00           N
ATOM    535  C4  DG  D  18      48.630  43.410  15.660  1.00  0.00           C
ATOM    536  C3' DG  D  18      51.060  40.480  12.610  1.00  0.00           C
ATOM    537  H3' DG  D  18      50.960  39.440  12.290  1.00  0.00           H
ATOM    538  C2' DG  D  18      50.100  40.690  13.790  1.00  0.00           C
ATOM    539 H2'1 DG  D  18      49.230  40.060  13.640  1.00  0.00           H
ATOM    540 H2'2 DG  D  18      50.560  40.510  14.770  1.00  0.00           H
ATOM    541  O3' DG  D  18      52.420  40.820  12.870  1.00  0.00           O
ATOM    542  P   DG  D  19      53.280  40.120  14.010  1.00  0.00           P
ATOM    543  O1P DG  D  19      54.610  39.920  13.420  1.00  0.00           O
ATOM    544  O2P DG  D  19      52.570  38.940  14.490  1.00  0.00           O
ATOM    545  O5' DG  D  19      53.360  41.290  15.190  1.00  0.00           O
ATOM    546  C5' DG  D  19      54.330  42.310  15.030  1.00  0.00           C
ATOM    547 H5'1 DG  D  19      53.900  43.080  14.400  1.00  0.00           H
ATOM    548 H5'2 DG  D  19      55.210  41.940  14.510  1.00  0.00           H
ATOM    549  C4' DG  D  19      54.910  42.990  16.280  1.00  0.00           C
ATOM    550  H4' DG  D  19      55.610  43.750  15.910  1.00  0.00           H
ATOM    551  O4' DG  D  19      54.000  43.590  17.120  1.00  0.00           O
ATOM    552  C1' DG  D  19      53.800  42.770  18.280  1.00  0.00           C
ATOM    553  H1' DG  D  19      54.210  43.280  19.160  1.00  0.00           H
ATOM    554  N9  DG  D  19      52.350  42.400  18.520  1.00  0.00           N
ATOM    555  C8  DG  D  19      51.540  41.390  17.970  1.00  0.00           C
ATOM    556  H8  DG  D  19      51.860  40.640  17.260  1.00  0.00           H
ATOM    557  N7  DG  D  19      50.300  41.500  18.370  1.00  0.00           N
ATOM    558  C5  DG  D  19      50.310  42.570  19.280  1.00  0.00           C
ATOM    559  C6  DG  D  19      49.340  43.110  20.140  1.00  0.00           C
ATOM    560  O6  DG  D  19      48.160  42.750  20.240  1.00  0.00           O
ATOM    561  N1  DG  D  19      49.740  44.120  20.970  1.00  0.00           N
ATOM    562  H1  DG  D  19      49.110  44.420  21.700  1.00  0.00           H
ATOM    563  C2  DG  D  19      51.000  44.530  21.000  1.00  0.00           C
ATOM    564  N2  DG  D  19      51.380  45.310  21.940  1.00  0.00           N
ATOM    565  H21 DG  D  19      52.370  45.480  22.020  1.00  0.00           H
ATOM    566  H22 DG  D  19      50.700  45.580  22.640  1.00  0.00           H
ATOM    567  N3  DG  D  19      51.940  44.060  20.230  1.00  0.00           N
ATOM    568  C4  DG  D  19      51.580  43.060  19.400  1.00  0.00           C
ATOM    569  C3' DG  D  19      55.730  42.020  17.160  1.00  0.00           C
ATOM    570  H3' DG  D  19      56.180  41.250  16.540  1.00  0.00           H
ATOM    571  C2' DG  D  19      54.600  41.450  18.060  1.00  0.00           C
ATOM    572 H2'1 DG  D  19      54.010  40.710  17.520  1.00  0.00           H
ATOM    573 H2'2 DG  D  19      55.080  41.000  18.930  1.00  0.00           H
ATOM    574  O3' DG  D  19      56.720  42.760  17.900  1.00  0.00           O
HETATM  575  P   DG3 D  20      57.860  42.010  18.770  1.00  0.00           P
HETATM  576  O1P DG3 D  20      59.170  42.670  18.490  1.00  0.00           O
HETATM  577  O2P DG3 D  20      57.630  40.550  18.570  1.00  0.00           O
HETATM  578  O5' DG3 D  20      57.570  42.350  20.310  1.00  0.00           O
HETATM  579  C5' DG3 D  20      57.510  43.720  20.750  1.00  0.00           C
HETATM  580 H5'1 DG3 D  20      58.510  44.080  20.980  1.00  0.00           H
HETATM  581 H5'2 DG3 D  20      57.150  44.360  19.950  1.00  0.00           H
HETATM  582  C4' DG3 D  20      56.610  43.980  22.010  1.00  0.00           C
HETATM  583  H4' DG3 D  20      56.580  45.060  22.180  1.00  0.00           H
HETATM  584  O4' DG3 D  20      55.250  43.630  21.750  1.00  0.00           O
HETATM  585  C1' DG3 D  20      54.760  43.180  22.940  1.00  0.00           C
HETATM  586  H1' DG3 D  20      54.580  44.010  23.620  1.00  0.00           H
HETATM  587  N9  DG3 D  20      53.590  42.360  22.730  1.00  0.00           N
HETATM  588  C8  DG3 D  20      53.330  41.410  21.810  1.00  0.00           C
HETATM  589  H8  DG3 D  20      54.080  41.130  21.090  1.00  0.00           H
HETATM  590  N7  DG3 D  20      52.070  41.050  21.770  1.00  0.00           N
HETATM  591  C5  DG3 D  20      51.460  41.730  22.840  1.00  0.00           C
HETATM  592  C6  DG3 D  20      50.150  41.660  23.410  1.00  0.00           C
HETATM  593  O6  DG3 D  20      49.220  41.020  22.980  1.00  0.00           O
HETATM  594  N1  DG3 D  20      50.080  42.350  24.620  1.00  0.00           N
HETATM  595  H1  DG3 D  20      49.200  42.290  25.110  1.00  0.00           H
HETATM  596  C2  DG3 D  20      51.090  43.030  25.200  1.00  0.00           C
HETATM  597  N2  DG3 D  20      50.860  43.480  26.380  1.00  0.00           N
HETATM  598  H21 DG3 D  20      49.980  43.270  26.830  1.00  0.00           H
HETATM  599  H22 DG3 D  20      51.660  43.870  26.850  1.00  0.00           H
HETATM  600  N3  DG3 D  20      52.320  43.130  24.720  1.00  0.00           N
HETATM  601  C4  DG3 D  20      52.430  42.440  23.500  1.00  0.00           C
HETATM  602  C3' DG3 D  20      57.160  43.250  23.240  1.00  0.00           C
HETATM  603  H3' DG3 D  20      58.030  42.620  23.060  1.00  0.00           H
HETATM  604  C2' DG3 D  20      55.970  42.410  23.480  1.00  0.00           C
HETATM  605 H2'1 DG3 D  20      56.140  41.490  22.920  1.00  0.00           H
HETATM  606 H2'2 DG3 D  20      55.850  42.240  24.550  1.00  0.00           H
HETATM  607  O3' DG3 D  20      57.320  44.120  24.360  1.00  0.00           O
HETATM  608  H3T DG3 D  20      57.650  43.670  25.140  1.00  0.00           H
HETATM  609 NA   NA     21      45.810  43.730  20.370  1.00  0.00          Na
HETATM  610 NA   NA     22      44.410  46.040  18.470  1.00  0.00          Na
HETATM  611 NA   NA     23      46.620  41.190  22.560  1.00  0.00          Na
CONECT    2    4    3    1    9
CONECT    4    7    6    5    2
CONECT    9    2   10   11   12
CONECT   13   12   14   15
CONECT   15   13   16   17
CONECT   18   12   17   19
CONECT    3    2
CONECT    5    4
CONECT    6    4
CONECT   10    9
CONECT   11    9
CONECT   14   13
CONECT   16   15
CONECT   19   18
CONECT    8    7
CONECT   12    9   13   18
CONECT   17   15   18
CONECT    7    4    8
CONECT    1    2   20
CONECT   30   49   29   31   32
CONECT   41   42   45   39
CONECT   49   47   50   51   30
CONECT   47   48   49   52   27
CONECT   46   45   32   36
CONECT   27   47   24   28   29
CONECT   36   46   35   37
CONECT   24   23   25   26   27
CONECT   37   36   38   39
CONECT   33   32   34   35
CONECT   40   39
CONECT   31   30
CONECT   50   49
CONECT   51   49
CONECT   43   42
CONECT   44   42
CONECT   48   47
CONECT   28   27
CONECT   25   24
CONECT   26   24
CONECT   34   33
CONECT   39   40   41   37
CONECT   42   41   43   44
CONECT   45   41   46
CONECT   35   33   36
CONECT   32   46   30   33
CONECT   21   20
CONECT   22   20
CONECT   52   47   53
CONECT   29   27   30
CONECT   23   20   24
CONECT   38   37
CONECT   20    1   21   22   23
CONECT   63   82   62   64   65
CONECT   74   72   75   78
CONECT   82   80   83   84   63
CONECT   80   81   82   85   60
CONECT   79   78   65   69
CONECT   60   80   57   61   62
CONECT   69   79   68   70
CONECT   57   56   58   59   60
CONECT   70   72   69   71
CONECT   66   65   67   68
CONECT   73   72
CONECT   64   63
CONECT   83   82
CONECT   84   82
CONECT   76   75
CONECT   77   75
CONECT   81   80
CONECT   61   60
CONECT   58   57
CONECT   59   57
CONECT   67   66
CONECT   72   73   74   70
CONECT   75   74   76   77
CONECT   78   74   79
CONECT   68   66   69
CONECT   65   79   63   66
CONECT   54   53
CONECT   55   53
CONECT   85   80   86
CONECT   62   60   63
CONECT   56   53   57
CONECT   71   70
CONECT   53   52   54   55   56
CONECT   96   95   97   98  115
CONECT  107  105  108  111
CONECT  115   96  113  116  117
CONECT  113   93  114  115  118
CONECT  112   98  102  111
CONECT   93   90   94   95  113
CONECT  102  101  103  112
CONECT   90   89   91   92   93
CONECT  103  102  104  105
CONECT   99   98  100  101
CONECT  106  105
CONECT   97   96
CONECT  116  115
CONECT  117  115
CONECT  109  108
CONECT  110  108
CONECT  114  113
CONECT   94   93
CONECT   91   90
CONECT   92   90
CONECT  100   99
CONECT  105  103  106  107
CONECT  108  107  109  110
CONECT  111  107  112
CONECT  101   99  102
CONECT   98   96   99  112
CONECT   87   86
CONECT   88   86
CONECT  118  113  119
CONECT   95   93   96
CONECT   89   90   86
CONECT  104  103
CONECT   86   88   89   85   87
CONECT  129  148  128  130  131
CONECT  140  138  141  144
CONECT  148  146  149  150  129
CONECT  146  147  148  151  126
CONECT  145  144  131  135
CONECT  126  146  123  127  128
CONECT  135  136  145  134
CONECT  123  122  124  125  126
CONECT  136  137  138  135
CONECT  132  131  133  134
CONECT  139  138
CONECT  130  129
CONECT  149  148
CONECT  150  148
CONECT  142  141
CONECT  143  141
CONECT  147  146
CONECT  152  151
CONECT  127  126
CONECT  124  123
CONECT  125  123
CONECT  133  132
CONECT  138  136  139  140
CONECT  141  140  142  143
CONECT  144  140  145
CONECT  134  132  135
CONECT  131  145  129  132
CONECT  120  119
CONECT  121  119
CONECT  151  146  152
CONECT  128  126  129
CONECT  122  123  119
CONECT  137  136
CONECT  119  120  121  122  118
CONECT  154  153  155  156  161
CONECT  156  154  157  158  159
CONECT  161  154  162  163  164
CONECT  165  164  166  167
CONECT  167  168  169  165
CONECT  170  169  171  164
CONECT  155  154
CONECT  157  156
CONECT  158  156
CONECT  162  161
CONECT  163  161
CONECT  166  165
CONECT  168  167
CONECT  171  170
CONECT  160  159
CONECT  164  170  161  165
CONECT  169  170  167
CONECT  159  156  160
CONECT  153  172  154
CONECT  182  201  184  181  183
CONECT  193  191  194  197
CONECT  201  202  203  199  182
CONECT  199  200  201  204  179
CONECT  198  184  188  197
CONECT  179  199  176  180  181
CONECT  188  187  189  198
CONECT  176  175  177  178  179
CONECT  189  188  190  191
CONECT  185  184  186  187
CONECT  192  191
CONECT  183  182
CONECT  202  201
CONECT  203  201
CONECT  195  194
CONECT  196  194
CONECT  200  199
CONECT  180  179
CONECT  177  176
CONECT  178  176
CONECT  186  185
CONECT  191  189  192  193
CONECT  194  193  195  196
CONECT  197  193  198
CONECT  187  185  188
CONECT  184  185  198  182
CONECT  173  172
CONECT  174  172
CONECT  204  205  199
CONECT  181  179  182
CONECT  175  172  176
CONECT  190  189
CONECT  172  173  174  175  153
CONECT  215  234  216  217  214
CONECT  226  224  227  230
CONECT  234  232  235  236  215
CONECT  232  233  234  237  212
CONECT  231  217  221  230
CONECT  212  232  209  213  214
CONECT  221  220  222  231
CONECT  209  208  210  211  212
CONECT  222  221  223  224
CONECT  218  217  219  220
CONECT  225  224
CONECT  216  215
CONECT  235  234
CONECT  236  234
CONECT  228  227
CONECT  229  227
CONECT  233  232
CONECT  213  212
CONECT  210  209
CONECT  211  209
CONECT  219  218
CONECT  224  222  225  226
CONECT  227  226  228  229
CONECT  230  226  231
CONECT  220  218  221
CONECT  217  218  231  215
CONECT  206  205
CONECT  207  205
CONECT  237  232  238
CONECT  214  212  215
CONECT  208  205  209
CONECT  223  222
CONECT  205  204  206  207  208
CONECT  248  267  249  250  247
CONECT  259  257  260  263
CONECT  267  265  268  269  248
CONECT  265  266  267  270  245
CONECT  264  250  254  263
CONECT  245  265  242  246  247
CONECT  254  264  253  255
CONECT  242  241  243  244  245
CONECT  255  254  256  257
CONECT  251  250  252  253
CONECT  258  257
CONECT  249  248
CONECT  268  267
CONECT  269  267
CONECT  261  260
CONECT  262  260
CONECT  266  265
CONECT  246  245
CONECT  243  242
CONECT  244  242
CONECT  252  251
CONECT  257  255  258  259
CONECT  260  259  261  262
CONECT  263  264  259
CONECT  253  251  254
CONECT  250  264  248  251
CONECT  239  238
CONECT  240  238
CONECT  270  265  271
CONECT  247  248  245
CONECT  241  238  242
CONECT  256  255
CONECT  238  237  239  240  241
CONECT  281  280  282  283  300
CONECT  292  290  293  296
CONECT  300  281  298  301  302
CONECT  298  299  300  303  278
CONECT  297  283  287  296
CONECT  278  280  298  275  279
CONECT  287  286  288  297
CONECT  275  274  276  277  278
CONECT  288  287  289  290
CONECT  284  283  285  286
CONECT  291  290
CONECT  282  281
CONECT  301  300
CONECT  302  300
CONECT  294  293
CONECT  295  293
CONECT  299  298
CONECT  304  303
CONECT  279  278
CONECT  276  275
CONECT  277  275
CONECT  285  284
CONECT  290  288  291  292
CONECT  293  292  294  295
CONECT  296  292  297
CONECT  286  284  287
CONECT  283  281  284  297
CONECT  272  271
CONECT  273  271
CONECT  303  298  304
CONECT  280  281  278
CONECT  274  271  275
CONECT  289  288
CONECT  271  270  272  273  274
CONECT  306  313  305  307  308
CONECT  308  306  309  310  311
CONECT  313  314  315  316  306
CONECT  317  316  318  319
CONECT  319  317  320  321
CONECT  322  316  321  323
CONECT  307  306
CONECT  309  308
CONECT  310  308
CONECT  314  313
CONECT  315  313
CONECT  318  317
CONECT  320  319
CONECT  323  322
CONECT  312  311
CONECT  316  313  317  322
CONECT  321  319  322
CONECT  311  312  308
CONECT  305  324  306
CONECT  334  333  335  336  353
CONECT  345  343  346  349
CONECT  353  334  351  354  355
CONECT  351  331  352  353  356
CONECT  350  336  340  349
CONECT  331  328  332  333  351
CONECT  340  339  341  350
CONECT  328  327  329  330  331
CONECT  341  340  342  343
CONECT  337  336  338  339
CONECT  344  343
CONECT  335  334
CONECT  354  353
CONECT  355  353
CONECT  347  346
CONECT  348  346
CONECT  352  351
CONECT  332  331
CONECT  329  328
CONECT  330  328
CONECT  338  337
CONECT  343  341  344  345
CONECT  346  345  347  348
CONECT  349  345  350
CONECT  339  337  340
CONECT  336  334  337  350
CONECT  325  324
CONECT  326  324
CONECT  356  351  357
CONECT  333  331  334
CONECT  327  324  328
CONECT  342  341
CONECT  324  325  326  327  305
CONECT  367  386  366  368  369
CONECT  378  376  379  382
CONECT  386  384  387  388  367
CONECT  384  385  386  389  364
CONECT  383  382  369  373
CONECT  364  384  361  365  366
CONECT  373  383  372  374
CONECT  361  360  362  363  364
CONECT  374  376  373  375
CONECT  370  369  371  372
CONECT  377  376
CONECT  368  367
CONECT  387  386
CONECT  388  386
CONECT  380  379
CONECT  381  379
CONECT  385  384
CONECT  365  364
CONECT  362  361
CONECT  363  361
CONECT  371  370
CONECT  376  377  378  374
CONECT  379  378  380  381
CONECT  382  378  383
CONECT  372  370  373
CONECT  369  383  367  370
CONECT  358  357
CONECT  359  357
CONECT  389  384  390
CONECT  366  364  367
CONECT  360  357  361
CONECT  375  374
CONECT  357  356  358  359  360
CONECT  400  419  399  401  402
CONECT  411  409  412  415
CONECT  419  417  420  421  400
CONECT  417  418  419  422  397
CONECT  416  415  402  406
CONECT  397  417  394  398  399
CONECT  406  416  405  407
CONECT  394  393  395  396  397
CONECT  407  408  409  406
CONECT  403  402  404  405
CONECT  410  409
CONECT  401  400
CONECT  420  419
CONECT  421  419
CONECT  413  412
CONECT  414  412
CONECT  418  417
CONECT  398  397
CONECT  395  394
CONECT  396  394
CONECT  404  403
CONECT  409  410  411  407
CONECT  412  411  413  414
CONECT  415  411  416
CONECT  405  403  406
CONECT  402  416  400  403
CONECT  391  390
CONECT  392  390
CONECT  422  417  423
CONECT  399  397  400
CONECT  393  390  394
CONECT  408  407
CONECT  390  389  391  392  393
CONECT  433  452  432  434  435
CONECT  444  442  445  448
CONECT  452  450  453  454  433
CONECT  450  451  452  455  430
CONECT  449  448  435  439
CONECT  430  450  427  431  432
CONECT  439  440  449  438
CONECT  427  426  428  429  430
CONECT  440  441  442  439
CONECT  436  435  437  438
CONECT  443  442
CONECT  434  433
CONECT  453  452
CONECT  454  452
CONECT  446  445
CONECT  447  445
CONECT  451  450
CONECT  456  455
CONECT  431  430
CONECT  428  427
CONECT  429  427
CONECT  437  436
CONECT  442  440  443  444
CONECT  445  444  446  447
CONECT  448  444  449
CONECT  438  436  439
CONECT  435  449  433  436
CONECT  424  423
CONECT  425  423
CONECT  455  450  456
CONECT  432  430  433
CONECT  426  423  427
CONECT  441  440
CONECT  423  422  424  425  426
CONECT  458  457  459  460  465
CONECT  460  458  461  462  463
CONECT  465  458  466  467  468
CONECT  469  468  470  471
CONECT  471  472  473  469
CONECT  474  473  475  468
CONECT  459  458
CONECT  461  460
CONECT  462  460
CONECT  466  465
CONECT  467  465
CONECT  470  469
CONECT  472  471
CONECT  475  474
CONECT  464  463
CONECT  468  474  465  469
CONECT  473  474  471
CONECT  463  460  464
CONECT  457  476  458
CONECT  486  485  487  488  505
CONECT  497  495  498  501
CONECT  505  486  503  506  507
CONECT  503  483  504  505  508
CONECT  502  488  492  501
CONECT  483  480  484  485  503
CONECT  492  491  493  502
CONECT  480  479  481  482  483
CONECT  493  492  494  495
CONECT  489  488  490  491
CONECT  496  495
CONECT  487  486
CONECT  506  505
CONECT  507  505
CONECT  499  498
CONECT  500  498
CONECT  504  503
CONECT  484  483
CONECT  481  480
CONECT  482  480
CONECT  490  489
CONECT  495  493  496  497
CONECT  498  497  499  500
CONECT  501  497  502
CONECT  491  489  492
CONECT  488  486  489  502
CONECT  477  476
CONECT  478  476
CONECT  508  503  509
CONECT  485  483  486
CONECT  479  476  480
CONECT  494  493
CONECT  476  477  478  479  457
CONECT  519  518  520  521  538
CONECT  530  528  531  534
CONECT  538  519  536  539  540
CONECT  536  516  537  538  541
CONECT  535  521  525  534
CONECT  516  513  517  518  536
CONECT  525  524  526  535
CONECT  513  512  514  515  516
CONECT  526  525  527  528
CONECT  522  521  523  524
CONECT  529  528
CONECT  520  519
CONECT  539  538
CONECT  540  538
CONECT  532  531
CONECT  533  531
CONECT  537  536
CONECT  517  516
CONECT  514  513
CONECT  515  513
CONECT  523  522
CONECT  528  526  529  530
CONECT  531  530  532  533
CONECT  534  530  535
CONECT  524  522  525
CONECT  521  519  522  535
CONECT  510  509
CONECT  511  509
CONECT  541  536  542
CONECT  518  516  519
CONECT  512  509  513
CONECT  527  526
CONECT  509  508  510  511  512
CONECT  552  551  553  554  571
CONECT  563  561  564  567
CONECT  571  552  569  572  573
CONECT  569  549  570  571  574
CONECT  568  554  558  567
CONECT  549  546  550  551  569
CONECT  558  557  559  568
CONECT  546  545  547  548  549
CONECT  559  558  560  561
CONECT  555  554  556  557
CONECT  562  561
CONECT  553  552
CONECT  572  571
CONECT  573  571
CONECT  565  564
CONECT  566  564
CONECT  570  569
CONECT  550  549
CONECT  547  546
CONECT  548  546
CONECT  556  555
CONECT  561  559  562  563
CONECT  564  563  565  566
CONECT  567  563  568
CONECT  557  555  558
CONECT  554  552  555  568
CONECT  543  542
CONECT  544  542
CONECT  574  569  575
CONECT  551  549  552
CONECT  545  542  546
CONECT  560  559
CONECT  542  541  543  544  545
CONECT  585  604  584  586  587
CONECT  596  594  597  600
CONECT  604  602  605  606  585
CONECT  602  603  604  607  582
CONECT  601  587  591  600
CONECT  582  602  579  583  584
CONECT  591  601  590  592
CONECT  579  578  580  581  582
CONECT  592  591  593  594
CONECT  588  587  589  590
CONECT  595  594
CONECT  586  585
CONECT  605  604
CONECT  606  604
CONECT  598  597
CONECT  599  597
CONECT  603  602
CONECT  608  607
CONECT  583  582
CONECT  580  579
CONECT  581  579
CONECT  589  588
CONECT  594  592  595  596
CONECT  597  596  598  599
CONECT  600  601  596
CONECT  590  588  591
CONECT  587  601  585  588
CONECT  576  575
CONECT  577  575
CONECT  607  602  608
CONECT  584  582  585
CONECT  578  575  579
CONECT  593  592
CONECT  575  574  576  577  578
END
