# Supplementary material for: Imidazole-modified G-quadruplex DNA as metal-triggered peroxidase
Source: Chem Sci. 2019 Jan 7;10(8):2513–8. doi: 10.1039/c8sc05020a (PMC6399679; doi:10.1039/c8sc05020a)
Supplement: Supplementary file 8 [file SC-010-C8SC05020A-s008.py]

import cPickle, base64
try:
	from SimpleSession.versions.v65 import beginRestore,\
	    registerAfterModelsCB, reportRestoreError, checkVersion
except ImportError:
	from chimera import UserError
	raise UserError('Cannot open session that was saved in a'
	    ' newer version of Chimera; update your version')
checkVersion([1, 12, 41623])
import chimera
from chimera import replyobj
replyobj.status('Restoring session...', \
    blankAfter=0)
replyobj.status('Beginning session restore...', \
    blankAfter=0, secondary=True)
beginRestore()

def restoreCoreModels():
	from SimpleSession.versions.v65 import init, restoreViewer, \
	     restoreMolecules, restoreColors, restoreSurfaces, \
	     restoreVRML, restorePseudoBondGroups, restoreModelAssociations
	molInfo = cPickle.loads(base64.b64decode('gAJ9cQEoVRFyaWJib25JbnNpZGVDb2xvcnECSwFOfYdVCWJhbGxTY2FsZXEDSwFHP9AAAAAAAAB9h1UJcG9pbnRTaXplcQRLAUc/8AAAAAAAAH2HVQVjb2xvcnEFSwFLAH2HVQpyaWJib25UeXBlcQZLAUsAfYdVCnN0aWNrU2NhbGVxB0sBRz/wAAAAAAAAfYdVDG1tQ0lGSGVhZGVyc3EIXXEJTmFVDGFyb21hdGljTW9kZXEKSwFLAX2HVQp2ZHdEZW5zaXR5cQtLAUdAFAAAAAAAAH2HVQZoaWRkZW5xDEsBiX2HVQ1hcm9tYXRpY0NvbG9ycQ1LAU59h1UPcmliYm9uU21vb3RoaW5ncQ5LAUsAfYdVCWF1dG9jaGFpbnEPSwGIfYdVCnBkYlZlcnNpb25xEEsBSwJ9h1UIb3B0aW9uYWxxEX1xElUIb3BlbmVkQXNxE4iJSwEoWFIAAABDOlxVc2Vyc1xQaGlsaXBcRGVza3RvcFxDYWxjdWxhdGlvbnNcTURcMjAxODA3MThfMkwxUl9ub19tZXRfNTBuc1xNYWluX0NsdXN0ZXIucGRicRRVA1BEQnEVTol0cRZ9h4dzVQ9sb3dlckNhc2VDaGFpbnNxF0sBiX2HVQlsaW5lV2lkdGhxGEsBRz/wAAAAAAAAfYdVD3Jlc2lkdWVMYWJlbFBvc3EZSwFLAH2HVQRuYW1lcRpLAVgQAAAATWFpbl9DbHVzdGVyLnBkYn2HVQ9hcm9tYXRpY0Rpc3BsYXlxG0sBiX2HVQ9yaWJib25TdGlmZm5lc3NxHEsBRz/pmZmZmZmafYdVCnBkYkhlYWRlcnNxHV1xHn1xH2FVA2lkc3EgSwFLAEsAhn2HVQ5zdXJmYWNlT3BhY2l0eXEhSwFHv/AAAAAAAAB9h1UQYXJvbWF0aWNMaW5lVHlwZXEiSwFLAn2HVRRyaWJib25IaWRlc01haW5jaGFpbnEjSwGIfYdVB2Rpc3BsYXlxJEsBiH2HdS4='))
	resInfo = cPickle.loads(base64.b64decode('gAJ9cQEoVQZpbnNlcnRxAksXVQEgfYdVC2ZpbGxEaXNwbGF5cQNLF4h9cQSJTl1xBShLAEsBhnEGSwVLAYZxB0sKSwGGcQhLD0sBhnEJSxRLA4ZxCmWGc4dVBG5hbWVxC0sXWAIAAABER31xDChYAwAAAExYNV1xDShLAEsKZVgCAAAATkFdcQ4oSxRLFUsWZVgDAAAATFk1XXEPKEsFSw9lWAMAAABERzNdcRAoSwRLCUsOSxNldYdVBWNoYWlucRFLF1gBAAAAQX1xEihYAwAAAGhldE5dcRNLFEsDhnEUYYZYAQAAAENOXXEVSwpLBYZxFmGGWAEAAABCTl1xF0sFSwWGcRhhhlgBAAAARE5dcRlLD0sFhnEaYYZ1h1UOcmliYm9uRHJhd01vZGVxG0sXSwJ9h1UCc3NxHEsXiYmGfYdVCG1vbGVjdWxlcR1LF0sAfYdVC3JpYmJvbkNvbG9ycR5LF059h1UFbGFiZWxxH0sXWAAAAAB9h1UKbGFiZWxDb2xvcnEgSxdOfYdVCGZpbGxNb2RlcSFLF0sBfYdVBWlzSGV0cSJLF4l9cSOITl1xJChLAEsBhnElSwRLAoZxJksJSwKGcSdLDksChnEoSxNLBIZxKWWGc4dVC2xhYmVsT2Zmc2V0cSpLF059h1UIcG9zaXRpb25xK11xLEsBSxeGcS1hVQ1yaWJib25EaXNwbGF5cS5LF4h9cS+JTl1xMChLAUsBhnExSwVLAoZxMksKSwKGcTNLD0sChnE0SxRLA4ZxNWWGc4dVCG9wdGlvbmFscTZ9VQRzc0lkcTdLF0r/////fYd1Lg=='))
	atomInfo = cPickle.loads(base64.b64decode('gAJ9cQEoVQdyZXNpZHVlcQJNYwJLBX1xAyhLAU5dcQRLAEsThnEFYYZLAk5dcQZLE0shhnEHYYZLA05dcQhLNEshhnEJYYZLBE5dcQpLVUshhnELYYZLBk5dcQxLmEsThnENYYZLB05dcQ5Lq0shhnEPYYZLCE5dcRBLzEshhnERYYZLCU5dcRJL7UshhnETYYZLCk5dcRRNDgFLIoZxFWGGSwtOXXEWTTABSxOGcRdhhksMTl1xGE1DAUshhnEZYYZLDU5dcRpNZAFLIYZxG2GGSw5OXXEcTYUBSyGGcR1hhksPTl1xHk2mAUsihnEfYYZLEE5dcSBNyAFLE4ZxIWGGSxFOXXEiTdsBSyGGcSNhhksSTl1xJE38AUshhnElYYZLE05dcSZNHQJLIYZxJ2GGSxROXXEoTT4CSyKGcSlhhksVTl1xKk1gAksBhnErYYZLFk5dcSxNYQJLAYZxLWGGSxdOXXEuTWICSwGGcS9hhnWHVQh2ZHdDb2xvcnEwTWMCTn2HVQRuYW1lcTFNYwJYAwAAAEgyMX1xMihYAwAAAEgzVF1xMyhLl00vAU3HAU1fAmVYAwAAAE8xUF1xNChLFEs1S1ZLd0usS81L7k0PAU1EAU1lAU2GAU2nAU3cAU39AU0eAk0/AmVYAwAAAE81J11xNShLFks3S1hLeUuuS89L8E0RAU1GAU1nAU2IAU2pAU3eAU3/AU0gAk1BAmVYAwAAAEMzJ11xNihLLktPS3BLkUvGS+dNCAFNKQFNXgFNfwFNoAFNwQFN9gFNFwJNOAJNWQJlWAMAAABIMjJdcTcoSwVLK0tMS21LjkudS8NL5E0FAU0mAU01AU1bAU18AU2dAU2+AU3NAU3zAU0UAk01Ak1WAmVYAwAAAEM1J11xOChLF0s4S1lLekuvS9BL8U0SAU1HAU1oAU2JAU2qAU3fAU0AAk0hAk1CAmVYAgAAAEhPXXE5KEsHS59NNwFNzwFlWAIAAABPNl1xOihLJUtGS2dLiEu9S95L/00gAU1VAU12AU2XAU24AU3tAU0OAk0vAk1QAmVYAgAAAE8yXXE7KEsGS55NNgFNzgFlWAMAAABIMzJdcTwoSwpLok06AU3SAWVYAwAAAEgzJ11xPShLL0tQS3FLkkvHS+hNCQFNKgFNXwFNgAFNoQFNwgFN9wFNGAJNOQJNWgJlWAIAAABDOF1xPihLIEtBS2JLg0u4S9lL+k0bAU1QAU1xAU2SAU2zAU3oAU0JAk0qAk1LAmVYAwAAAE80J11xPyhLHEs9S15Lf0u0S9VL9k0XAU1MAU1tAU2OAU2vAU3kAU0FAk0mAk1HAmVYAgAAAE5YXXFAKEsQTUABZVgCAAAATlldcUEoS6hN2AFlWAQAAABIMicyXXFCKEsyS1NLdEuVS8pL600MAU0tAU1iAU2DAU2kAU3FAU36AU0bAk08Ak1dAmVYAwAAAEgzMV1xQyhLCUuhTTkBTdEBZVgCAAAAQzNdcUQoSwhLoE04AU3QAWVYAgAAAEMyXXFFKEsDSyhLSUtqS4tLm0vAS+FNAgFNIwFNMwFNWAFNeQFNmgFNuwFNywFN8AFNEQJNMgJNUwJlWAIAAABDMV1xRihLAUuZTTEBTckBZVgCAAAATjddcUcoSyJLQ0tkS4VLukvbS/xNHQFNUgFNcwFNlAFNtQFN6gFNCwJNLAJNTQJlWAIAAABDNl1xSChLEUskS0VLZkuHS6lLvEvdS/5NHwFNQQFNVAFNdQFNlgFNtwFN2QFN7AFNDQJNLgJNTwJlWAIAAABDNV1xSShLDksjS0RLZUuGS6ZLu0vcS/1NHgFNPgFNUwFNdAFNlQFNtgFN1gFN6wFNDAJNLQJNTgJlWAIAAABDNF1xSihLDEstS05Lb0uQS6RLxUvmTQcBTSgBTTwBTV0BTX4BTZ8BTcABTdQBTfUBTRYCTTcCTVgCZVgDAAAAQzEnXXFLKEsdSz5LX0uAS7VL1kv3TRgBTU0BTW4BTY8BTbABTeUBTQYCTScCTUgCZVgDAAAATzJQXXFMKEsVSzZLV0t4S61LzkvvTRABTUUBTWYBTYcBTagBTd0BTf4BTR8CTUACZVgBAAAAUF1xTShLE0s0S1VLdkurS8xL7U0OAU1DAU1kAU2FAU2mAU3bAU38AU0dAk0+AmVYAwAAAEM0J11xTihLGks7S1xLfUuyS9NL9E0VAU1KAU1rAU2MAU2tAU3iAU0DAk0kAk1FAmVYBAAAAEg1JzFdcU8oSxhLOUtaS3tLsEvRS/JNEwFNSAFNaQFNigFNqwFN4AFNAQJNIgJNQwJlWAQAAABINScyXXFQKEsZSzpLW0t8S7FL0kvzTRQBTUkBTWoBTYsBTawBTeEBTQICTSMCTUQCZVgCAAAATjFdcVEoSwtLJktHS2hLiUujS75L300AAU0hAU07AU1WAU13AU2YAU25AU3TAU3uAU0PAk0wAk1RAmVYAgAAAE4yXXFSKEspS0pLa0uMS8FL4k0DAU0kAU1ZAU16AU2bAU28AU3xAU0SAk0zAk1UAmVYAgAAAE4zXXFTKEssS01LbkuPS8RL5U0GAU0nAU1cAU19AU2eAU2/AU30AU0VAk02Ak1XAmVYAwAAAEgxJ11xVChLHks/S2BLgUu2S9dL+E0ZAU1OAU1vAU2QAU2xAU3mAU0HAk0oAk1JAmVYAwAAAEg0J11xVShLG0s8S11LfkuzS9RL9U0WAU1LAU1sAU2NAU2uAU3jAU0EAk0lAk1GAmVYAgAAAEg4XXFWKEshS0JLY0uES7lL2kv7TRwBTVEBTXIBTZMBTbQBTekBTQoCTSsCTUwCZVgCAAAATjldcVcoSx9LQEthS4JLt0vYS/lNGgFNTwFNcAFNkQFNsgFN5wFNCAJNKQJNSgJlWAIAAABIMV1xWChLAksnS0hLaUuKS5pLv0vgTQEBTSIBTTIBTVcBTXgBTZkBTboBTcoBTe8BTRACTTECTVICZVgCAAAASDZdcVkoSxJLqk1CAU3aAWVYAgAAAEg0XXFaKEsNS6VNPQFN1QFlWAIAAABINV1xWyhLD0unTT8BTdcBZVgEAAAASDInMV1xXChLMUtSS3NLlEvJS+pNCwFNLAFNYQFNggFNowFNxAFN+QFNGgJNOwJNXAJlWAIAAABOQV1xXShNYAJNYQJNYgJlWAMAAABPMyddcV4oSwBLM0tUS3VLlkuYS8tL7E0NAU0uAU0wAU1jAU2EAU2lAU3GAU3IAU37AU0cAk09Ak1eAmVYAwAAAEMyJ11xXyhLMEtRS3JLk0vIS+lNCgFNKwFNYAFNgQFNogFNwwFN+AFNGQJNOgJNWwJldYdVA3Zkd3FgTWMCiX2HVQ5zdXJmYWNlRGlzcGxheXFhTWMCiX2HVQVjb2xvcnFiTWMCSwJ9cWMoSwFdcWQoSwBLBksUSxVLFkscSyVLM0s1SzZLN0s9S0ZLVEtWS1dLWEteS2dLdUt3S3hLeUt/S4hLlkuYS55LrEutS65LtEu9S8tLzUvOS89L1UveS+xL7kvvS/BL9kv/TQ0BTQ8BTRABTREBTRcBTSABTS4BTTABTTYBTUQBTUUBTUYBTUwBTVUBTWMBTWUBTWYBTWcBTW0BTXYBTYQBTYYBTYcBTYgBTY4BTZcBTaUBTacBTagBTakBTa8BTbgBTcYBTcgBTc4BTdwBTd0BTd4BTeQBTe0BTfsBTf0BTf4BTf8BTQUCTQ4CTRwCTR4CTR8CTSACTSYCTS8CTT0CTT8CTUACTUECTUcCTVACTV4CZUsDXXFlKEsLSxBLH0siSyZLKUssS0BLQ0tHS0pLTUthS2RLaEtrS25LgkuFS4lLjEuPS6NLqEu3S7pLvkvBS8RL2EvbS99L4kvlS/lL/E0AAU0DAU0GAU0aAU0dAU0hAU0kAU0nAU07AU1AAU1PAU1SAU1WAU1ZAU1cAU1wAU1zAU13AU16AU19AU2RAU2UAU2YAU2bAU2eAU2yAU21AU25AU28AU2/AU3TAU3YAU3nAU3qAU3uAU3xAU30AU0IAk0LAk0PAk0SAk0VAk0pAk0sAk0wAk0zAk02Ak1KAk1NAk1RAk1UAk1XAmVLBF1xZihLE0s0S1VLdkurS8xL7U0OAU1DAU1kAU2FAU2mAU3bAU38AU0dAk0+AmVLBV1xZyhNYAJNYQJNYgJlTl1xaChLAUsDSwhLDEsOSxFLF0saSx1LIEsjSyRLKEstSy5LMEs4SztLPktBS0RLRUtJS05LT0tRS1lLXEtfS2JLZUtmS2pLb0twS3JLekt9S4BLg0uGS4dLi0uQS5FLk0uZS5tLoEukS6ZLqUuvS7JLtUu4S7tLvEvAS8VLxkvIS9BL00vWS9lL3EvdS+FL5kvnS+lL8Uv0S/dL+kv9S/5NAgFNBwFNCAFNCgFNEgFNFQFNGAFNGwFNHgFNHwFNIwFNKAFNKQFNKwFNMQFNMwFNOAFNPAFNPgFNQQFNRwFNSgFNTQFNUAFNUwFNVAFNWAFNXQFNXgFNYAFNaAFNawFNbgFNcQFNdAFNdQFNeQFNfgFNfwFNgQFNiQFNjAFNjwFNkgFNlQFNlgFNmgFNnwFNoAFNogFNqgFNrQFNsAFNswFNtgFNtwFNuwFNwAFNwQFNwwFNyQFNywFN0AFN1AFN1gFN2QFN3wFN4gFN5QFN6AFN6wFN7AFN8AFN9QFN9gFN+AFNAAJNAwJNBgJNCQJNDAJNDQJNEQJNFgJNFwJNGQJNIQJNJAJNJwJNKgJNLQJNLgJNMgJNNwJNOAJNOgJNQgJNRQJNSAJNSwJNTgJNTwJNUwJNWAJNWQJNWwJldYdVCWlkYXRtVHlwZXFpTWMCiX2HVQZhbHRMb2Nxak1jAlUAfYdVBWxhYmVscWtNYwJYAAAAAH2HVQ5zdXJmYWNlT3BhY2l0eXFsTWMCR7/wAAAAAAAAfYdVB2VsZW1lbnRxbU1jAksBfXFuKEsGXXFvKEsBSwNLCEsMSw5LEUsXSxpLHUsgSyNLJEsoSy1LLkswSzhLO0s+S0FLREtFS0lLTktPS1FLWUtcS19LYktlS2ZLaktvS3BLckt6S31LgEuDS4ZLh0uLS5BLkUuTS5lLm0ugS6RLpkupS69Lsku1S7hLu0u8S8BLxUvGS8hL0EvTS9ZL2UvcS91L4UvmS+dL6UvxS/RL90v6S/1L/k0CAU0HAU0IAU0KAU0SAU0VAU0YAU0bAU0eAU0fAU0jAU0oAU0pAU0rAU0xAU0zAU04AU08AU0+AU1BAU1HAU1KAU1NAU1QAU1TAU1UAU1YAU1dAU1eAU1gAU1oAU1rAU1uAU1xAU10AU11AU15AU1+AU1/AU2BAU2JAU2MAU2PAU2SAU2VAU2WAU2aAU2fAU2gAU2iAU2qAU2tAU2wAU2zAU22AU23AU27AU3AAU3BAU3DAU3JAU3LAU3QAU3UAU3WAU3ZAU3fAU3iAU3lAU3oAU3rAU3sAU3wAU31AU32AU34AU0AAk0DAk0GAk0JAk0MAk0NAk0RAk0WAk0XAk0ZAk0hAk0kAk0nAk0qAk0tAk0uAk0yAk03Ak04Ak06Ak1CAk1FAk1IAk1LAk1OAk1PAk1TAk1YAk1ZAk1bAmVLB11xcChLC0sQSx9LIksmSylLLEtAS0NLR0tKS01LYUtkS2hLa0tuS4JLhUuJS4xLj0ujS6hLt0u6S75LwUvES9hL20vfS+JL5Uv5S/xNAAFNAwFNBgFNGgFNHQFNIQFNJAFNJwFNOwFNQAFNTwFNUgFNVgFNWQFNXAFNcAFNcwFNdwFNegFNfQFNkQFNlAFNmAFNmwFNngFNsgFNtQFNuQFNvAFNvwFN0wFN2AFN5wFN6gFN7gFN8QFN9AFNCAJNCwJNDwJNEgJNFQJNKQJNLAJNMAJNMwJNNgJNSgJNTQJNUQJNVAJNVwJlSwhdcXEoSwBLBksUSxVLFkscSyVLM0s1SzZLN0s9S0ZLVEtWS1dLWEteS2dLdUt3S3hLeUt/S4hLlkuYS55LrEutS65LtEu9S8tLzUvOS89L1UveS+xL7kvvS/BL9kv/TQ0BTQ8BTRABTREBTRcBTSABTS4BTTABTTYBTUQBTUUBTUYBTUwBTVUBTWMBTWUBTWYBTWcBTW0BTXYBTYQBTYYBTYcBTYgBTY4BTZcBTaUBTacBTagBTakBTa8BTbgBTcYBTcgBTc4BTdwBTd0BTd4BTeQBTe0BTfsBTf0BTf4BTf8BTQUCTQ4CTRwCTR4CTR8CTSACTSYCTS8CTT0CTT8CTUACTUECTUcCTVACTV4CZUsLXXFyKE1gAk1hAk1iAmVLD11xcyhLE0s0S1VLdkurS8xL7U0OAU1DAU1kAU2FAU2mAU3bAU38AU0dAk0+AmV1h1UKbGFiZWxDb2xvcnF0TWMCTn2HVQxzdXJmYWNlQ29sb3JxdU1jAk59h1UPc3VyZmFjZUNhdGVnb3J5cXZNYwJYBAAAAG1haW59cXdYBAAAAGlvbnNOXXF4TWACSwOGcXlhhnOHVQZyYWRpdXNxek1jAkc/8AAAAAAAAH1xeyhHP/gAAAAAAABdcXwoSwBLBksUSxVLFkscSzNLNUs2SzdLPUtUS1ZLV0tYS15LdUt3S3hLeUt/S5ZLmEueS6xLrUuuS7RLy0vNS85Lz0vVS+xL7kvvS/BL9k0NAU0PAU0QAU0RAU0XAU0uAU0wAU02AU1EAU1FAU1GAU1MAU1jAU1lAU1mAU1nAU1tAU2EAU2GAU2HAU2IAU2OAU2lAU2nAU2oAU2pAU2vAU3GAU3IAU3OAU3cAU3dAU3eAU3kAU37AU39AU3+AU3/AU0FAk0cAk0eAk0fAk0gAk0mAk09Ak0/Ak1AAk1BAk1HAk1eAmVHP/szM0AAAABdcX0oSwFLA0sISwxLDksRSxdLGksdSyBLI0skSyhLLUsuSzBLOEs7Sz5LQUtES0VLSUtOS09LUUtZS1xLX0tiS2VLZktqS29LcEtyS3pLfUuAS4NLhkuHS4tLkEuRS5NLmUubS6BLpEumS6lLr0uyS7VLuEu7S7xLwEvFS8ZLyEvQS9NL1kvZS9xL3UvhS+ZL50vpS/FL9Ev3S/pL/Uv+TQIBTQcBTQgBTQoBTRIBTRUBTRgBTRsBTR4BTR8BTSMBTSgBTSkBTSsBTTEBTTMBTTgBTTwBTT4BTUEBTUcBTUoBTU0BTVABTVMBTVQBTVgBTV0BTV4BTWABTWgBTWsBTW4BTXEBTXQBTXUBTXkBTX4BTX8BTYEBTYkBTYwBTY8BTZIBTZUBTZYBTZoBTZ8BTaABTaIBTaoBTa0BTbABTbMBTbYBTbcBTbsBTcABTcEBTcMBTckBTcsBTdABTdQBTdYBTdkBTd8BTeIBTeUBTegBTesBTewBTfABTfUBTfYBTfgBTQACTQMCTQYCTQkCTQwCTQ0CTRECTRYCTRcCTRkCTSECTSQCTScCTSoCTS0CTS4CTTICTTcCTTgCTToCTUICTUUCTUgCTUsCTU4CTU8CTVMCTVgCTVkCTVsCZUc/764UgAAAAF1xfihNYAJNYQJNYgJlRz/6AAAAAAAAXXF/KEsLSxBLH0siSyZLKUssS0BLQ0tHS0pLTUthS2RLaEtrS25LgkuFS4lLjEuPS6NLqEu3S7pLvkvBS8RL2EvbS99L4kvlS/lL/E0AAU0DAU0GAU0aAU0dAU0hAU0kAU0nAU07AU1AAU1PAU1SAU1WAU1ZAU1cAU1wAU1zAU13AU16AU19AU2RAU2UAU2YAU2bAU2eAU2yAU21AU25AU28AU2/AU3TAU3YAU3nAU3qAU3uAU3xAU30AU0IAk0LAk0PAk0SAk0VAk0pAk0sAk0wAk0zAk02Ak1KAk1NAk1RAk1UAk1XAmVHP/euFIAAAABdcYAoSyVLRktnS4hLvUveS/9NIAFNVQFNdgFNlwFNuAFN7QFNDgJNLwJNUAJlRz/9753AAAAAXXGBKEsTSzRLVUt2S6tLzEvtTQ4BTUMBTWQBTYUBTaYBTdsBTfwBTR0CTT4CZXWHVQpjb29yZEluZGV4cYJdcYNLAE1jAoZxhGFVC2xhYmVsT2Zmc2V0cYVNYwJOfYdVEm1pbmltdW1MYWJlbFJhZGl1c3GGTWMCRwAAAAAAAAAAfYdVCGRyYXdNb2RlcYdNYwJLAn1xiEsBTl1xiU1gAksDhnGKYYZzh1UIb3B0aW9uYWxxi31xjChVDHNlcmlhbE51bWJlcnGNiIhdcY5LAU1jAoZxj2GHVQdiZmFjdG9ycZCIiU1jAkcAAAAAAAAAAH2Hh1UJb2NjdXBhbmN5cZGIiU1jAkc/8AAAAAAAAH2Hh3VVB2Rpc3BsYXlxkk1jAoh9cZOJTl1xlChNawFLAoZxlU1/AUsChnGWTaEBSwGGcZdNAwJLAoZxmE0XAksChnGZTSQCSwKGcZpNOAJLAoZxm2WGc4d1Lg=='))
	bondInfo = cPickle.loads(base64.b64decode('gAJ9cQEoVQVjb2xvcnECTZACTn2HVQVhdG9tc3EDXXEEKF1xBShLGUsYZV1xBihLGUsaZV1xByhLGUsbZV1xCChLGUsgZV1xCShLG0scZV1xCihLG0sdZV1xCyhLG0seZV1xDChLIEshZV1xDShLIEsiZV1xDihLIEsjZV1xDyhLJEsjZV1xEChLJEslZV1xEShLJEsmZV1xEihLJksnZV1xEyhLJksoZV1xFChLKUsjZV1xFShLKUsoZV1xFihLKUsqZV1xFyhLH0seZV1xGChLGEsrZV1xGShLNUs0ZV1xGihLNUs2ZV1xGyhLNUs3ZV1xHChLNUtIZV1xHShLQEs+ZV1xHihLQEtBZV1xHyhLQEtEZV1xIChLSEtGZV1xIShLSEtJZV1xIihLSEtKZV1xIyhLRksyZV1xJChLRktHZV1xJShLRktLZV1xJihLRUs3ZV1xJyhLRUs7ZV1xKChLRUtEZV1xKShLMksvZV1xKihLMkszZV1xKyhLMks0ZV1xLChLO0s6ZV1xLShLO0s8ZV1xLihLL0suZV1xLyhLL0swZV1xMChLL0sxZV1xMShLPEs9ZV1xMihLPEs+ZV1xMyhLOEs3ZV1xNChLOEs5ZV1xNShLOEs6ZV1xNihLP0s+ZV1xNyhLQktBZV1xOChLQ0tBZV1xOShLLEsrZV1xOihLLUsrZV1xOyhLS0tMZV1xPChLLksrZV1xPShLVktpZV1xPihLVktVZV1xPyhLVktXZV1xQChLVktYZV1xQShLYUtfZV1xQihLYUtiZV1xQyhLYUtlZV1xRChLaUtnZV1xRShLaUtqZV1xRihLaUtrZV1xRyhLZ0toZV1xSChLZ0tsZV1xSShLZ0tTZV1xSihLZktlZV1xSyhLZktYZV1xTChLZktcZV1xTShLU0tQZV1xTihLU0tUZV1xTyhLU0tVZV1xUChLXEtbZV1xUShLXEtdZV1xUihLUEtPZV1xUyhLUEtRZV1xVChLUEtSZV1xVShLXUtfZV1xVihLXUteZV1xVyhLWUtYZV1xWChLWUtaZV1xWShLWUtbZV1xWihLYEtfZV1xWyhLY0tiZV1xXChLZEtiZV1xXShLTUtMZV1xXihLTktMZV1xXyhLbEttZV1xYChLT0tMZV1xYShLd0uKZV1xYihLd0t2ZV1xYyhLd0t4ZV1xZChLd0t5ZV1xZShLgkuAZV1xZihLgkuDZV1xZyhLgkuGZV1xaChLikuIZV1xaShLikuLZV1xaihLikuMZV1xayhLiEuJZV1xbChLiEuNZV1xbShLiEt0ZV1xbihLh0uGZV1xbyhLh0t5ZV1xcChLh0t9ZV1xcShLdEtxZV1xcihLdEt1ZV1xcyhLdEt2ZV1xdChLfUt8ZV1xdShLfUt+ZV1xdihLcUtwZV1xdyhLcUtyZV1xeChLcUtzZV1xeShLfkt/ZV1xeihLfkuAZV1xeyhLekt5ZV1xfChLekt7ZV1xfShLekt8ZV1xfihLgUuAZV1xfyhLhEuDZV1xgChLhUuDZV1xgShLbkttZV1xgihLb0ttZV1xgyhLjUuOZV1xhChLcEttZV1xhShLmEuXZV1xhihLmEuZZV1xhyhLmEuaZV1xiChLmEurZV1xiShLo0uhZV1xiihLo0ukZV1xiyhLo0unZV1xjChLq0upZV1xjShLq0usZV1xjihLq0utZV1xjyhLqUuVZV1xkChLqUuqZV1xkShLqUuuZV1xkihLqEuaZV1xkyhLqEueZV1xlChLqEunZV1xlShLlUuSZV1xlihLlUuWZV1xlyhLlUuXZV1xmChLnkudZV1xmShLnkufZV1xmihLkkuRZV1xmyhLkkuTZV1xnChLkkuUZV1xnShLn0ugZV1xnihLn0uhZV1xnyhLm0uaZV1xoChLm0ucZV1xoShLm0udZV1xoihLokuhZV1xoyhLpUukZV1xpChLpkukZV1xpShLr0uuZV1xpihLj0uOZV1xpyhLkEuOZV1xqChLkUuOZV1xqShLsUuwZV1xqihLsUuyZV1xqyhLsUuzZV1xrChLsUu4ZV1xrShLs0u0ZV1xrihLs0u1ZV1xryhLs0u2ZV1xsChLuEu5ZV1xsShLuEu6ZV1xsihLuEu7ZV1xsyhLvEu7ZV1xtChLvEu9ZV1xtShLvEu+ZV1xtihLvku/ZV1xtyhLvkvAZV1xuChLwUvAZV1xuShLwUvCZV1xuihLwUu7ZV1xuyhLt0u2ZV1xvChLsEvDZV1xvShLzUvMZV1xvihLzUvOZV1xvyhLzUvPZV1xwChLzUvgZV1xwShL2EvWZV1xwihL2EvZZV1xwyhL2EvcZV1xxChL4EveZV1xxShL4EvhZV1xxihL4EviZV1xxyhL3kvKZV1xyChL3kvfZV1xyShL3kvjZV1xyihL3UvPZV1xyyhL3UvTZV1xzChL3UvcZV1xzShLykvHZV1xzihLykvLZV1xzyhLykvMZV1x0ChL00vSZV1x0ShL00vUZV1x0ihLx0vGZV1x0yhLx0vIZV1x1ChLx0vJZV1x1ShL1EvVZV1x1ihL1EvWZV1x1yhL0EvPZV1x2ChL0EvRZV1x2ShL0EvSZV1x2ihL10vWZV1x2yhL2kvZZV1x3ChL20vZZV1x3ShLxEvDZV1x3ihLxUvDZV1x3yhL40vkZV1x4ChLxkvDZV1x4ShL7kvvZV1x4ihL7kvwZV1x4yhL7k0BAWVdceQoS+5L7WVdceUoS/lL92VdceYoS/lL+mVdcecoS/lL/WVdcegoTQEBS/9lXXHpKE0BAU0CAWVdceooTQEBTQMBZV1x6yhL/00AAWVdcewoS/9NBAFlXXHtKEv/S+tlXXHuKEv+S/BlXXHvKEv+S/RlXXHwKEv+S/1lXXHxKEvrS+hlXXHyKEvrS+xlXXHzKEvrS+1lXXH0KEv0S/NlXXH1KEv0S/VlXXH2KEvoS+dlXXH3KEvoS+llXXH4KEvoS+plXXH5KEv1S/ZlXXH6KEv1S/dlXXH7KEvxS/BlXXH8KEvxS/JlXXH9KEvxS/NlXXH+KEv4S/dlXXH/KEv7S/plXXIAAQAAKEv8S/plXXIBAQAAKEvlS+RlXXICAQAAKEvmS+RlXXIDAQAAKE0EAU0FAWVdcgQBAAAoS+dL5GVdcgUBAAAoTQ8BTQ4BZV1yBgEAAChNDwFNEAFlXXIHAQAAKE0PAU0RAWVdcggBAAAoTQ8BTSIBZV1yCQEAAChNGgFNGAFlXXIKAQAAKE0aAU0bAWVdcgsBAAAoTRoBTR4BZV1yDAEAAChNIgFNIAFlXXINAQAAKE0iAU0jAWVdcg4BAAAoTSIBTSQBZV1yDwEAAChNIAFNDAFlXXIQAQAAKE0gAU0hAWVdchEBAAAoTSABTSUBZV1yEgEAAChNHwFNEQFlXXITAQAAKE0fAU0VAWVdchQBAAAoTR8BTR4BZV1yFQEAAChNDAFNCQFlXXIWAQAAKE0MAU0NAWVdchcBAAAoTQwBTQ4BZV1yGAEAAChNFQFNFAFlXXIZAQAAKE0VAU0WAWVdchoBAAAoTQkBTQgBZV1yGwEAAChNCQFNCgFlXXIcAQAAKE0JAU0LAWVdch0BAAAoTRYBTRcBZV1yHgEAAChNFgFNGAFlXXIfAQAAKE0SAU0RAWVdciABAAAoTRIBTRMBZV1yIQEAAChNEgFNFAFlXXIiAQAAKE0ZAU0YAWVdciMBAAAoTRwBTRsBZV1yJAEAAChNHQFNGwFlXXIlAQAAKE0GAU0FAWVdciYBAAAoTQcBTQUBZV1yJwEAAChNJQFNJgFlXXIoAQAAKE0IAU0FAWVdcikBAAAoTTABTS8BZV1yKgEAAChNMAFNMQFlXXIrAQAAKE0wAU0yAWVdciwBAAAoTTABTUMBZV1yLQEAAChNOwFNOQFlXXIuAQAAKE07AU08AWVdci8BAAAoTTsBTT8BZV1yMAEAAChNQwFNQQFlXXIxAQAAKE1DAU1EAWVdcjIBAAAoTUMBTUUBZV1yMwEAAChNQQFNLQFlXXI0AQAAKE1BAU1CAWVdcjUBAAAoTUEBTUYBZV1yNgEAAChNQAFNMgFlXXI3AQAAKE1AAU02AWVdcjgBAAAoTUABTT8BZV1yOQEAAChNLQFNKgFlXXI6AQAAKE0tAU0uAWVdcjsBAAAoTS0BTS8BZV1yPAEAAChNNgFNNQFlXXI9AQAAKE02AU03AWVdcj4BAAAoTSoBTSkBZV1yPwEAAChNKgFNKwFlXXJAAQAAKE0qAU0sAWVdckEBAAAoTTcBTTgBZV1yQgEAAChNNwFNOQFlXXJDAQAAKE0zAU0yAWVdckQBAAAoTTMBTTQBZV1yRQEAAChNMwFNNQFlXXJGAQAAKE06AU05AWVdckcBAAAoTT0BTTwBZV1ySAEAAChNPgFNPAFlXXJJAQAAKE1HAU1GAWVdckoBAAAoTScBTSYBZV1ySwEAAChNKAFNJgFlXXJMAQAAKE0pAU0mAWVdck0BAAAoTUkBTVABZV1yTgEAAChNSQFNSAFlXXJPAQAAKE1JAU1KAWVdclABAAAoTUkBTUsBZV1yUQEAAChNSwFNTAFlXXJSAQAAKE1LAU1NAWVdclMBAAAoTUsBTU4BZV1yVAEAAChNUAFNUQFlXXJVAQAAKE1QAU1SAWVdclYBAAAoTVABTVMBZV1yVwEAAChNVAFNUwFlXXJYAQAAKE1UAU1VAWVdclkBAAAoTVQBTVYBZV1yWgEAAChNVgFNVwFlXXJbAQAAKE1WAU1YAWVdclwBAAAoTVkBTVMBZV1yXQEAAChNWQFNWAFlXXJeAQAAKE1ZAU1aAWVdcl8BAAAoTU8BTU4BZV1yYAEAAChNSAFNWwFlXXJhAQAAKE1lAU1kAWVdcmIBAAAoTWUBTWYBZV1yYwEAAChNZQFNZwFlXXJkAQAAKE1lAU14AWVdcmUBAAAoTXABTW4BZV1yZgEAAChNcAFNcQFlXXJnAQAAKE1wAU10AWVdcmgBAAAoTXgBTXYBZV1yaQEAAChNeAFNeQFlXXJqAQAAKE14AU16AWVdcmsBAAAoTXYBTWIBZV1ybAEAAChNdgFNdwFlXXJtAQAAKE12AU17AWVdcm4BAAAoTXUBTWcBZV1ybwEAAChNdQFNawFlXXJwAQAAKE11AU10AWVdcnEBAAAoTWIBTV8BZV1ycgEAAChNYgFNYwFlXXJzAQAAKE1iAU1kAWVdcnQBAAAoTWsBTWoBZV1ydQEAAChNawFNbAFlXXJ2AQAAKE1fAU1eAWVdcncBAAAoTV8BTWABZV1yeAEAAChNXwFNYQFlXXJ5AQAAKE1sAU1tAWVdcnoBAAAoTWwBTW4BZV1yewEAAChNaAFNZwFlXXJ8AQAAKE1oAU1pAWVdcn0BAAAoTWgBTWoBZV1yfgEAAChNbwFNbgFlXXJ/AQAAKE1yAU1xAWVdcoABAAAoTXMBTXEBZV1ygQEAAChNXAFNWwFlXXKCAQAAKE1dAU1bAWVdcoMBAAAoTXsBTXwBZV1yhAEAAChNXgFNWwFlXXKFAQAAKE2GAU2FAWVdcoYBAAAoTYYBTYcBZV1yhwEAAChNhgFNiAFlXXKIAQAAKE2GAU2ZAWVdcokBAAAoTZEBTY8BZV1yigEAAChNkQFNkgFlXXKLAQAAKE2RAU2VAWVdcowBAAAoTZkBTZcBZV1yjQEAAChNmQFNmgFlXXKOAQAAKE2ZAU2bAWVdco8BAAAoTZcBTYMBZV1ykAEAAChNlwFNmAFlXXKRAQAAKE2XAU2cAWVdcpIBAAAoTZYBTYgBZV1ykwEAAChNlgFNjAFlXXKUAQAAKE2WAU2VAWVdcpUBAAAoTYMBTYABZV1ylgEAAChNgwFNhAFlXXKXAQAAKE2DAU2FAWVdcpgBAAAoTYwBTYsBZV1ymQEAAChNjAFNjQFlXXKaAQAAKE2AAU1/AWVdcpsBAAAoTYABTYEBZV1ynAEAAChNgAFNggFlXXKdAQAAKE2NAU2OAWVdcp4BAAAoTY0BTY8BZV1ynwEAAChNiQFNiAFlXXKgAQAAKE2JAU2KAWVdcqEBAAAoTYkBTYsBZV1yogEAAChNkAFNjwFlXXKjAQAAKE2TAU2SAWVdcqQBAAAoTZQBTZIBZV1ypQEAAChNfQFNfAFlXXKmAQAAKE1+AU18AWVdcqcBAAAoTZwBTZ0BZV1yqAEAAChNfwFNfAFlXXKpAQAAKE2nAU2mAWVdcqoBAAAoTacBTagBZV1yqwEAAChNpwFNqQFlXXKsAQAAKE2nAU26AWVdcq0BAAAoTbIBTbABZV1yrgEAAChNsgFNswFlXXKvAQAAKE2yAU22AWVdcrABAAAoTboBTbgBZV1ysQEAAChNugFNuwFlXXKyAQAAKE26AU28AWVdcrMBAAAoTbgBTaQBZV1ytAEAAChNuAFNuQFlXXK1AQAAKE24AU29AWVdcrYBAAAoTbcBTakBZV1ytwEAAChNtwFNrQFlXXK4AQAAKE23AU22AWVdcrkBAAAoTaQBTaEBZV1yugEAAChNpAFNpQFlXXK7AQAAKE2kAU2mAWVdcrwBAAAoTa0BTawBZV1yvQEAAChNrQFNrgFlXXK+AQAAKE2hAU2gAWVdcr8BAAAoTaEBTaIBZV1ywAEAAChNoQFNowFlXXLBAQAAKE2uAU2vAWVdcsIBAAAoTa4BTbABZV1ywwEAAChNqgFNqQFlXXLEAQAAKE2qAU2rAWVdcsUBAAAoTaoBTawBZV1yxgEAAChNsQFNsAFlXXLHAQAAKE20AU2zAWVdcsgBAAAoTbUBTbMBZV1yyQEAAChNngFNnQFlXXLKAQAAKE2fAU2dAWVdcssBAAAoTb0BTb4BZV1yzAEAAChNoAFNnQFlXXLNAQAAKE3IAU3bAWVdcs4BAAAoTcgBTccBZV1yzwEAAChNyAFNyQFlXXLQAQAAKE3IAU3KAWVdctEBAAAoTdMBTdEBZV1y0gEAAChN0wFN1AFlXXLTAQAAKE3TAU3XAWVdctQBAAAoTdsBTdkBZV1y1QEAAChN2wFN3AFlXXLWAQAAKE3bAU3dAWVdctcBAAAoTdkBTdoBZV1y2AEAAChN2QFN3gFlXXLZAQAAKE3ZAU3FAWVdctoBAAAoTdgBTdcBZV1y2wEAAChN2AFNygFlXXLcAQAAKE3YAU3OAWVdct0BAAAoTcUBTcIBZV1y3gEAAChNxQFNxgFlXXLfAQAAKE3FAU3HAWVdcuABAAAoTc4BTc8BZV1y4QEAAChNzgFNzQFlXXLiAQAAKE3CAU3BAWVdcuMBAAAoTcIBTcMBZV1y5AEAAChNwgFNxAFlXXLlAQAAKE3PAU3QAWVdcuYBAAAoTc8BTdEBZV1y5wEAAChNywFNygFlXXLoAQAAKE3LAU3MAWVdcukBAAAoTcsBTc0BZV1y6gEAAChN0gFN0QFlXXLrAQAAKE3VAU3UAWVdcuwBAAAoTdYBTdQBZV1y7QEAAChN3wFN3gFlXXLuAQAAKE2/AU2+AWVdcu8BAAAoTcABTb4BZV1y8AEAAChNwQFNvgFlXXLxAQAAKE3hAU3gAWVdcvIBAAAoTeEBTeIBZV1y8wEAAChN4QFN4wFlXXL0AQAAKE3hAU3oAWVdcvUBAAAoTeMBTeQBZV1y9gEAAChN4wFN5QFlXXL3AQAAKE3jAU3mAWVdcvgBAAAoTegBTekBZV1y+QEAAChN6AFN6gFlXXL6AQAAKE3oAU3rAWVdcvsBAAAoTewBTesBZV1y/AEAAChN7AFN7QFlXXL9AQAAKE3sAU3uAWVdcv4BAAAoTe4BTe8BZV1y/wEAAChN7gFN8AFlXXIAAgAAKE3xAU3rAWVdcgECAAAoTfEBTfABZV1yAgIAAChN8QFN8gFlXXIDAgAAKE3nAU3mAWVdcgQCAAAoTeABTfMBZV1yBQIAAChN/QFN/AFlXXIGAgAAKE39AU3+AWVdcgcCAAAoTf0BTf8BZV1yCAIAAChN/QFNEAJlXXIJAgAAKE0IAk0GAmVdcgoCAAAoTQgCTQkCZV1yCwIAAChNCAJNDAJlXXIMAgAAKE0QAk0OAmVdcg0CAAAoTRACTRECZV1yDgIAAChNEAJNEgJlXXIPAgAAKE0OAk36AWVdchACAAAoTQ4CTQ8CZV1yEQIAAChNDgJNEwJlXXISAgAAKE0NAk3/AWVdchMCAAAoTQ0CTQMCZV1yFAIAAChNDQJNDAJlXXIVAgAAKE36AU33AWVdchYCAAAoTfoBTfsBZV1yFwIAAChN+gFN/AFlXXIYAgAAKE0DAk0CAmVdchkCAAAoTQMCTQQCZV1yGgIAAChN9wFN9gFlXXIbAgAAKE33AU34AWVdchwCAAAoTfcBTfkBZV1yHQIAAChNBAJNBQJlXXIeAgAAKE0EAk0GAmVdch8CAAAoTQACTf8BZV1yIAIAAChNAAJNAQJlXXIhAgAAKE0AAk0CAmVdciICAAAoTQcCTQYCZV1yIwIAAChNCgJNCQJlXXIkAgAAKE0LAk0JAmVdciUCAAAoTfQBTfMBZV1yJgIAAChN9QFN8wFlXXInAgAAKE0TAk0UAmVdcigCAAAoTfYBTfMBZV1yKQIAAChNHgJNMQJlXXIqAgAAKE0eAk0dAmVdcisCAAAoTR4CTR8CZV1yLAIAAChNHgJNIAJlXXItAgAAKE0pAk0nAmVdci4CAAAoTSkCTSoCZV1yLwIAAChNKQJNLQJlXXIwAgAAKE0xAk0vAmVdcjECAAAoTTECTTICZV1yMgIAAChNMQJNMwJlXXIzAgAAKE0vAk0wAmVdcjQCAAAoTS8CTTQCZV1yNQIAAChNLwJNGwJlXXI2AgAAKE0uAk0gAmVdcjcCAAAoTS4CTSQCZV1yOAIAAChNLgJNLQJlXXI5AgAAKE0bAk0YAmVdcjoCAAAoTRsCTRwCZV1yOwIAAChNGwJNHQJlXXI8AgAAKE0kAk0jAmVdcj0CAAAoTSQCTSUCZV1yPgIAAChNGAJNFwJlXXI/AgAAKE0YAk0ZAmVdckACAAAoTRgCTRoCZV1yQQIAAChNJQJNJgJlXXJCAgAAKE0lAk0nAmVdckMCAAAoTSECTSACZV1yRAIAAChNIQJNIgJlXXJFAgAAKE0hAk0jAmVdckYCAAAoTSgCTScCZV1yRwIAAChNKwJNKgJlXXJIAgAAKE0sAk0qAmVdckkCAAAoTRUCTRQCZV1ySgIAAChNFgJNFAJlXXJLAgAAKE00Ak01AmVdckwCAAAoTRcCTRQCZV1yTQIAAChNPwJNPgJlXXJOAgAAKE0/Ak1AAmVdck8CAAAoTT8CTUECZV1yUAIAAChNPwJNUgJlXXJRAgAAKE1KAk1IAmVdclICAAAoTUoCTUsCZV1yUwIAAChNSgJNTgJlXXJUAgAAKE1SAk1QAmVdclUCAAAoTVICTVMCZV1yVgIAAChNUgJNVAJlXXJXAgAAKE1QAk08AmVdclgCAAAoTVACTVECZV1yWQIAAChNUAJNVQJlXXJaAgAAKE1PAk1BAmVdclsCAAAoTU8CTUUCZV1yXAIAAChNTwJNTgJlXXJdAgAAKE08Ak05AmVdcl4CAAAoTTwCTT0CZV1yXwIAAChNPAJNPgJlXXJgAgAAKE1FAk1EAmVdcmECAAAoTUUCTUYCZV1yYgIAAChNOQJNOAJlXXJjAgAAKE05Ak06AmVdcmQCAAAoTTkCTTsCZV1yZQIAAChNRgJNRwJlXXJmAgAAKE1GAk1IAmVdcmcCAAAoTUICTUECZV1yaAIAAChNQgJNQwJlXXJpAgAAKE1CAk1EAmVdcmoCAAAoTUkCTUgCZV1yawIAAChNTAJNSwJlXXJsAgAAKE1NAk1LAmVdcm0CAAAoTTYCTTUCZV1ybgIAAChNNwJNNQJlXXJvAgAAKE1VAk1WAmVdcnACAAAoTTgCTTUCZV1ycQIAAChNYAJNXwJlXXJyAgAAKE1gAk1hAmVdcnMCAAAoTWACTWICZV1ydAIAAChNYAJNcwJlXXJ1AgAAKE1rAk1pAmVdcnYCAAAoTWsCTWwCZV1ydwIAAChNawJNbwJlXXJ4AgAAKE1zAk1xAmVdcnkCAAAoTXMCTXQCZV1yegIAAChNcwJNdQJlXXJ7AgAAKE1xAk1dAmVdcnwCAAAoTXECTXICZV1yfQIAAChNcQJNdgJlXXJ+AgAAKE1wAk1iAmVdcn8CAAAoTXACTWYCZV1ygAIAAChNcAJNbwJlXXKBAgAAKE1dAk1aAmVdcoICAAAoTV0CTV4CZV1ygwIAAChNXQJNXwJlXXKEAgAAKE1mAk1lAmVdcoUCAAAoTWYCTWcCZV1yhgIAAChNWgJNWQJlXXKHAgAAKE1aAk1bAmVdcogCAAAoTVoCTVwCZV1yiQIAAChNZwJNaAJlXXKKAgAAKE1nAk1pAmVdcosCAAAoTWMCTWICZV1yjAIAAChNYwJNZAJlXXKNAgAAKE1jAk1lAmVdco4CAAAoTWoCTWkCZV1yjwIAAChNbQJNbAJlXXKQAgAAKE1uAk1sAmVdcpECAAAoTXcCTXYCZV1ykgIAAChNVwJNVgJlXXKTAgAAKE1YAk1WAmVdcpQCAAAoTVkCTVYCZWVVBWxhYmVscpUCAABNkAJYAAAAAH2HVQhoYWxmYm9uZHKWAgAATZACiH2HVQZyYWRpdXNylwIAAE2QAkc/yZmZoAAAAH2HVQtsYWJlbE9mZnNldHKYAgAATZACTn2HVQhkcmF3TW9kZXKZAgAATZACSwF9h1UIb3B0aW9uYWxymgIAAH1VB2Rpc3BsYXlymwIAAE2QAksCfYd1Lg=='))
	crdInfo = cPickle.loads(base64.b64decode('gAJ9cQFLAH1xAihLAF1xAyhHQEBGZmZmZmZHQEaij1wo9cNHQDa1wo9cKPaHcQRHQEBnrhR64UhHQEYcKPXCj1xHQDeeuFHrhR+HcQVHQEDVwo9cKPZHQEXPXCj1wo9HQDdR64UeuFKHcQZHQECOFHrhR65HQEZPXCj1wo9HQDkZmZmZmZqHcQdHQEAgAAAAAABHQEaR64UeuFJHQDmHrhR64UiHcQhHQECcKPXCj1xHQEXXCj1wo9dHQDmj1wo9cKSHcQlHQEElHrhR64VHQEa3Cj1wo9dHQDlUeuFHrhSHcQpHQEFHrhR64UhHQEbqPXCj1wpHQDiAAAAAAACHcQtHQD+cKPXCj1xHQEWhR64UeuFHQDeeuFHrhR+HcQxHQD/mZmZmZmZHQEUvXCj1wo9HQDgrhR64UeyHcQ1HQD7AAAAAAABHQEXeuFHrhR9HQDgZmZmZmZqHcQ5HQD9MzMzMzM1HQEVszMzMzM1HQDY9cKPXCj2HcQ9HQEAFHrhR64VHQEUAAAAAAABHQDWCj1wo9cOHcRBHQEB5mZmZmZpHQETAAAAAAABHQDXPXCj1wo+HcRFHQD964UeuFHtHQETqPXCj1wpHQDRKPXCj1wqHcRJHQD/XCj1wo9dHQESQo9cKPXFHQDOPXCj1wo+HcRNHQD5euFHrhR9HQEVVwo9cKPZHQDQ9cKPXCj2HcRRHQD5R64UeuFJHQEWij1wo9cNHQDVo9cKPXCmHcRVHQD2FHrhR64VHQEX1wo9cKPZHQDW1wo9cKPaHcRZHQEDhR64UeuFHQEcQo9cKPXFHQDYR64UeuFKHcRdHQEFgAAAAAABHQEcszMzMzM1HQDco9cKPXCmHcRhHQECMzMzMzM1HQEeqPXCj1wpHQDVrhR64UeyHcRlHQEEo9cKPXClHQEaD1wo9cKRHQDUFHrhR64WHcRpHQEDKPXCj1wpHQEZnrhR64UhHQDPR64UeuFKHcRtHQEBPXCj1wo9HQEYqPXCj1wpHQDQFHrhR64WHcRxHQECuFHrhR65HQEbhR64UeuFHQDNXCj1wo9eHcR1HQEEszMzMzM1HQEX+uFHrhR9HQDLKPXCj1wqHcR5HQEDUeuFHrhRHQEXnrhR64UhHQDH4UeuFHriHcR9HQEGzMzMzMzNHQEZqPXCj1wpHQDJKPXCj1wqHcSBHQEJBR64UeuFHQEYKPXCj1wpHQDHeuFHrhR+HcSFHQEI64UeuFHtHQEXcKPXCj1xHQDDXCj1wo9eHcSJHQELgAAAAAABHQEZx64UeuFJHQDIFHrhR64WHcSNHQEMI9cKPXClHQEbZmZmZmZpHQDMPXCj1wo+HcSRHQEKszMzMzM1HQEb5mZmZmZpHQDPXCj1wo9eHcSVHQEOlHrhR64VHQEcR64UeuFJHQDMPXCj1wo+HcSZHQEPqPXCj1wpHQEbPXCj1wo9HQDHj1wo9cKSHcSdHQESTMzMzMzNHQEbXCj1wo9dHQDFhR64UeuGHcShHQEUQo9cKPXFHQEcj1wo9cKRHQDHZmZmZmZqHcSlHQESlHrhR64VHQEaCj1wo9cNHQDArhR64UeyHcSpHQEUZmZmZmZpHQEaI9cKPXClHQC964UeuFHuHcStHQEQhR64UeuFHQEY1wo9cKPZHQC71wo9cKPaHcSxHQERI9cKPXClHQEX0euFHrhRHQCyZmZmZmZqHcS1HQES9cKPXCj1HQEX0euFHrhRHQCu4UeuFHriHcS5HQEPvXCj1wo9HQEWmZmZmZmZHQCvHrhR64UiHcS9HQEOAAAAAAABHQEYnrhR64UhHQC/mZmZmZmaHcTBHQENqPXCj1wpHQEZ3Cj1wo9dHQDEwo9cKPXGHcTFHQEF+uFHrhR9HQEVYUeuFHrhHQDM9cKPXCj2HcTJHQEF8KPXCj1xHQEVKPXCj1wpHQDRUeuFHrhSHcTNHQEI4UeuFHrhHQEVvXCj1wo9HQDLR64UeuFKHcTRHQEKMzMzMzM1HQEWBR64UeuFHQDOwo9cKPXGHcTVHQEJszMzMzM1HQET+uFHrhR9HQDJR64UeuFKHcTZHQEE0euFHrhRHQETD1wo9cKRHQDKj1wo9cKSHcTdHQEE4UeuFHrhHQEQAAAAAAABHQDNFHrhR64WHcThHQECmZmZmZmZHQEOo9cKPXClHQDKXCj1wo9eHcTlHQEFBR64UeuFHQEP8KPXCj1xHQDS9cKPXCj2HcTpHQEHlHrhR64VHQEO5mZmZmZpHQDKrhR64UeyHcTtHQEHo9cKPXClHQEOLhR64UexHQDFMzMzMzM2HcTxHQEGhR64UeuFHQEMVwo9cKPZHQDEo9cKPXCmHcT1HQEGvXCj1wo9HQEPx64UeuFJHQDC1wo9cKPaHcT5HQEKgAAAAAABHQENx64UeuFJHQDDmZmZmZmaHcT9HQEKwo9cKPXFHQEND1wo9cKRHQC/Cj1wo9cOHcUBHQEL3Cj1wo9dHQEQPXCj1wo9HQDECj1wo9cOHcUFHQEOgAAAAAABHQEPo9cKPXClHQDFZmZmZmZqHcUJHQEPj1wo9cKRHQEOx64UeuFJHQDCCj1wo9cOHcUNHQEQAAAAAAABHQER64UeuFHtHQDHmZmZmZmaHcURHQEPVwo9cKPZHQETqPXCj1wpHQDLwo9cKPXGHcUVHQENeuFHrhR9HQETcKPXCj1xHQDN4UeuFHriHcUZHQERPXCj1wo9HQEVZmZmZmZpHQDM9cKPXCj2HcUdHQETR64UeuFJHQEUvXCj1wo9HQDJUeuFHrhSHcUhHQEV5mZmZmZpHQEVwo9cKPXFHQDIj1wo9cKSHcUlHQEW8KPXCj1xHQEXdcKPXCj1HQDLR64UeuFKHcUpHQEXcKPXCj1xHQEUeuFHrhR9HQDEmZmZmZmaHcUtHQEZR64UeuFJHQEVLhR64UexHQDDzMzMzMzOHcUxHQEWVwo9cKPZHQESij1wo9cNHQDBcKPXCj1yHcU1HQEX0euFHrhRHQERTMzMzMzNHQC8AAAAAAACHcU5HQEZo9cKPXClHQESCj1wo9cNHQC6AAAAAAACHcU9HQEXBR64UeuFHQEPszMzMzM1HQC4PXCj1wo+HcVBHQET9cKPXCj1HQERdcKPXCj1HQDCFHrhR64WHcVFHQESgAAAAAABHQESnrhR64UhHQDGFHrhR64WHcVJHQEMCj1wo9cNHQELuFHrhR65HQDHAAAAAAACHcVNHQEKrhR64UexHQELAAAAAAABHQDKFHrhR64WHcVRHQEOTMzMzMzNHQENcKPXCj1xHQDJcKPXCj1yHcVVHQEQOFHrhR65HQEMdcKPXCj1HQDKAAAAAAACHcVZHQENij1wo9cNHQEOYUeuFHrhHQDNFHrhR64WHcVdHQEM5mZmZmZpHQEJqPXCj1wpHQDDj1wo9cKSHcVhHQEOhR64UeuFHQEHKPXCj1wpHQDFo9cKPXCmHcVlHQENa4UeuFHtHQEErhR64UexHQDDhR64UeuGHcVpHQEOzMzMzMzNHQEHXCj1wo9dHQDLcKPXCj1yHcVtHQEReuFHrhR9HQEHvXCj1wo9HQDDMzMzMzM2HcVxHQERzMzMzMzNHQEIuFHrhR65HQC7wo9cKPXGHcV1HQERXCj1wo9dHQEK3Cj1wo9dHQC7R64UeuFKHcV5HQEQgAAAAAABHQEHj1wo9cKRHQC2euFHrhR+HcV9HQEUrhR64UexHQEIdcKPXCj1HQC31wo9cKPaHcWBHQEUmZmZmZmZHQEInrhR64UhHQCvHrhR64UiHcWFHQEWFHrhR64VHQEKszMzMzM1HQC7rhR64UeyHcWJHQEYZmZmZmZpHQEJ3Cj1wo9dHQDArhR64UeyHcWNHQEaHrhR64UhHQEJ5mZmZmZpHQC8AAAAAAACHcWRHQEYmZmZmZmZHQELvXCj1wo9HQDFKPXCj1wqHcWVHQEW0euFHrhRHQEMOFHrhR65HQDJAAAAAAACHcWZHQEU9cKPXCj1HQELI9cKPXClHQDJHrhR64UiHcWdHQEXcKPXCj1xHQEOMzMzMzM1HQDMMzMzMzM2HcWhHQEaAAAAAAABHQEPAAAAAAABHQDKeuFHrhR+HcWlHQEbwo9cKPXFHQERFHrhR64VHQDMHrhR64UiHcWpHQEbcKPXCj1xHQESx64UeuFJHQDPhR64UeuGHcWtHQEePXCj1wo9HQERCj1wo9cNHQDJUeuFHrhSHcWxHQEfvXCj1wo9HQESR64UeuFJHQDKcKPXCj1yHcW1HQEe1wo9cKPZHQEPOFHrhR65HQDFPXCj1wo+HcW5HQEhYUeuFHrhHQEPGZmZmZmZHQDDmZmZmZmaHcW9HQEiAAAAAAABHQENmZmZmZmZHQDBMzMzMzM2HcXBHQEivXCj1wo9HQEQVwo9cKPZHQDFUeuFHrhSHcXFHQEdGZmZmZmZHQENYUeuFHrhHQDDj1wo9cKSHcXJHQEauFHrhR65HQENYUeuFHrhHQDGMzMzMzM2HcXNHQEWTMzMzMzNHQEF64UeuFHtHQC7HrhR64UiHcXRHQEU+uFHrhR9HQEER64UeuFJHQC9cKPXCj1yHcXVHQEX0euFHrhRHQEG+uFHrhR9HQDCXCj1wo9eHcXZHQEZrhR64UexHQEF5mZmZmZpHQDDHrhR64UiHcXdHQEWj1wo9cKRHQEG+uFHrhR9HQDF64UeuFHuHcXhHQEYCj1wo9cNHQEFQo9cKPXFHQCyeuFHrhR+HcXlHQEZzMzMzMzNHQEClHrhR64VHQCyj1wo9cKSHcXpHQEa3Cj1wo9dHQECGZmZmZmZHQCn1wo9cKPaHcXtHQEYHrhR64UhHQEAdcKPXCj1HQC3rhR64UeyHcXxHQEcj1wo9cKRHQECx64UeuFJHQC5rhR64UeyHcX1HQEe8KPXCj1xHQEEAAAAAAABHQC0zMzMzMzOHcX5HQEeo9cKPXClHQEGAAAAAAABHQCxmZmZmZmaHcX9HQEfmZmZmZmZHQECwo9cKPXFHQCuKPXCj1wqHcYBHQEhMzMzMzM1HQEEQo9cKPXFHQC8euFHrhR+HcYFHQEjBR64UeuFHQEEXCj1wo9dHQC3wo9cKPXGHcYJHQEg64UeuFHtHQEGrhR64UexHQDBFHrhR64WHcYNHQEhVwo9cKPZHQEGD1wo9cKRHQDGmZmZmZmaHcYRHQEjdcKPXCj1HQEF5mZmZmZpHQDHj1wo9cKSHcYVHQEf9cKPXCj1HQEHuFHrhR65HQDKmZmZmZmaHcYZHQEdYUeuFHrhHQEHj1wo9cKRHQDMKPXCj1wqHcYdHQEcAAAAAAABHQEGKPXCj1wpHQDKcKPXCj1yHcYhHQEcqPXCj1wpHQEJMzMzMzM1HQDQAAAAAAACHcYlHQEe+uFHrhR9HQEKvXCj1wo9HQDQuFHrhR66HcYpHQEfj1wo9cKRHQENBR64UeuFHQDT4UeuFHriHcYtHQEeBR64UeuFHQEOZmZmZmZpHQDWmZmZmZmaHcYxHQEiI9cKPXClHQEN9cKPXCj1HQDTXCj1wo9eHcY1HQEizMzMzMzNHQEPYUeuFHrhHQDV64UeuFHuHcY5HQEj64UeuFHtHQENAAAAAAABHQDP4UeuFHriHcY9HQEmYUeuFHrhHQEN8KPXCj1xHQDP9cKPXCj2HcZBHQEm5mZmZmZpHQEPVwo9cKPZHQDSrhR64UeyHcZFHQEnszMzMzM1HQENZmZmZmZpHQDNHrhR64UiHcZJHQEjeuFHrhR9HQEK4UeuFHrhHQDMwo9cKPXGHcZNHQEg64UeuFHtHQEJ64UeuFHtHQDNMzMzMzM2HcZRHQEhij1wo9cNHQEB9cKPXCj1HQDCeuFHrhR+HcZVHQEgXCj1wo9dHQEALhR64UexHQDBhR64UeuGHcZZHQEgMzMzMzM1HQEDTMzMzMzNHQDHR64UeuFKHcZdHQEeCj1wo9cNHQEDMzMzMzM1HQDGwo9cKPXGHcZhHQEg1wo9cKPZHQECYUeuFHrhHQDLAAAAAAACHcZlHQEkUeuFHrhRHQEBa4UeuFHtHQDDhR64UeuGHcZpHQEkYUeuFHrhHQD/euFHrhR9HQDFUeuFHrhSHcZtHQEdYUeuFHrhHQEuVwo9cKPZHQDpzMzMzMzOHcZxHQEdZmZmZmZpHQEtGZmZmZmZHQDu1wo9cKPaHcZ1HQEcMzMzMzM1HQErR64UeuFJHQDu64UeuFHuHcZ5HQEgPXCj1wo9HQEsMzMzMzM1HQDwo9cKPXCmHcZ9HQEghR64UeuFHQEscKPXCj1xHQD064UeuFHuHcaBHQEhszMzMzM1HQEtYUeuFHrhHQDucKPXCj1yHcaFHQEg3Cj1wo9dHQEphR64UeuFHQDvHrhR64UiHcaJHQEgLhR64UexHQEpZmZmZmZpHQDrhR64UeuGHcaNHQEcVwo9cKPZHQEu8KPXCj1xHQDzUeuFHrhSHcaRHQEdwo9cKPXFHQEwlHrhR64VHQDzrhR64UeyHcaVHQEcXCj1wo9dHQEt1wo9cKPZHQD3FHrhR64WHcaZHQEZnrhR64UhHQEv8KPXCj1xHQDyXCj1wo9eHcadHQEXlHrhR64VHQEvvXCj1wo9HQD2PXCj1wo+HcahHQEXrhR64UexHQEu1wo9cKPZHQD6KPXCj1wqHcalHQEVYUeuFHrhHQEwx64UeuFJHQD0Cj1wo9cOHcapHQETa4UeuFHtHQEw1wo9cKPZHQD1zMzMzMzOHcatHQEV+uFHrhR9HQExnrhR64UhHQDuzMzMzMzOHcaxHQEYhR64UeuFHQEw64UeuFHtHQDt1wo9cKPaHca1HQEZlHrhR64VHQExXCj1wo9dHQDqKPXCj1wqHca5HQEdQo9cKPXFHQEsij1wo9cNHQDkcKPXCj1yHca9HQEfLhR64UexHQEqXCj1wo9dHQDlmZmZmZmaHcbBHQEdgAAAAAABHQEuOFHrhR65HQDfo9cKPXCmHcbFHQEaXCj1wo9dHQErMzMzMzM1HQDjzMzMzMzOHcbJHQEX8KPXCj1xHQEsmZmZmZmZHQDicKPXCj1yHcbNHQEX1wo9cKPZHQEswo9cKPXFHQDeFHrhR64WHcbRHQEYCj1wo9cNHQEuo9cKPXClHQDj9cKPXCj2HcbVHQEVPXCj1wo9HQErTMzMzMzNHQDkAAAAAAACHcbZHQET0euFHrhRHQEs0euFHrhRHQDlXCj1wo9eHcbdHQEUBR64UeuFHQEqMzMzMzM1HQDfZmZmZmZqHcbhHQEUMzMzMzM1HQEnYUeuFHrhHQDfrhR64UeyHcblHQESLhR64UexHQEmij1wo9cNHQDf4UeuFHriHcbpHQEVdcKPXCj1HQEmVwo9cKPZHQDauFHrhR66HcbtHQEX+uFHrhR9HQEm4UeuFHrhHQDYwo9cKPXGHcbxHQEZVwo9cKPZHQEoR64UeuFJHQDamZmZmZmaHcb1HQEYmZmZmZmZHQEla4UeuFHtHQDUuFHrhR66Hcb5HQEWXCj1wo9dHQEjwo9cKPXFHQDT64UeuFHuHcb9HQEV9cKPXCj1HQEho9cKPXClHQDQPXCj1wo+HccBHQEXgAAAAAABHQEgszMzMzM1HQDNFHrhR64WHccFHQETcKPXCj1xHQEgeuFHrhR9HQDQmZmZmZmaHccJHQETCj1wo9cNHQEe4UeuFHrhHQDOR64UeuFKHccNHQERo9cKPXClHQEhOFHrhR65HQDUXCj1wo9eHccRHQEPTMzMzMzNHQEgCj1wo9cNHQDUuFHrhR66HccVHQEOFHrhR64VHQEgo9cKPXClHQDXrhR64UeyHccZHQEOrhR64UexHQEex64UeuFJHQDR1wo9cKPaHccdHQESBR64UeuFHQEjGZmZmZmZHQDX4UeuFHriHcchHQEUXCj1wo9dHQEka4UeuFHtHQDXUeuFHrhSHcclHQEVij1wo9cNHQEpKPXCj1wpHQDoMzMzMzM2HccpHQEXUeuFHrhRHQEpYUeuFHrhHQDquFHrhR66HcctHQEV3Cj1wo9dHQEmvXCj1wo9HQDko9cKPXCmHccxHQEX+uFHrhR9HQEmcKPXCj1xHQDj4UeuFHriHcc1HQEVBR64UeuFHQEk+uFHrhR9HQDmj1wo9cKSHcc5HQETR64UeuFJHQEpD1wo9cKRHQDrhR64UeuGHcc9HQETKPXCj1wpHQEnXCj1wo9dHQDw9cKPXCj2HcdBHQERLhR64UexHQEoij1wo9cNHQD09cKPXCj2HcdFHQEV64UeuFHtHQEm0euFHrhRHQDyuFHrhR66HcdJHQER5mZmZmZpHQEko9cKPXClHQDu64UeuFHuHcdNHQEPLhR64UexHQEklHrhR64VHQDtj1wo9cKSHcdRHQEOqPXCj1wpHQEmKPXCj1wpHQDquFHrhR66HcdVHQEOAAAAAAABHQEk8KPXCj1xHQDxMzMzMzM2HcdZHQEOLhR64UexHQEiGZmZmZmZHQDq64UeuFHuHcddHQEMHrhR64UhHQEigAAAAAABHQDpzMzMzMzOHcdhHQEPcKPXCj1xHQEhhR64UeuFHQDmCj1wo9cOHcdlHQEQLhR64UexHQEewo9cKPXFHQDmHrhR64UiHcdpHQEOgAAAAAABHQEdgAAAAAABHQDlFHrhR64WHcdtHQESgAAAAAABHQEeGZmZmZmZHQDicKPXCj1yHcdxHQEU+uFHrhR9HQEfR64UeuFJHQDihR64UeuGHcd1HQEVmZmZmZmZHQEgqPXCj1wpHQDlmZmZmZmaHcd5HQEWhR64UeuFHQEedcKPXCj1HQDeuFHrhR66Hcd9HQEU+uFHrhR9HQEcrhR64UexHQDbrhR64UeyHceBHQEVj1wo9cKRHQEa+uFHrhR9HQDXHrhR64UiHceFHQEXszMzMzM1HQEax64UeuFJHQDUzMzMzMzOHceJHQETVwo9cKPZHQEZqPXCj1wpHQDVPXCj1wo+HceNHQETnrhR64UhHQEYlHrhR64VHQDR4UeuFHriHceRHQEQ9cKPXCj1HQEZlHrhR64VHQDYAAAAAAACHceVHQEPAAAAAAABHQEYHrhR64UhHQDWKPXCj1wqHceZHQENMzMzMzM1HQEYPXCj1wo9HQDX9cKPXCj2HcedHQEPZmZmZmZpHQEW3Cj1wo9dHQDTFHrhR64WHcehHQEQdcKPXCj1HQEa3Cj1wo9dHQDcZmZmZmZqHcelHQESeuFHrhR9HQEcdcKPXCj1HQDeCj1wo9cOHcepHQEOgAAAAAABHQEfszMzMzM1HQDuuFHrhR66HcetHQEPBR64UeuFHQEgcKPXCj1xHQDyrhR64UeyHcexHQEQ5mZmZmZpHQEeXCj1wo9dHQDsFHrhR64WHce1HQEROFHrhR65HQEcQo9cKPXFHQDtHrhR64UiHce5HQESuFHrhR65HQEfcKPXCj1xHQDtFHrhR64WHce9HQEL8KPXCj1xHQEedcKPXCj1HQDu4UeuFHriHcfBHQELa4UeuFHtHQEb8KPXCj1xHQDycKPXCj1yHcfFHQEIij1wo9cNHQEb4UeuFHrhHQDzo9cKPXCmHcfJHQENVwo9cKPZHQEb5mZmZmZpHQD3AAAAAAACHcfNHQEMCj1wo9cNHQEZij1wo9cNHQDuwo9cKPXGHcfRHQEKFHrhR64VHQEZCj1wo9cNHQDqo9cKPXCmHcfVHQEKFHrhR64VHQEawo9cKPXFHQDn9cKPXCj2HcfZHQEIFHrhR64VHQEYzMzMzMzNHQDsUeuFHrhSHcfdHQEK3Cj1wo9dHQEWnrhR64UhHQDnZmZmZmZqHcfhHQEJR64UeuFJHQEWOFHrhR65HQDkeuFHrhR+HcflHQENUeuFHrhRHQEXCj1wo9cNHQDkuFHrhR66HcfpHQEOOFHrhR65HQEUZmZmZmZpHQDjhR64UeuGHcftHQEM8KPXCj1xHQETnrhR64UhHQDgXCj1wo9eHcfxHQERGZmZmZmZHQEUuFHrhR65HQDiHrhR64UiHcf1HQES5mZmZmZpHQEWdcKPXCj1HQDkXCj1wo9eHcf5HQESa4UeuFHtHQEXszMzMzM1HQDnwo9cKPXGHcf9HQEVLhR64UexHQEWvXCj1wo9HQDhzMzMzMzOHcgABAABHQEU+uFHrhR9HQEU3Cj1wo9dHQDdrhR64UeyHcgEBAABHQEWzMzMzMzNHQEUI9cKPXClHQDZj1wo9cKSHcgIBAABHQEZI9cKPXClHQEU0euFHrhRHQDYwo9cKPXGHcgMBAABHQEVvXCj1wo9HQESR64UeuFJHQDV64UeuFHuHcgQBAABHQEW8KPXCj1xHQERlHrhR64VHQDTAAAAAAACHcgUBAABHQETQo9cKPXFHQERFHrhR64VHQDWmZmZmZmaHcgYBAABHQESeuFHrhR9HQEPcKPXCj1xHQDS4UeuFHriHcgcBAABHQETrhR64UexHQEPGZmZmZmZHQDPuFHrhR66HcggBAABHQERHrhR64UhHQEOFHrhR64VHQDUHrhR64UiHcgkBAABHQERhR64UeuFHQERvXCj1wo9HQDaZmZmZmZqHcgoBAABHQESeuFHrhR9HQETmZmZmZmZHQDd64UeuFHuHcgsBAABHQELLhR64UexHQET64UeuFHtHQDqUeuFHrhSHcgwBAABHQELD1wo9cKRHQEUMzMzMzM1HQDuo9cKPXCmHcg0BAABHQEN+uFHrhR9HQES+uFHrhR9HQDo64UeuFHuHcg4BAABHQEPdcKPXCj1HQETx64UeuFJHQDrrhR64UeyHcg8BAABHQEOTMzMzMzNHQEQ1wo9cKPZHQDoXCj1wo9eHchABAABHQEJFHrhR64VHQESOFHrhR65HQDohR64UeuGHchEBAABHQEIij1wo9cNHQEPdcKPXCj1HQDrCj1wo9cOHchIBAABHQEFo9cKPXClHQEO8KPXCj1xHQDqeuFHrhR+HchMBAABHQEJrhR64UexHQEPa4UeuFHtHQDwXCj1wo9eHchQBAABHQEKVwo9cKPZHQENXCj1wo9dHQDnj1wo9cKSHchUBAABHQEJKPXCj1wpHQELYUeuFHrhHQDkHrhR64UiHchYBAABHQEIR64UeuFJHQEMVwo9cKPZHQDgmZmZmZmaHchcBAABHQEHj1wo9cKRHQEKa4UeuFHtHQDmXCj1wo9eHchgBAABHQELD1wo9cKRHQEJMzMzMzM1HQDiKPXCj1wqHchkBAABHQEKI9cKPXClHQEIHrhR64UhHQDe1wo9cKPaHchoBAABHQENXCj1wo9dHQEKj1wo9cKRHQDgR64UeuFKHchsBAABHQEPszMzMzM1HQEJa4UeuFHtHQDio9cKPXCmHchwBAABHQEQlHrhR64VHQEHszMzMzM1HQDgmZmZmZmaHch0BAABHQER1wo9cKPZHQELUeuFHrhRHQDjFHrhR64WHch4BAABHQEScKPXCj1xHQENPXCj1wo9HQDmuFHrhR66Hch8BAABHQERKPXCj1wpHQENo9cKPXClHQDqHrhR64UiHciABAABHQEUlHrhR64VHQEOnrhR64UhHQDlmZmZmZmaHciEBAABHQEVnrhR64UhHQENcKPXCj1xHQDhMzMzMzM2HciIBAABHQEYCj1wo9cNHQEN8KPXCj1xHQDeZmZmZmZqHciMBAABHQEZmZmZmZmZHQEP1wo9cKPZHQDewo9cKPXGHciQBAABHQEYszMzMzM1HQEL+uFHrhR9HQDa64UeuFHuHciUBAABHQEaVwo9cKPZHQEMcKPXCj1xHQDYwo9cKPXGHciYBAABHQEW9cKPXCj1HQEJ9cKPXCj1HQDZhR64UeuGHcicBAABHQEXZmZmZmZpHQEIgAAAAAABHQDVUeuFHrhSHcigBAABHQEZLhR64UexHQEIhR64UeuFHQDTZmZmZmZqHcikBAABHQEV3Cj1wo9dHQEHdcKPXCj1HQDTuFHrhR66HcioBAABHQEUlHrhR64VHQEJlHrhR64VHQDb64UeuFHuHcisBAABHQET9cKPXCj1HQELa4UeuFHtHQDfrhR64UeyHciwBAABHQEMBR64UeuFHQEHQo9cKPXFHQDmXCj1wo9eHci0BAABHQEKszMzMzM1HQEHLhR64UexHQDpzMzMzMzOHci4BAABHQEOnrhR64UhHQEIlHrhR64VHQDoFHrhR64WHci8BAABHQEOFHrhR64VHQEKUeuFHrhRHQDqcKPXCj1yHcjABAABHQEP1wo9cKPZHQEHLhR64UexHQDqUeuFHrhSHcjEBAABHQEMwo9cKPXFHQEEo9cKPXClHQDkzMzMzMzOHcjIBAABHQEOCj1wo9cNHQED4UeuFHrhHQDnPXCj1wo+HcjMBAABHQEtszMzMzM1HQEgwo9cKPXFHQCpMzMzMzM2HcjQBAABHQEvD1wo9cKRHQEf3Cj1wo9dHQCyeuFHrhR+HcjUBAABHQEuFHrhR64VHQEgeuFHrhR9HQC51wo9cKPaHcjYBAABHQEvgAAAAAABHQEcszMzMzM1HQCyuFHrhR66HcjcBAABHQExPXCj1wo9HQEcR64UeuFJHQCt1wo9cKPaHcjgBAABHQEwKPXCj1wpHQEcFHrhR64VHQC6o9cKPXCmHcjkBAABHQEtTMzMzMzNHQEbBR64UeuFHQCvhR64UeuGHcjoBAABHQEr1wo9cKPZHQEcLhR64UexHQCtwo9cKPXGHcjsBAABHQEx1wo9cKPZHQEhKPXCj1wpHQCxhR64UeuGHcjwBAABHQEygAAAAAABHQEgwo9cKPXFHQCpXCj1wo9eHcj0BAABHQEzOFHrhR65HQEgLhR64UexHQC29cKPXCj2Hcj4BAABHQEx5mZmZmZpHQEkGZmZmZmZHQCzR64UeuFKHcj8BAABHQExeuFHrhR9HQElPXCj1wo9HQC9HrhR64UiHckABAABHQExAAAAAAABHQEkOFHrhR65HQDCPXCj1wo+HckEBAABHQExlHrhR64VHQEn8KPXCj1xHQC8PXCj1wo+HckIBAABHQExeuFHrhR9HQEpPXCj1wo9HQDBj1wo9cKSHckMBAABHQEyVwo9cKPZHQEoij1wo9cNHQCxrhR64UeyHckQBAABHQEyYUeuFHrhHQEmMzMzMzM1HQCsj1wo9cKSHckUBAABHQEy5mZmZmZpHQEl9cKPXCj1HQCkPXCj1wo+HckYBAABHQEqo9cKPXClHQEg3Cj1wo9dHQCpXCj1wo9eHckcBAABHQEpeuFHrhR9HQEeOFHrhR65HQCrrhR64UeyHckgBAABHQEp1wo9cKPZHQEiPXCj1wo9HQCfcKPXCj1yHckkBAABHQEpzMzMzMzNHQEihR64UeuFHQCzR64UeuFKHckoBAABHQEqCj1wo9cNHQElTMzMzMzNHQCzMzMzMzM2HcksBAABHQEsFHrhR64VHQElvXCj1wo9HQCwuFHrhR66HckwBAABHQEoqPXCj1wpHQEmQo9cKPXFHQCthR64UeuGHck0BAABHQEpqPXCj1wpHQEmnrhR64UhHQC91wo9cKPaHck4BAABHQEqgAAAAAABHQEoo9cKPXClHQC9mZmZmZmaHck8BAABHQEm8KPXCj1xHQEmwo9cKPXFHQDArhR64UeyHclABAABHQEma4UeuFHtHQEk4UeuFHrhHQDEwo9cKPXGHclEBAABHQEmAAAAAAABHQEl64UeuFHtHQDIhR64UeuGHclIBAABHQEkCj1wo9cNHQEjPXCj1wo9HQDDj1wo9cKSHclMBAABHQEj1wo9cKPZHQEhPXCj1wo9HQC/hR64UeuGHclQBAABHQElcKPXCj1xHQEgszMzMzM1HQC6PXCj1wo+HclUBAABHQEhlHrhR64VHQEf8KPXCj1xHQC/rhR64UeyHclYBAABHQEgUeuFHrhRHQEhKPXCj1wpHQDEPXCj1wo+HclcBAABHQEd1wo9cKPZHQEglHrhR64VHQDGwo9cKPXGHclgBAABHQEcOFHrhR65HQEe3Cj1wo9dHQDFmZmZmZmaHclkBAABHQEdCj1wo9cNHQEiXCj1wo9dHQDKuFHrhR66HcloBAABHQEbOFHrhR65HQEiHrhR64UhHQDMeuFHrhR+HclsBAABHQEezMzMzMzNHQEkLhR64UexHQDMuFHrhR66HclwBAABHQEeBR64UeuFHQEl0euFHrhRHQDQUeuFHrhSHcl0BAABHQEfUeuFHrhRHQEnMzMzMzM1HQDRo9cKPXCmHcl4BAABHQEcMzMzMzM1HQElszMzMzM1HQDSFHrhR64WHcl8BAABHQEhR64UeuFJHQEkmZmZmZmZHQDKwo9cKPXGHcmABAABHQEh3Cj1wo9dHQEjD1wo9cKRHQDGmZmZmZmaHcmEBAABHQErLhR64UexHQElBR64UeuFHQDDHrhR64UiHcmIBAABHQEsszMzMzM1HQEjuFHrhR65HQDBeuFHrhR+HcmMBAABHQEo9cKPXCj1HQEjPXCj1wo9HQDFhR64UeuGHcmQBAABHQEo64UeuFHtHQEhTMzMzMzNHQDDeuFHrhR+HcmUBAABHQEpXCj1wo9dHQEi1wo9cKPZHQDJwo9cKPXGHcmYBAABHQEsMzMzMzM1HQEm4UeuFHrhHQDG4UeuFHriHcmcBAABHQEuCj1wo9cNHQEmD1wo9cKRHQDMCj1wo9cOHcmgBAABHQEvszMzMzM1HQEoZmZmZmZpHQDNj1wo9cKSHcmkBAABHQEvUeuFHrhRHQEjgAAAAAABHQDLFHrhR64WHcmoBAABHQEr8KPXCj1xHQElnrhR64UhHQDQ1wo9cKPaHcmsBAABHQEqdcKPXCj1HQEn1wo9cKPZHQDS1wo9cKPaHcmwBAABHQEr0euFHrhRHQEpR64UeuFJHQDUo9cKPXCmHcm0BAABHQEpeuFHrhR9HQEo3Cj1wo9dHQDPhR64UeuGHcm4BAABHQEoYUeuFHrhHQEnD1wo9cKRHQDXMzMzMzM2Hcm8BAABHQEnuFHrhR65HQEo4UeuFHrhHQDZHrhR64UiHcnABAABHQEmLhR64UexHQElvXCj1wo9HQDU1wo9cKPaHcnEBAABHQEllHrhR64VHQEjdcKPXCj1HQDYMzMzMzM2HcnIBAABHQEklHrhR64VHQEkHrhR64UhHQDbzMzMzMzOHcnMBAABHQEkAAAAAAABHQEhTMzMzMzNHQDVeuFHrhR+HcnQBAABHQEkhR64UeuFHQEfzMzMzMzNHQDQ9cKPXCj2HcnUBAABHQEmXCj1wo9dHQEf5mZmZmZpHQDOuFHrhR66HcnYBAABHQEigAAAAAABHQEeTMzMzMzNHQDPXCj1wo9eHcncBAABHQEgij1wo9cNHQEevXCj1wo9HQDTPXCj1wo+HcngBAABHQEd64UeuFHtHQEdrhR64UexHQDTwo9cKPXGHcnkBAABHQEcvXCj1wo9HQEcKPXCj1wpHQDQrhR64UeyHcnoBAABHQEcij1wo9cNHQEeo9cKPXClHQDYKPXCj1wqHcnsBAABHQEanrhR64UhHQEeD1wo9cKRHQDYcKPXCj1yHcnwBAABHQEdeuFHrhR9HQEgqPXCj1wpHQDbeuFHrhR+Hcn0BAABHQEbx64UeuFJHQEhlHrhR64VHQDfKPXCj1wqHcn4BAABHQEZ1wo9cKPZHQEg+uFHrhR9HQDfHrhR64UiHcn8BAABHQEcZmZmZmZpHQEiwo9cKPXFHQDiMzMzMzM2HcoABAABHQEf64UeuFHtHQEhx64UeuFJHQDazMzMzMzOHcoEBAABHQEhZmZmZmZpHQEgo9cKPXClHQDWzMzMzMzOHcoIBAABHQEpij1wo9cNHQElD1wo9cKRHQDbcKPXCj1yHcoMBAABHQErrhR64UexHQEkvXCj1wo9HQDa64UeuFHuHcoQBAABHQEoR64UeuFJHQEia4UeuFHtHQDZ64UeuFHuHcoUBAABHQEoLhR64UexHQEhFHrhR64VHQDdUeuFHrhSHcoYBAABHQEpXCj1wo9dHQEhdcKPXCj1HQDWo9cKPXCmHcocBAABHQEpFHrhR64VHQEmGZmZmZmZHQDguFHrhR66HcogBAABHQEp0euFHrhRHQEko9cKPXClHQDmHrhR64UiHcokBAABHQEqqPXCj1wpHQEmwo9cKPXFHQDp4UeuFHriHcooBAABHQEr4UeuFHrhHQEilHrhR64VHQDkUeuFHrhSHcosBAABHQEnXCj1wo9dHQEjHrhR64UhHQDo1wo9cKPaHcowBAABHQEldcKPXCj1HQEkqPXCj1wpHQDr64UeuFHuHco0BAABHQEmeuFHrhR9HQElj1wo9cKRHQDvUeuFHrhSHco4BAABHQEko9cKPXClHQEmOFHrhR65HQDpXCj1wo9eHco8BAABHQEjOFHrhR65HQEjD1wo9cKRHQDuXCj1wo9eHcpABAABHQEiBR64UeuFHQEkZmZmZmZpHQDw1wo9cKPaHcpEBAABHQEhrhR64UexHQEh5mZmZmZpHQDqUeuFHrhSHcpIBAABHQEhlHrhR64VHQEfKPXCj1wpHQDrZmZmZmZqHcpMBAABHQEf4UeuFHrhHQEe0euFHrhRHQDuCj1wo9cOHcpQBAABHQEhUeuFHrhRHQEdvXCj1wo9HQDmZmZmZmZqHcpUBAABHQEjQo9cKPXFHQEc5mZmZmZpHQDi1wo9cKPaHcpYBAABHQElTMzMzMzNHQEdij1wo9cNHQDjZmZmZmZqHcpcBAABHQEidcKPXCj1HQEba4UeuFHtHQDe4UeuFHriHcpgBAABHQEfwo9cKPXFHQEbFHrhR64VHQDghR64UeuGHcpkBAABHQEdvXCj1wo9HQEZTMzMzMzNHQDeR64UeuFKHcpoBAABHQEd8KPXCj1xHQEXwo9cKPXFHQDahR64UeuGHcpsBAABHQEbcKPXCj1xHQEZVwo9cKPZHQDhFHrhR64WHcpwBAABHQEZ+uFHrhR9HQEYI9cKPXClHQDfrhR64UeyHcp0BAABHQEa9cKPXCj1HQEaszMzMzM1HQDlmZmZmZmaHcp4BAABHQEYhR64UeuFHQEanrhR64UhHQDnrhR64UeyHcp8BAABHQEYGZmZmZmZHQEb3Cj1wo9dHQDqwo9cKPXGHcqABAABHQEXFHrhR64VHQEZXCj1wo9dHQDmUeuFHrhSHcqEBAABHQEco9cKPXClHQEcgAAAAAABHQDno9cKPXCmHcqIBAABHQEfBR64UeuFHQEchR64UeuFHQDk64UeuFHuHcqMBAABHQEkR64UeuFJHQEhGZmZmZmZHQDyhR64UeuGHcqQBAABHQEmUeuFHrhRHQEhij1wo9cNHQDz1wo9cKPaHcqUBAABHQEkMzMzMzM1HQEerhR64UexHQDuzMzMzMzOHcqYBAABHQEl+uFHrhR9HQEeszMzMzM1HQDsUeuFHrhSHcqcBAABHQEkFHrhR64VHQEc3Cj1wo9dHQDxMzMzMzM2HcqgBAABHQEiPXCj1wo9HQEguFHrhR65HQD2j1wo9cKSHcqkBAABHQEjBR64UeuFHQEgAAAAAAABHQD8j1wo9cKSHcqoBAABHQEizMzMzMzNHQEiZmZmZmZpHQEAD1wo9cKSHcqsBAABHQElij1wo9cNHQEea4UeuFHtHQD8mZmZmZmaHcqwBAABHQEgqPXCj1wpHQEd+uFHrhR9HQD9uFHrhR66Hcq0BAABHQEd+uFHrhR9HQEe1wo9cKPZHQD+euFHrhR+Hcq4BAABHQEdYUeuFHrhHQEgPXCj1wo9HQD7UeuFHrhSHcq8BAABHQEd9cKPXCj1HQEf8KPXCj1xHQEBHrhR64UiHcrABAABHQEbx64UeuFJHQEclHrhR64VHQD+rhR64UeyHcrEBAABHQEZ8KPXCj1xHQEdgAAAAAABHQEAFHrhR64WHcrIBAABHQEbYUeuFHrhHQEbnrhR64UhHQD5PXCj1wo+HcrMBAABHQEcD1wo9cKRHQEY1wo9cKPZHQD5HrhR64UiHcrQBAABHQEaR64UeuFJHQEXrhR64UexHQD6AAAAAAACHcrUBAABHQEdHrhR64UhHQEX9cKPXCj1HQDz4UeuFHriHcrYBAABHQEfij1wo9cNHQEYqPXCj1wpHQDxwo9cKPXGHcrcBAABHQEg1wo9cKPZHQEaKPXCj1wpHQDzeuFHrhR+HcrgBAABHQEgAAAAAAABHQEXhR64UeuFHQDtCj1wo9cOHcrkBAABHQEdvXCj1wo9HQEV3Cj1wo9dHQDsHrhR64UiHcroBAABHQEc+uFHrhR9HQEUUeuFHrhRHQDno9cKPXCmHcrsBAABHQEeTMzMzMzNHQET0euFHrhRHQDjmZmZmZmaHcrwBAABHQEaYUeuFHrhHQETVwo9cKPZHQDoFHrhR64WHcr0BAABHQEZvXCj1wo9HQESD1wo9cKRHQDlMzMzMzM2Hcr4BAABHQEYwo9cKPXFHQETzMzMzMzNHQDsMzMzMzM2Hcr8BAABHQEWTMzMzMzNHQES4UeuFHrhHQDsCj1wo9cOHcsABAABHQEVFHrhR64VHQETR64UeuFJHQDvMzMzMzM2HcsEBAABHQEVvXCj1wo9HQERj1wo9cKRHQDpPXCj1wo+HcsIBAABHQEZa4UeuFHtHQEVLhR64UexHQDwmZmZmZmaHcsMBAABHQEb5mZmZmZpHQEWQo9cKPXFHQDwPXCj1wo+HcsQBAABHQEceuFHrhR9HQEaCj1wo9cNHQEA+uFHrhR+HcsUBAABHQEd1wo9cKPZHQEahR64UeuFHQECnrhR64UiHcsYBAABHQEd5mZmZmZpHQEYVwo9cKPZHQD94UeuFHriHcscBAABHQEf8KPXCj1xHQEZBR64UeuFHQD9R64UeuFKHcsgBAABHQEd8KPXCj1xHQEWQo9cKPXFHQD/PXCj1wo+HcskBAABHQEaPXCj1wo9HQEYnrhR64UhHQEB3Cj1wo9eHcsoBAABHQEacKPXCj1xHQEYHrhR64UhHQEDszMzMzM2HcssBAABHQESKPXCj1wpHQESR64UeuFJHQCcPXCj1wo+HcswBAABHQER+uFHrhR9HQEPo9cKPXClHQCfrhR64UeyHcs0BAABHQEQgAAAAAABHQEOj1wo9cKRHQCa9cKPXCj2Hcs4BAABHQEUo9cKPXClHQEN+uFHrhR9HQCfCj1wo9cOHcs8BAABHQEVhR64UeuFHQEOI9cKPXClHQCXCj1wo9cOHctABAABHQEUQo9cKPXFHQEL64UeuFHtHQChXCj1wo9eHctEBAABHQEWij1wo9cNHQEOx64UeuFJHQCm9cKPXCj2HctIBAABHQEYPXCj1wo9HQEOCj1wo9cNHQClCj1wo9cOHctMBAABHQERGZmZmZmZHQEPuFHrhR65HQCrrhR64UeyHctQBAABHQERTMzMzMzNHQENszMzMzM1HQCu9cKPXCj2HctUBAABHQEScKPXCj1xHQERBR64UeuFHQCwKPXCj1wqHctYBAABHQEOUeuFHrhRHQEQqPXCj1wpHQCso9cKPXCmHctcBAABHQENXCj1wo9dHQESszMzMzM1HQCy9cKPXCj2HctgBAABHQEOYUeuFHrhHQETgAAAAAABHQC51wo9cKPaHctkBAABHQEKrhR64UexHQETD1wo9cKRHQCw9cKPXCj2HctoBAABHQEJhR64UeuFHQEUR64UeuFJHQC2ZmZmZmZqHctsBAABHQEJ8KPXCj1xHQERVwo9cKPZHQCo4UeuFHriHctwBAABHQEMHrhR64UhHQEPx64UeuFJHQCnXCj1wo9eHct0BAABHQEMHrhR64UhHQEOQo9cKPXFHQChR64UeuFKHct4BAABHQES4UeuFHrhHQES3Cj1wo9dHQCQo9cKPXCmHct8BAABHQESD1wo9cKRHQEVqPXCj1wpHQCP1wo9cKPaHcuABAABHQEReuFHrhR9HQEQ0euFHrhRHQCKFHrhR64WHcuEBAABHQEWGZmZmZmZHQESuFHrhR65HQCPrhR64UeyHcuIBAABHQEXcKPXCj1xHQETa4UeuFHtHQCFrhR64UeyHcuMBAABHQEWlHrhR64VHQEVQo9cKPXFHQCCj1wo9cKSHcuQBAABHQEXI9cKPXClHQER4UeuFHrhHQB/MzMzMzM2HcuUBAABHQEagAAAAAABHQETzMzMzMzNHQCHXCj1wo9eHcuYBAABHQEbYUeuFHrhHQEUVwo9cKPZHQB/XCj1wo9eHcucBAABHQEbTMzMzMzNHQEV8KPXCj1xHQCOUeuFHrhSHcugBAABHQEcD1wo9cKRHQEVCj1wo9cNHQCYj1wo9cKSHcukBAABHQEeLhR64UexHQEVeuFHrhR9HQCaFHrhR64WHcuoBAABHQEaeuFHrhR9HQEWPXCj1wo9HQChR64UeuFKHcusBAABHQEX9cKPXCj1HQEVo9cKPXClHQClMzMzMzM2HcuwBAABHQEWlHrhR64VHQEULhR64UexHQCiFHrhR64WHcu0BAABHQEXZmZmZmZpHQEW3Cj1wo9dHQCuPXCj1wo+Hcu4BAABHQEZeuFHrhR9HQEYrhR64UexHQCvrhR64UeyHcu8BAABHQEZ5mZmZmZpHQEarhR64UexHQC3hR64UeuGHcvABAABHQEYdcKPXCj1HQEbPXCj1wo9HQC/XCj1wo9eHcvEBAABHQEcPXCj1wo9HQEcI9cKPXClHQC2KPXCj1wqHcvIBAABHQEclHrhR64VHQEdmZmZmZmZHQC7hR64UeuGHcvMBAABHQEd9cKPXCj1HQEbrhR64UexHQCt1wo9cKPaHcvQBAABHQEgVwo9cKPZHQEcszMzMzM1HQCthR64UeuGHcvUBAABHQEg8KPXCj1xHQEd+uFHrhR9HQCzXCj1wo9eHcvYBAABHQEhnrhR64UhHQEcPXCj1wo9HQCnmZmZmZmaHcvcBAABHQEduFHrhR65HQEZuFHrhR65HQCmZmZmZmZqHcvgBAABHQEbeuFHrhR9HQEYOFHrhR65HQCoPXCj1wo+HcvkBAABHQEbx64UeuFJHQERUeuFHrhRHQCMKPXCj1wqHcvoBAABHQEacKPXCj1xHQEPqPXCj1wpHQCKj1wo9cKSHcvsBAABHQEb4UeuFHrhHQESAAAAAAABHQCYKPXCj1wqHcvwBAABHQEaGZmZmZmZHQERUeuFHrhRHQCcUeuFHrhSHcv0BAABHQEdnrhR64UhHQERCj1wo9cNHQCbrhR64UeyHcv4BAABHQEecKPXCj1xHQEQ5mZmZmZpHQCIKPXCj1wqHcv8BAABHQEgPXCj1wo9HQEOdcKPXCj1HQCLmZmZmZmaHcgACAABHQEiAAAAAAABHQENvXCj1wo9HQCCUeuFHrhSHcgECAABHQEea4UeuFHtHQEMeuFHrhR9HQCQj1wo9cKSHcgICAABHQEiMzMzMzM1HQEPeuFHrhR9HQCU9cKPXCj2HcgMCAABHQEj8KPXCj1xHQERrhR64UexHQCSZmZmZmZqHcgQCAABHQElqPXCj1wpHQEQ3Cj1wo9dHQCOFHrhR64WHcgUCAABHQEi5mZmZmZpHQETFHrhR64VHQCNHrhR64UiHcgYCAABHQEk4UeuFHrhHQETAAAAAAABHQCczMzMzMzOHcgcCAABHQEmdcKPXCj1HQEUdcKPXCj1HQCbCj1wo9cOHcggCAABHQEizMzMzMzNHQEUa4UeuFHtHQCiAAAAAAACHcgkCAABHQEja4UeuFHtHQEUVwo9cKPZHQCtHrhR64UiHcgoCAABHQElHrhR64UhHQEVqPXCj1wpHQCuZmZmZmZqHcgsCAABHQEhLhR64UexHQEVHrhR64UhHQC0o9cKPXCmHcgwCAABHQEeqPXCj1wpHQEUBR64UeuFHQC04UeuFHriHcg0CAABHQEeKPXCj1wpHQESa4UeuFHtHQCvhR64UeuGHcg4CAABHQEdHrhR64UhHQEU4UeuFHrhHQC8euFHrhR+Hcg8CAABHQEeuFHrhR65HQEWvXCj1wo9HQDA4UeuFHriHchACAABHQEeQo9cKPXFHQEYMzMzMzM1HQDFo9cKPXCmHchECAABHQEcPXCj1wo9HQEYPXCj1wo9HQDIeuFHrhR+HchICAABHQEgZmZmZmZpHQEZqPXCj1wpHQDHMzMzMzM2HchMCAABHQEgHrhR64UhHQEa4UeuFHrhHQDKXCj1wo9eHchQCAABHQEiszMzMzM1HQEZ3Cj1wo9dHQDEUeuFHrhSHchUCAABHQEko9cKPXClHQEbKPXCj1wpHQDGZmZmZmZqHchYCAABHQEmYUeuFHrhHQEbD1wo9cKRHQDEXCj1wo9eHchcCAABHQEkOFHrhR65HQEcZmZmZmZpHQDJcKPXCj1yHchgCAABHQEjTMzMzMzNHQEYdcKPXCj1HQDAAAAAAAACHchkCAABHQEhQo9cKPXFHQEW0euFHrhRHQC9R64UeuFKHchoCAABHQEmHrhR64UhHQEQ9cKPXCj1HQCk4UeuFHriHchsCAABHQEl64UeuFHtHQEO4UeuFHrhHQCiUeuFHrhSHchwCAABHQEkMzMzMzM1HQERYUeuFHrhHQCuUeuFHrhSHch0CAABHQEidcKPXCj1HQEQHrhR64UhHQCtHrhR64UiHch4CAABHQElHrhR64UhHQERBR64UeuFHQC2KPXCj1wqHch8CAABHQEo1wo9cKPZHQERo9cKPXClHQCm9cKPXCj2HciACAABHQEqj1wo9cKRHQEQPXCj1wo9HQCwFHrhR64WHciECAABHQEtOFHrhR65HQEP1wo9cKPZHQCrXCj1wo9eHciICAABHQEpI9cKPXClHQEN4UeuFHrhHQCz64UeuFHuHciMCAABHQEquFHrhR65HQESlHrhR64VHQC5hR64UeuGHciQCAABHQEsqPXCj1wpHQEUnrhR64UhHQC4PXCj1wo+HciUCAABHQErzMzMzMzNHQEWKPXCj1wpHQCzMzMzMzM2HciYCAABHQEua4UeuFHtHQET4UeuFHrhHQC0FHrhR64WHcicCAABHQEt0euFHrhRHQEV+uFHrhR9HQDBHrhR64UiHcigCAABHQEvOFHrhR65HQEXgAAAAAABHQC/R64UeuFKHcikCAABHQEsAAAAAAABHQEXLhR64UexHQDEeuFHrhR+HcioCAABHQErmZmZmZmZHQEVij1wo9cNHQDJHrhR64UiHcisCAABHQEsa4UeuFHtHQEWj1wo9cKRHQDMo9cKPXCmHciwCAABHQEoszMzMzM1HQEUzMzMzMzNHQDKFHrhR64WHci0CAABHQEnFHrhR64VHQESx64UeuFJHQDH4UeuFHriHci4CAABHQEnuFHrhR65HQERR64UeuFJHQDFCj1wo9cOHci8CAABHQEkmZmZmZmZHQETAAAAAAABHQDJeuFHrhR+HcjACAABHQEknrhR64UhHQEVI9cKPXClHQDNHrhR64UiHcjECAABHQEirhR64UexHQEWOFHrhR65HQDQj1wo9cKSHcjICAABHQEgUeuFHrhRHQEVgAAAAAABHQDQ9cKPXCj2HcjMCAABHQEjeuFHrhR9HQEYPXCj1wo9HQDT4UeuFHriHcjQCAABHQEiOFHrhR65HQEY1wo9cKPZHQDWzMzMzMzOHcjUCAABHQEmAAAAAAABHQEZD1wo9cKRHQDUAAAAAAACHcjYCAABHQEmwo9cKPXFHQEanrhR64UhHQDXwo9cKPXGHcjcCAABHQEovXCj1wo9HQEa9cKPXCj1HQDYFHrhR64WHcjgCAABHQElZmZmZmZpHQEbKPXCj1wpHQDaj1wo9cKSHcjkCAABHQEn4UeuFHrhHQEYHrhR64UhHQDQ64UeuFHuHcjoCAABHQEnKPXCj1wpHQEWHrhR64UhHQDNmZmZmZmaHcjsCAABHQEvdcKPXCj1HQEUCj1wo9cNHQDEo9cKPXCmHcjwCAABHQEwXCj1wo9dHQESgAAAAAABHQDCKPXCj1wqHcj0CAABHQEtMzMzMzM1HQES5mZmZmZpHQDIPXCj1wo+Hcj4CAABHQEsBR64UeuFHQERa4UeuFHtHQDGFHrhR64WHcj8CAABHQEuKPXCj1wpHQESAAAAAAABHQDLuFHrhR66HckACAABHQExcKPXCj1xHQEVhR64UeuFHQDHmZmZmZmaHckECAABHQEzuFHrhR65HQEUBR64UeuFHQDLFHrhR64WHckICAABHQE2Vwo9cKPZHQEVVwo9cKPZHQDJ9cKPXCj2HckMCAABHQEzQo9cKPXFHQERGZmZmZmZHQDKR64UeuFKHckQCAABHQEzI9cKPXClHQEUszMzMzM1HQDRPXCj1wo+HckUCAABHQEzBR64UeuFHQEXcKPXCj1xHQDTAAAAAAACHckYCAABHQE1BR64UeuFHQEYKPXCj1wpHQDT64UeuFHuHckcCAABHQEyTMzMzMzNHQEYuFHrhR65HQDPzMzMzMzOHckgCAABHQExOFHrhR65HQEX9cKPXCj1HQDYCj1wo9cOHckkCAABHQExKPXCj1wpHQEaHrhR64UhHQDYuFHrhR66HckoCAABHQEugAAAAAABHQEXQo9cKPXFHQDXAAAAAAACHcksCAABHQEthR64UeuFHQEWXCj1wo9dHQDbwo9cKPXGHckwCAABHQEtKPXCj1wpHQEYBR64UeuFHQDeeuFHrhR+Hck0CAABHQErLhR64UexHQEUuFHrhR65HQDa64UeuFHuHck4CAABHQEqqPXCj1wpHQES0euFHrhRHQDXPXCj1wo+Hck8CAABHQEsKPXCj1wpHQESQo9cKPXFHQDUXCj1wo9eHclACAABHQEoI9cKPXClHQESGZmZmZmZHQDXFHrhR64WHclECAABHQEm64UeuFHtHQETdcKPXCj1HQDbXCj1wo9eHclICAABHQEkTMzMzMzNHQETUeuFHrhRHQDdo9cKPXCmHclMCAABHQEicKPXCj1xHQESCj1wo9cNHQDb64UeuFHuHclQCAABHQEkKPXCj1wpHQEUszMzMzM1HQDieuFHrhR+HclUCAABHQEiZmZmZmZpHQEUlHrhR64VHQDkcKPXCj1yHclYCAABHQEmLhR64UexHQEWD1wo9cKRHQDkzMzMzMzOHclcCAABHQEluFHrhR65HQEW9cKPXCj1HQDphR64UeuGHclgCAABHQEj9cKPXCj1HQEWij1wo9cNHQDrUeuFHrhSHclkCAABHQEnUeuFHrhRHQEXvXCj1wo9HQDrZmZmZmZqHcloCAABHQEoo9cKPXClHQEWQo9cKPXFHQDi4UeuFHriHclsCAABHQEo3Cj1wo9dHQEU4UeuFHrhHQDeAAAAAAACHclwCAABHQEyUeuFHrhRHQEWgAAAAAABHQDc9cKPXCj2Hcl0CAABHQE0D1wo9cKRHQEVPXCj1wo9HQDcPXCj1wo+Hcl4CAABHQEv8KPXCj1xHQEU0euFHrhRHQDd64UeuFHuHcl8CAABHQEwR64UeuFJHQES+uFHrhR9HQDbrhR64UeyHcmACAABHQEvszMzMzM1HQEUeuFHrhR9HQDiMzMzMzM2HcmECAABHQEyo9cKPXClHQEYPXCj1wo9HQDhcKPXCj1yHcmICAABHQEzTMzMzMzNHQEXVwo9cKPZHQDkj1wo9cKSHcmMCAABHQEbnrhR64UhHQEXdcKPXCj1HQDReuFHrhR+HcmQCAABHQEY0euFHrhRHQEcFHrhR64VHQDJ4UeuFHriHcmUCAABHQEdPXCj1wo9HQESYUeuFHrhHQDaPXCj1wo+HcmYCAABlVQZhY3RpdmVyZwIAAEsAdXMu'))
	surfInfo = {'category': (0, None, {}), 'probeRadius': (0, None, {}), 'pointSize': (0, None, {}), 'name': [], 'density': (0, None, {}), 'colorMode': (0, None, {}), 'useLighting': (0, None, {}), 'transparencyBlendMode': (0, None, {}), 'molecule': [], 'smoothLines': (0, None, {}), 'lineWidth': (0, None, {}), 'allComponents': (0, None, {}), 'twoSidedLighting': (0, None, {}), 'customVisibility': [], 'drawMode': (0, None, {}), 'display': (0, None, {}), 'customColors': []}
	vrmlInfo = {'subid': (0, None, {}), 'display': (0, None, {}), 'id': (0, None, {}), 'vrmlString': [], 'name': (0, None, {})}
	colors = {u'Ru': ((0.141176, 0.560784, 0.560784), 1, u'default'), u'Re': ((0.14902, 0.490196, 0.670588), 1, u'default'), u'Rf': ((0.8, 0, 0.34902), 1, u'default'), u'Ra': ((0, 0.490196, 0), 1, u'default'), u'Rb': ((0.439216, 0.180392, 0.690196), 1, u'default'), u'Rn': ((0.258824, 0.509804, 0.588235), 1, u'default'), u'Rh': ((0.0392157, 0.490196, 0.54902), 1, u'default'), u'Be': ((0.760784, 1, 0), 1, u'default'), u'Ba': ((0, 0.788235, 0), 1, u'default'), u'Bh': ((0.878431, 0, 0.219608), 1, u'default'), u'Bi': ((0.619608, 0.309804, 0.709804), 1, u'default'), u'Bk': ((0.541176, 0.309804, 0.890196), 1, u'default'), u'Br': ((0.65098, 0.160784, 0.160784), 1, u'default'), u'H': ((1, 1, 1), 1, u'default'), u'P': ((1, 0.501961, 0), 1, u'default'), u'Os': ((0.14902, 0.4, 0.588235), 1, u'default'), u'Es': ((0.701961, 0.121569, 0.831373), 1, u'default'), u'Hg': ((0.721569, 0.721569, 0.815686), 1, u'default'), u'Ge': ((0.4, 0.560784, 0.560784), 1, u'default'), u'Gd': ((0.270588, 1, 0.780392), 1, u'default'), u'Ga': ((0.760784, 0.560784, 0.560784), 1, u'default'), u'Pr': ((0.85098, 1, 0.780392), 1, u'default'),
u'Pt': ((0.815686, 0.815686, 0.878431), 1, u'default'), u'Pu': ((0, 0.419608, 1), 1, u'default'), u'C': ((0.564706, 0.564706, 0.564706), 1, u'default'), u'Pb': ((0.341176, 0.34902, 0.380392), 1, u'default'), u'Pa': ((0, 0.631373, 1), 1, u'default'), u'Pd': ((0, 0.411765, 0.521569), 1, u'default'), u'Cd': ((1, 0.85098, 0.560784), 1, u'default'), u'Po': ((0.670588, 0.360784, 0), 1, u'default'), u'Pm': ((0.639216, 1, 0.780392), 1, u'default'), u'Hs': ((0.901961, 0, 0.180392), 1, u'default'), u'Ho': ((0, 1, 0.611765), 1, u'default'), u'Hf': ((0.301961, 0.760784, 1), 1, u'default'), u'K': ((0.560784, 0.25098, 0.831373), 1, u'default'), u'He': ((0.85098, 1, 1), 1, u'default'), u'Md': ((0.701961, 0.0509804, 0.65098), 1, u'default'), u'Mg': ((0.541176, 1, 0), 1, u'default'), u'Mo': ((0.329412, 0.709804, 0.709804), 1, u'default'), u'Mn': ((0.611765, 0.478431, 0.780392), 1, u'default'), u'O': ((1, 0.0509804, 0.0509804), 1, u'default'), u'Mt': ((0.921569, 0, 0.14902), 1, u'default'), u'S': ((1, 1, 0.188235), 1, u'default'), u'W': ((0.129412, 0.580392, 0.839216), 1, u'default'),
u'Zn': ((0.490196, 0.501961, 0.690196), 1, u'default'), u'Eu': ((0.380392, 1, 0.780392), 1, u'default'), u'Zr': ((0.580392, 0.878431, 0.878431), 1, u'default'), u'Er': ((0, 0.901961, 0.458824), 1, u'default'), u'Ni': ((0.313725, 0.815686, 0.313725), 1, u'default'), u'No': ((0.741176, 0.0509804, 0.529412), 1, u'default'), u'Na': ((0.670588, 0.360784, 0.94902), 1, u'default'), u'Nb': ((0.45098, 0.760784, 0.788235), 1, u'default'), u'Nd': ((0.780392, 1, 0.780392), 1, u'default'), u'Ne': ((0.701961, 0.890196, 0.960784), 1, u'default'), u'Np': ((0, 0.501961, 1), 1, u'default'), u'Fr': ((0.258824, 0, 0.4), 1, u'default'), u'Fe': ((0.878431, 0.4, 0.2), 1, u'default'), u'Fm': ((0.701961, 0.121569, 0.729412), 1, u'default'), u'B': ((1, 0.709804, 0.709804), 1, u'default'), u'F': ((0.564706, 0.878431, 0.313725), 1, u'default'), u'Sr': ((0, 1, 0), 1, u'default'), u'N': ((0.188235, 0.313725, 0.972549), 1, u'default'), u'Kr': ((0.360784, 0.721569, 0.819608), 1, u'default'), u'Si': ((0.941176, 0.784314, 0.627451), 1, u'default'), u'Sn': ((0.4, 0.501961, 0.501961), 1, u'default'),
u'Sm': ((0.560784, 1, 0.780392), 1, u'default'), u'V': ((0.65098, 0.65098, 0.670588), 1, u'default'), u'Sc': ((0.901961, 0.901961, 0.901961), 1, u'default'), u'Sb': ((0.619608, 0.388235, 0.709804), 1, u'default'), u'Sg': ((0.85098, 0, 0.270588), 1, u'default'), u'Se': ((1, 0.631373, 0), 1, u'default'), u'Co': ((0.941176, 0.564706, 0.627451), 1, u'default'), u'Cm': ((0.470588, 0.360784, 0.890196), 1, u'default'), u'Cl': ((0.121569, 0.941176, 0.121569), 1, u'default'), u'Ca': ((0.239216, 1, 0), 1, u'default'), u'Cf': ((0.631373, 0.211765, 0.831373), 1, u'default'), u'Ce': ((1, 1, 0.780392), 1, u'default'), u'Xe': ((0.258824, 0.619608, 0.690196), 1, u'default'), u'Lu': ((0, 0.670588, 0.141176), 1, u'default'), u'Cs': ((0.341176, 0.0901961, 0.560784), 1, u'default'), u'Cr': ((0.541176, 0.6, 0.780392), 1, u'default'), u'Cu': ((0.784314, 0.501961, 0.2), 1, u'default'), u'La': ((0.439216, 0.831373, 1), 1, u'default'), u'Li': ((0.8, 0.501961, 1), 1, u'default'), u'Tl': ((0.65098, 0.329412, 0.301961), 1, u'default'), u'Tm': ((0, 0.831373, 0.321569), 1, u'default'),
u'Lr': ((0.780392, 0, 0.4), 1, u'default'), u'Th': ((0, 0.729412, 1), 1, u'default'), u'Ti': ((0.74902, 0.760784, 0.780392), 1, u'default'), u'tan': ((0.823529, 0.705882, 0.54902), 1, u'default'), u'Te': ((0.831373, 0.478431, 0), 1, u'default'), u'Tb': ((0.188235, 1, 0.780392), 1, u'default'), u'Tc': ((0.231373, 0.619608, 0.619608), 1, u'default'), u'Ta': ((0.301961, 0.65098, 1), 1, u'default'), u'Yb': ((0, 0.74902, 0.219608), 1, u'default'), u'Db': ((0.819608, 0, 0.309804), 1, u'default'), u'Dy': ((0.121569, 1, 0.780392), 1, u'default'), u'I': ((0.580392, 0, 0.580392), 1, u'default'), u'medium purple': ((0.576471, 0.439216, 0.858824), 1, u'default'), u'U': ((0, 0.560784, 1), 1, u'default'), u'Y': ((0.580392, 1, 1), 1, u'default'), u'Ac': ((0.439216, 0.670588, 0.980392), 1, u'default'), u'Ag': ((0.752941, 0.752941, 0.752941), 1, u'default'), u'Ir': ((0.0901961, 0.329412, 0.529412), 1, u'default'), u'Am': ((0.329412, 0.360784, 0.94902), 1, u'default'), u'Al': ((0.74902, 0.65098, 0.65098), 1, u'default'), u'As': ((0.741176, 0.501961, 0.890196), 1, u'default'),
u'Ar': ((0.501961, 0.819608, 0.890196), 1, u'default'), u'Au': ((1, 0.819608, 0.137255), 1, u'default'), u'At': ((0.458824, 0.309804, 0.270588), 1, u'default'), u'In': ((0.65098, 0.458824, 0.45098), 1, u'default')}
	materials = {u'default': ((0.85, 0.85, 0.85), 30)}
	pbInfo = {'category': [u'distance monitor'], 'bondInfo': [{'color': (0, None, {}), 'atoms': [], 'label': (0, None, {}), 'halfbond': (0, None, {}), 'labelColor': (0, None, {}), 'labelOffset': (0, None, {}), 'drawMode': (0, None, {}), 'display': (0, None, {})}], 'lineType': (1, 2, {}), 'color': (1, 6, {}), 'optional': {'fixedLabels': (True, False, (1, False, {}))}, 'display': (1, True, {}), 'showStubBonds': (1, False, {}), 'lineWidth': (1, 1, {}), 'stickScale': (1, 1, {}), 'id': [-2]}
	modelAssociations = {}
	colorInfo = (8, (u'H', (1, 1, 1, 1)), {(u'green', (0, 1, 0, 1)): [7], (u'N', (0.188235, 0.313725, 0.972549, 1)): [3], (u'P', (1, 0.501961, 0, 1)): [4], (u'O', (1, 0.0509804, 0.0509804, 1)): [1], (u'tan', (0.823529, 0.705882, 0.54902, 1)): [0], (u'Na', (0.670588, 0.360784, 0.94902, 1)): [5], (u'yellow', (1, 1, 0, 1)): [6]})
	viewerInfo = {'cameraAttrs': {'center': (44.595, 44.5825, 20.82), 'fieldOfView': 27.392739304317, 'nearFar': (40.515487712892, 4.6038669209902), 'ortho': False, 'eyeSeparation': 50.8, 'focal': 20.82}, 'viewerAttrs': {'silhouetteColor': None, 'clipping': False, 'showSilhouette': False, 'showShadows': False, 'viewSize': 30.729494079656, 'labelsOnTop': True, 'depthCueRange': (0.5, 1), 'silhouetteWidth': 2, 'singleLayerTransparency': True, 'shadowTextureSize': 2048, 'backgroundImage': [None, 1, 2, 1, 0, 0], 'backgroundGradient': [('Chimera default', [(1, 1, 1, 1), (0, 0, 1, 1)], 1), 1, 0, 0], 'depthCue': True, 'highlight': 0, 'scaleFactor': 1, 'angleDependentTransparency': True, 'backgroundMethod': 0}, 'viewerHL': 7, 'cameraMode': 'mono', 'detail': 1.5, 'viewerFog': None, 'viewerBG': None}

	replyobj.status("Initializing session restore...", blankAfter=0,
		secondary=True)
	from SimpleSession.versions.v65 import expandSummary
	init(dict(enumerate(expandSummary(colorInfo))))
	replyobj.status("Restoring colors...", blankAfter=0,
		secondary=True)
	restoreColors(colors, materials)
	replyobj.status("Restoring molecules...", blankAfter=0,
		secondary=True)
	restoreMolecules(molInfo, resInfo, atomInfo, bondInfo, crdInfo)
	replyobj.status("Restoring surfaces...", blankAfter=0,
		secondary=True)
	restoreSurfaces(surfInfo)
	replyobj.status("Restoring VRML models...", blankAfter=0,
		secondary=True)
	restoreVRML(vrmlInfo)
	replyobj.status("Restoring pseudobond groups...", blankAfter=0,
		secondary=True)
	restorePseudoBondGroups(pbInfo)
	replyobj.status("Restoring model associations...", blankAfter=0,
		secondary=True)
	restoreModelAssociations(modelAssociations)
	replyobj.status("Restoring camera...", blankAfter=0,
		secondary=True)
	restoreViewer(viewerInfo)

try:
	restoreCoreModels()
except:
	reportRestoreError("Error restoring core models")

	replyobj.status("Restoring extension info...", blankAfter=0,
		secondary=True)


try:
	import StructMeasure
	from StructMeasure.DistMonitor import restoreDistances
	registerAfterModelsCB(restoreDistances, 1)
except:
	reportRestoreError("Error restoring distances in session")


def restoreMidasBase():
	formattedPositions = {}
	import Midas
	Midas.restoreMidasBase(formattedPositions)
try:
	restoreMidasBase()
except:
	reportRestoreError('Error restoring Midas base state')


def restoreMidasText():
	from Midas import midas_text
	midas_text.aliases = {}
	midas_text.userSurfCategories = {}

try:
	restoreMidasText()
except:
	reportRestoreError('Error restoring Midas text state')


def restore_cap_attributes():
 cap_attributes = \
  {
   'cap_attributes': [ ],
   'cap_color': None,
   'cap_offset': 0.01,
   'class': 'Caps_State',
   'default_cap_offset': 0.01,
   'mesh_style': False,
   'shown': True,
   'subdivision_factor': 1.0,
   'version': 1,
  }
 import SurfaceCap.session
 SurfaceCap.session.restore_cap_attributes(cap_attributes)
registerAfterModelsCB(restore_cap_attributes)


def restore_volume_data():
 volume_data_state = \
  {
   'class': 'Volume_Manager_State',
   'data_and_regions_state': [ ],
   'version': 2,
  }
 from VolumeViewer import session
 session.restore_volume_data_state(volume_data_state)

try:
  restore_volume_data()
except:
  reportRestoreError('Error restoring volume data')

geomData = {'AxisManager': {}, 'CentroidManager': {}, 'PlaneManager': {}}

try:
	from StructMeasure.Geometry import geomManager
	geomManager._restoreSession(geomData)
except:
	reportRestoreError("Error restoring geometry objects in session")


def restoreSession_RibbonStyleEditor():
	import SimpleSession
	import RibbonStyleEditor
	userScalings = []
	userXSections = []
	userResidueClasses = []
	residueData = [(1, 'Chimera default', 'rounded', u'unknown'), (2, 'Chimera default', 'rounded', u'nucleic acid'), (3, 'Chimera default', 'rounded', u'nucleic acid'), (4, 'Chimera default', 'rounded', u'nucleic acid'), (5, 'Chimera default', 'rounded', u'nucleic acid'), (6, 'Chimera default', 'rounded', u'unknown'), (7, 'Chimera default', 'rounded', u'nucleic acid'), (8, 'Chimera default', 'rounded', u'nucleic acid'), (9, 'Chimera default', 'rounded', u'nucleic acid'), (10, 'Chimera default', 'rounded', u'nucleic acid'), (11, 'Chimera default', 'rounded', u'unknown'), (12, 'Chimera default', 'rounded', u'nucleic acid'), (13, 'Chimera default', 'rounded', u'nucleic acid'), (14, 'Chimera default', 'rounded', u'nucleic acid'), (15, 'Chimera default', 'rounded', u'nucleic acid'), (16, 'Chimera default', 'rounded', u'unknown'), (17, 'Chimera default', 'rounded', u'nucleic acid'), (18, 'Chimera default', 'rounded', u'nucleic acid'), (19, 'Chimera default', 'rounded', u'nucleic acid'), (20, 'Chimera default', 'rounded', u'nucleic acid'), (21, 'Chimera default', 'rounded', u'unknown'),
(22, 'Chimera default', 'rounded', u'unknown'), (23, 'Chimera default', 'rounded', u'unknown')]
	flags = RibbonStyleEditor.NucleicDefault1
	SimpleSession.registerAfterModelsCB(RibbonStyleEditor.restoreState,
				(userScalings, userXSections,
				userResidueClasses, residueData, flags))
try:
	restoreSession_RibbonStyleEditor()
except:
	reportRestoreError("Error restoring RibbonStyleEditor state")

trPickle = 'gAJjQW5pbWF0ZS5UcmFuc2l0aW9ucwpUcmFuc2l0aW9ucwpxASmBcQJ9cQMoVQxjdXN0b21fc2NlbmVxBGNBbmltYXRlLlRyYW5zaXRpb24KVHJhbnNpdGlvbgpxBSmBcQZ9cQcoVQZmcmFtZXNxCEsBVQ1kaXNjcmV0ZUZyYW1lcQlLAVUKcHJvcGVydGllc3EKXXELVQNhbGxxDGFVBG5hbWVxDWgEVQRtb2RlcQ5VBmxpbmVhcnEPdWJVCGtleWZyYW1lcRBoBSmBcRF9cRIoaAhLFGgJSwFoCl1xE2gMYWgNaBBoDmgPdWJVBXNjZW5lcRRoBSmBcRV9cRYoaAhLAWgJSwFoCl1xF2gMYWgNaBRoDmgPdWJ1Yi4='
scPickle = 'gAJjQW5pbWF0ZS5TY2VuZXMKU2NlbmVzCnEBKYFxAn1xA1UHbWFwX2lkc3EEfXNiLg=='
kfPickle = 'gAJjQW5pbWF0ZS5LZXlmcmFtZXMKS2V5ZnJhbWVzCnEBKYFxAn1xA1UHZW50cmllc3EEXXEFc2Iu'
def restoreAnimation():
	'A method to unpickle and restore animation objects'
	# Scenes must be unpickled after restoring transitions, because each
	# scene links to a 'scene' transition. Likewise, keyframes must be 
	# unpickled after restoring scenes, because each keyframe links to a scene.
	# The unpickle process is left to the restore* functions, it's 
	# important that it doesn't happen prior to calling those functions.
	import SimpleSession
	from Animate.Session import restoreTransitions
	from Animate.Session import restoreScenes
	from Animate.Session import restoreKeyframes
	SimpleSession.registerAfterModelsCB(restoreTransitions, trPickle)
	SimpleSession.registerAfterModelsCB(restoreScenes, scPickle)
	SimpleSession.registerAfterModelsCB(restoreKeyframes, kfPickle)
try:
	restoreAnimation()
except:
	reportRestoreError('Error in Animate.Session')

def restoreLightController():
	import Lighting
	Lighting._setFromParams({'ratio': 1.25, 'brightness': 1.16, 'material': [30.0, (0.85, 0.85, 0.85), 1.0], 'back': [(0.35740674433659325, 0.6604015517481454, -0.6604015517481455), (1.0, 1.0, 1.0), 0.0], 'mode': 'two-point', 'key': [(-0.35740674433659325, 0.6604015517481454, 0.6604015517481455), (1.0, 1.0, 1.0), 1.0], 'contrast': 0.83, 'fill': [(0.25056280708573153, 0.25056280708573153, 0.9351131265310293), (1.0, 1.0, 1.0), 0.0]})
try:
	restoreLightController()
except:
	reportRestoreError("Error restoring lighting parameters")


def restoreNucleotides():
	import NucleicAcids as NA
	NA.restoreState({0: {'residues': {2: {'side': 'orient'}, 3: {'side': 'orient'}, 4: {'side': 'orient'}, 5: {'side': 'orient'}, 7: {'side': 'orient'}, 8: {'side': 'orient'}, 9: {'side': 'orient'}, 10: {'side': 'orient'}, 12: {'side': 'orient'}, 13: {'side': 'orient'}, 14: {'side': 'orient'}, 15: {'side': 'orient'}, 17: {'side': 'orient'}, 18: {'side': 'orient'}, 19: {'side': 'orient'}, 20: {'side': 'orient'}}}}, {})
try:
	restoreNucleotides()
except:
	reportRestoreError('Error restoring Nucleotides')

def restoreRemainder():
	from SimpleSession.versions.v65 import restoreWindowSize, \
	     restoreOpenStates, restoreSelections, restoreFontInfo, \
	     restoreOpenModelsAttrs, restoreModelClip, restoreSilhouettes

	curSelIds =  []
	savedSels = []
	openModelsAttrs = { 'cofrMethod': 4 }
	windowSize = (1920, 929)
	xformMap = {0: (((0.43274494352183, -0.78518289888967, -0.4429668488132), 178.08130577966), (110.89842736039, 51.896624100123, 19.469808068952), True)}
	fontInfo = {'face': ('Sans Serif', 'Normal', 16)}
	clipPlaneInfo = {}
	silhouettes = {0: True, 1291: True}

	replyobj.status("Restoring window...", blankAfter=0,
		secondary=True)
	restoreWindowSize(windowSize)
	replyobj.status("Restoring open states...", blankAfter=0,
		secondary=True)
	restoreOpenStates(xformMap)
	replyobj.status("Restoring font info...", blankAfter=0,
		secondary=True)
	restoreFontInfo(fontInfo)
	replyobj.status("Restoring selections...", blankAfter=0,
		secondary=True)
	restoreSelections(curSelIds, savedSels)
	replyobj.status("Restoring openModel attributes...", blankAfter=0,
		secondary=True)
	restoreOpenModelsAttrs(openModelsAttrs)
	replyobj.status("Restoring model clipping...", blankAfter=0,
		secondary=True)
	restoreModelClip(clipPlaneInfo)
	replyobj.status("Restoring per-model silhouettes...", blankAfter=0,
		secondary=True)
	restoreSilhouettes(silhouettes)

	replyobj.status("Restoring remaining extension info...", blankAfter=0,
		secondary=True)
try:
	restoreRemainder()
except:
	reportRestoreError("Error restoring post-model state")
from SimpleSession.versions.v65 import makeAfterModelsCBs
makeAfterModelsCBs()

from SimpleSession.versions.v65 import endRestore
replyobj.status('Finishing restore...', blankAfter=0, secondary=True)
endRestore({})
replyobj.status('', secondary=True)
replyobj.status('Restore finished.')
