# Supplementary material for: Imidazole-modified G-quadruplex DNA as metal-triggered peroxidase
Source: Chem Sci. 2019 Jan 7;10(8):2513–8. doi: 10.1039/c8sc05020a (PMC6399679; doi:10.1039/c8sc05020a)
Supplement: Supplementary file 9 [file SC-010-C8SC05020A-s009.pdb]

HETATM    1  O3' LX5 A   1      37.305  44.724  27.337  1.00  0.00           O
HETATM    2  C1  LX5 A   1      38.525  45.408  27.143  1.00  0.00           C
HETATM    3  H1  LX5 A   1      38.332  46.419  26.785  1.00  0.00           H
HETATM    4  C2  LX5 A   1      39.413  45.506  28.422  1.00  0.00           C
HETATM    5  H21 LX5 A   1      40.183  46.267  28.296  1.00  0.00           H
HETATM    6  H22 LX5 A   1      38.794  45.929  29.212  1.00  0.00           H
HETATM    7  O2  LX5 A   1      40.026  44.328  28.963  1.00  0.00           O
HETATM    8  HO  LX5 A   1      39.253  43.850  29.272  1.00  0.00           H
HETATM    9  C3  LX5 A   1      39.348  44.628  26.087  1.00  0.00           C
HETATM   10  H31 LX5 A   1      38.771  44.531  25.168  1.00  0.00           H
HETATM   11  H32 LX5 A   1      39.508  43.594  26.393  1.00  0.00           H
HETATM   12  N1  LX5 A   1      40.654  45.275  25.776  1.00  0.00           N
HETATM   13  C4  LX5 A   1      40.829  46.399  24.954  1.00  0.00           C
HETATM   14  H4  LX5 A   1      40.038  46.937  24.452  1.00  0.00           H
HETATM   15  C5  LX5 A   1      42.159  46.678  24.828  1.00  0.00           C
HETATM   16  H5  LX5 A   1      42.610  47.441  24.211  1.00  0.00           H
HETATM   17  NX  LX5 A   1      42.813  45.809  25.721  1.00  0.00           N
HETATM   18  C6  LX5 A   1      41.891  44.941  26.162  1.00  0.00           C
HETATM   19  H6  LX5 A   1      42.085  44.125  26.841  1.00  0.00           H
ATOM     20  P   DG  A   2      36.092  45.593  27.960  1.00  0.00           P
ATOM     21  O1P DG  A   2      36.611  46.525  28.966  1.00  0.00           O
ATOM     22  O2P DG  A   2      35.124  44.591  28.349  1.00  0.00           O
ATOM     23  O5' DG  A   2      35.605  46.411  26.688  1.00  0.00           O
ATOM     24  C5' DG  A   2      34.853  45.945  25.598  1.00  0.00           C
ATOM     25 H5'1 DG  A   2      35.442  45.219  25.037  1.00  0.00           H
ATOM     26 H5'2 DG  A   2      33.953  45.465  25.982  1.00  0.00           H
ATOM     27  C4' DG  A   2      34.333  47.007  24.620  1.00  0.00           C
ATOM     28  H4' DG  A   2      33.975  47.829  25.240  1.00  0.00           H
ATOM     29  O4' DG  A   2      35.517  47.355  23.948  1.00  0.00           O
ATOM     30  C1' DG  A   2      35.543  46.664  22.679  1.00  0.00           C
ATOM     31  H1' DG  A   2      35.523  47.394  21.870  1.00  0.00           H
ATOM     32  N9  DG  A   2      36.772  45.869  22.501  1.00  0.00           N
ATOM     33  C8  DG  A   2      36.969  44.536  22.830  1.00  0.00           C
ATOM     34  H8  DG  A   2      36.168  43.901  23.180  1.00  0.00           H
ATOM     35  N7  DG  A   2      38.218  44.145  22.716  1.00  0.00           N
ATOM     36  C5  DG  A   2      38.928  45.291  22.292  1.00  0.00           C
ATOM     37  C6  DG  A   2      40.298  45.476  21.943  1.00  0.00           C
ATOM     38  O6  DG  A   2      41.228  44.690  21.904  1.00  0.00           O
ATOM     39  N1  DG  A   2      40.587  46.765  21.651  1.00  0.00           N
ATOM     40  H1  DG  A   2      41.562  46.977  21.494  1.00  0.00           H
ATOM     41  C2  DG  A   2      39.672  47.761  21.638  1.00  0.00           C
ATOM     42  N2  DG  A   2      40.097  48.956  21.462  1.00  0.00           N
ATOM     43  H21 DG  A   2      41.058  49.129  21.203  1.00  0.00           H
ATOM     44  H22 DG  A   2      39.424  49.709  21.499  1.00  0.00           H
ATOM     45  N3  DG  A   2      38.370  47.632  21.803  1.00  0.00           N
ATOM     46  C4  DG  A   2      38.039  46.363  22.144  1.00  0.00           C
ATOM     47  C3' DG  A   2      33.289  46.550  23.542  1.00  0.00           C
ATOM     48  H3' DG  A   2      32.581  45.818  23.930  1.00  0.00           H
ATOM     49  C2' DG  A   2      34.241  45.884  22.534  1.00  0.00           C
ATOM     50 H2'1 DG  A   2      34.305  44.835  22.822  1.00  0.00           H
ATOM     51 H2'2 DG  A   2      33.902  45.894  21.498  1.00  0.00           H
ATOM     52  O3' DG  A   2      32.689  47.752  23.029  1.00  0.00           O
ATOM     53  P   DG  A   3      31.735  47.778  21.743  1.00  0.00           P
ATOM     54  O1P DG  A   3      30.832  48.931  21.705  1.00  0.00           O
ATOM     55  O2P DG  A   3      31.128  46.436  21.636  1.00  0.00           O
ATOM     56  O5' DG  A   3      32.913  47.955  20.689  1.00  0.00           O
ATOM     57  C5' DG  A   3      33.609  49.205  20.566  1.00  0.00           C
ATOM     58 H5'1 DG  A   3      32.922  50.028  20.369  1.00  0.00           H
ATOM     59 H5'2 DG  A   3      34.059  49.385  21.542  1.00  0.00           H
ATOM     60  C4' DG  A   3      34.671  49.222  19.480  1.00  0.00           C
ATOM     61  H4' DG  A   3      35.036  50.249  19.472  1.00  0.00           H
ATOM     62  O4' DG  A   3      35.739  48.332  19.650  1.00  0.00           O
ATOM     63  C1' DG  A   3      36.319  47.957  18.408  1.00  0.00           C
ATOM     64  H1' DG  A   3      36.968  48.752  18.040  1.00  0.00           H
ATOM     65  N9  DG  A   3      37.116  46.749  18.676  1.00  0.00           N
ATOM     66  C8  DG  A   3      36.704  45.481  19.015  1.00  0.00           C
ATOM     67  H8  DG  A   3      35.665  45.263  19.211  1.00  0.00           H
ATOM     68  N7  DG  A   3      37.680  44.591  19.182  1.00  0.00           N
ATOM     69  C5  DG  A   3      38.773  45.336  18.750  1.00  0.00           C
ATOM     70  C6  DG  A   3      40.158  44.991  18.674  1.00  0.00           C
ATOM     71  O6  DG  A   3      40.769  43.949  18.846  1.00  0.00           O
ATOM     72  N1  DG  A   3      40.996  46.047  18.477  1.00  0.00           N
ATOM     73  H1  DG  A   3      41.992  45.881  18.465  1.00  0.00           H
ATOM     74  C2  DG  A   3      40.523  47.292  18.215  1.00  0.00           C
ATOM     75  N2  DG  A   3      41.387  48.081  17.660  1.00  0.00           N
ATOM     76  H21 DG  A   3      42.340  47.793  17.488  1.00  0.00           H
ATOM     77  H22 DG  A   3      41.113  48.959  17.243  1.00  0.00           H
ATOM     78  N3  DG  A   3      39.276  47.664  18.203  1.00  0.00           N
ATOM     79  C4  DG  A   3      38.442  46.651  18.482  1.00  0.00           C
ATOM     80  C3' DG  A   3      34.179  48.937  18.056  1.00  0.00           C
ATOM     81  H3' DG  A   3      33.150  48.578  18.039  1.00  0.00           H
ATOM     82  C2' DG  A   3      35.102  47.825  17.507  1.00  0.00           C
ATOM     83 H2'1 DG  A   3      35.333  47.884  16.444  1.00  0.00           H
ATOM     84 H2'2 DG  A   3      34.587  46.886  17.712  1.00  0.00           H
ATOM     85  O3' DG  A   3      34.277  50.099  17.276  1.00  0.00           O
ATOM     86  P   DG  A   4      33.748  50.252  15.810  1.00  0.00           P
ATOM     87  O1P DG  A   4      33.269  51.616  15.616  1.00  0.00           O
ATOM     88  O2P DG  A   4      32.854  49.152  15.493  1.00  0.00           O
ATOM     89  O5' DG  A   4      35.096  50.063  14.891  1.00  0.00           O
ATOM     90  C5' DG  A   4      36.225  50.939  15.070  1.00  0.00           C
ATOM     91 H5'1 DG  A   4      36.356  51.234  16.112  1.00  0.00           H
ATOM     92 H5'2 DG  A   4      36.009  51.803  14.441  1.00  0.00           H
ATOM     93  C4' DG  A   4      37.562  50.422  14.587  1.00  0.00           C
ATOM     94  H4' DG  A   4      38.303  51.192  14.801  1.00  0.00           H
ATOM     95  O4' DG  A   4      37.941  49.207  15.211  1.00  0.00           O
ATOM     96  C1' DG  A   4      38.921  48.536  14.396  1.00  0.00           C
ATOM     97  H1' DG  A   4      39.875  49.063  14.403  1.00  0.00           H
ATOM     98  N9  DG  A   4      39.264  47.149  14.808  1.00  0.00           N
ATOM     99  C8  DG  A   4      38.474  46.128  15.327  1.00  0.00           C
ATOM    100  H8  DG  A   4      37.408  46.243  15.460  1.00  0.00           H
ATOM    101  N7  DG  A   4      39.098  45.042  15.618  1.00  0.00           N
ATOM    102  C5  DG  A   4      40.404  45.398  15.303  1.00  0.00           C
ATOM    103  C6  DG  A   4      41.553  44.552  15.370  1.00  0.00           C
ATOM    104  O6  DG  A   4      41.582  43.395  15.742  1.00  0.00           O
ATOM    105  N1  DG  A   4      42.702  45.187  15.037  1.00  0.00           N
ATOM    106  H1  DG  A   4      43.547  44.635  15.081  1.00  0.00           H
ATOM    107  C2  DG  A   4      42.741  46.458  14.544  1.00  0.00           C
ATOM    108  N2  DG  A   4      43.893  46.868  14.118  1.00  0.00           N
ATOM    109  H21 DG  A   4      43.867  47.807  13.747  1.00  0.00           H
ATOM    110  H22 DG  A   4      44.672  46.230  14.037  1.00  0.00           H
ATOM    111  N3  DG  A   4      41.699  47.274  14.420  1.00  0.00           N
ATOM    112  C4  DG  A   4      40.531  46.660  14.798  1.00  0.00           C
ATOM    113  C3' DG  A   4      37.495  50.088  13.094  1.00  0.00           C
ATOM    114  H3' DG  A   4      36.493  49.904  12.707  1.00  0.00           H
ATOM    115  C2' DG  A   4      38.235  48.731  13.071  1.00  0.00           C
ATOM    116 H2'1 DG  A   4      38.942  48.730  12.241  1.00  0.00           H
ATOM    117 H2'2 DG  A   4      37.476  47.966  12.905  1.00  0.00           H
ATOM    118  O3' DG  A   4      38.157  51.128  12.405  1.00  0.00           O
HETATM  119  P   DG3 A   5      38.240  51.233  10.783  1.00  0.00           P
HETATM  120  O1P DG3 A   5      38.333  52.667  10.438  1.00  0.00           O
HETATM  121  O2P DG3 A   5      37.068  50.487  10.232  1.00  0.00           O
HETATM  122  O5' DG3 A   5      39.586  50.491  10.278  1.00  0.00           O
HETATM  123  C5' DG3 A   5      40.873  51.075  10.482  1.00  0.00           C
HETATM  124 H5'1 DG3 A   5      40.868  51.563  11.457  1.00  0.00           H
HETATM  125 H5'2 DG3 A   5      41.015  51.884   9.765  1.00  0.00           H
HETATM  126  C4' DG3 A   5      42.052  50.107  10.273  1.00  0.00           C
HETATM  127  H4' DG3 A   5      42.981  50.600  10.559  1.00  0.00           H
HETATM  128  O4' DG3 A   5      41.926  48.942  11.062  1.00  0.00           O
HETATM  129  C1' DG3 A   5      42.387  47.865  10.297  1.00  0.00           C
HETATM  130  H1' DG3 A   5      43.476  47.829  10.287  1.00  0.00           H
HETATM  131  N9  DG3 A   5      41.853  46.588  10.724  1.00  0.00           N
HETATM  132  C8  DG3 A   5      40.570  46.254  11.075  1.00  0.00           C
HETATM  133  H8  DG3 A   5      39.766  46.947  10.875  1.00  0.00           H
HETATM  134  N7  DG3 A   5      40.469  45.118  11.711  1.00  0.00           N
HETATM  135  C5  DG3 A   5      41.823  44.637  11.688  1.00  0.00           C
HETATM  136  C6  DG3 A   5      42.458  43.440  12.146  1.00  0.00           C
HETATM  137  O6  DG3 A   5      41.920  42.503  12.743  1.00  0.00           O
HETATM  138  N1  DG3 A   5      43.817  43.378  11.951  1.00  0.00           N
HETATM  139  H1  DG3 A   5      44.226  42.479  12.160  1.00  0.00           H
HETATM  140  C2  DG3 A   5      44.532  44.363  11.396  1.00  0.00           C
HETATM  141  N2  DG3 A   5      45.794  44.118  11.163  1.00  0.00           N
HETATM  142  H21 DG3 A   5      46.171  43.345  11.692  1.00  0.00           H
HETATM  143  H22 DG3 A   5      46.352  44.877  10.801  1.00  0.00           H
HETATM  144  N3  DG3 A   5      44.000  45.470  10.918  1.00  0.00           N
HETATM  145  C4  DG3 A   5      42.648  45.527  11.057  1.00  0.00           C
HETATM  146  C3' DG3 A   5      42.156  49.653   8.840  1.00  0.00           C
HETATM  147  H3' DG3 A   5      41.440  50.170   8.200  1.00  0.00           H
HETATM  148  C2' DG3 A   5      41.869  48.175   8.901  1.00  0.00           C
HETATM  149 H2'1 DG3 A   5      40.796  47.983   8.900  1.00  0.00           H
HETATM  150 H2'2 DG3 A   5      42.454  47.599   8.184  1.00  0.00           H
HETATM  151  O3' DG3 A   5      43.502  49.806   8.357  1.00  0.00           O
HETATM  152  H3T DG3 A   5      43.418  50.292   7.534  1.00  0.00           H
HETATM  153  O3' LY5 A   6      46.025  39.840  28.436  1.00  0.00           O
HETATM  154  C1  LY5 A   6      47.083  40.697  28.657  1.00  0.00           C
HETATM  155  H1  LY5 A   6      47.863  40.177  29.214  1.00  0.00           H
HETATM  156  C2  LY5 A   6      47.759  41.347  27.390  1.00  0.00           C
HETATM  157  H21 LY5 A   6      48.638  40.730  27.207  1.00  0.00           H
HETATM  158  H22 LY5 A   6      48.108  42.358  27.602  1.00  0.00           H
HETATM  159  O2  LY5 A   6      46.961  41.359  26.199  1.00  0.00           O
HETATM  160  HO  LY5 A   6      46.677  40.446  26.112  1.00  0.00           H
HETATM  161  C3  LY5 A   6      46.543  41.720  29.686  1.00  0.00           C
HETATM  162  H31 LY5 A   6      47.400  42.123  30.226  1.00  0.00           H
HETATM  163  H32 LY5 A   6      45.964  41.176  30.433  1.00  0.00           H
HETATM  164  N1  LY5 A   6      45.650  42.771  29.253  1.00  0.00           N
HETATM  165  C4  LY5 A   6      44.292  42.932  29.540  1.00  0.00           C
HETATM  166  H4  LY5 A   6      43.692  42.223  30.092  1.00  0.00           H
HETATM  167  C5  LY5 A   6      43.856  44.071  28.916  1.00  0.00           C
HETATM  168  H5  LY5 A   6      42.846  44.450  28.958  1.00  0.00           H
HETATM  169  NY  LY5 A   6      44.892  44.543  28.184  1.00  0.00           N
HETATM  170  C6  LY5 A   6      45.952  43.831  28.519  1.00  0.00           C
HETATM  171  H6  LY5 A   6      46.968  43.954  28.172  1.00  0.00           H
ATOM    172  P   DG  A   7      46.190  38.398  27.787  1.00  0.00           P
ATOM    173  O1P DG  A   7      46.765  37.523  28.792  1.00  0.00           O
ATOM    174  O2P DG  A   7      46.862  38.563  26.495  1.00  0.00           O
ATOM    175  O5' DG  A   7      44.641  37.943  27.552  1.00  0.00           O
ATOM    176  C5' DG  A   7      43.796  37.423  28.588  1.00  0.00           C
ATOM    177 H5'1 DG  A   7      43.647  38.198  29.340  1.00  0.00           H
ATOM    178 H5'2 DG  A   7      44.197  36.506  29.017  1.00  0.00           H
ATOM    179  C4' DG  A   7      42.348  37.112  28.094  1.00  0.00           C
ATOM    180  H4' DG  A   7      41.691  36.919  28.942  1.00  0.00           H
ATOM    181  O4' DG  A   7      41.755  38.162  27.297  1.00  0.00           O
ATOM    182  C1' DG  A   7      41.779  37.744  25.913  1.00  0.00           C
ATOM    183  H1' DG  A   7      40.752  37.620  25.567  1.00  0.00           H
ATOM    184  N9  DG  A   7      42.406  38.786  25.111  1.00  0.00           N
ATOM    185  C8  DG  A   7      43.727  38.957  24.748  1.00  0.00           C
ATOM    186  H8  DG  A   7      44.471  38.262  25.109  1.00  0.00           H
ATOM    187  N7  DG  A   7      44.014  40.056  24.111  1.00  0.00           N
ATOM    188  C5  DG  A   7      42.732  40.639  24.040  1.00  0.00           C
ATOM    189  C6  DG  A   7      42.377  41.915  23.513  1.00  0.00           C
ATOM    190  O6  DG  A   7      43.099  42.856  23.167  1.00  0.00           O
ATOM    191  N1  DG  A   7      41.071  42.221  23.657  1.00  0.00           N
ATOM    192  H1  DG  A   7      40.807  43.145  23.346  1.00  0.00           H
ATOM    193  C2  DG  A   7      40.169  41.399  24.282  1.00  0.00           C
ATOM    194  N2  DG  A   7      38.983  41.863  24.377  1.00  0.00           N
ATOM    195  H21 DG  A   7      38.299  41.312  24.875  1.00  0.00           H
ATOM    196  H22 DG  A   7      38.695  42.749  23.987  1.00  0.00           H
ATOM    197  N3  DG  A   7      40.438  40.233  24.869  1.00  0.00           N
ATOM    198  C4  DG  A   7      41.758  39.911  24.673  1.00  0.00           C
ATOM    199  C3' DG  A   7      42.256  35.813  27.242  1.00  0.00           C
ATOM    200  H3' DG  A   7      43.058  35.130  27.520  1.00  0.00           H
ATOM    201  C2' DG  A   7      42.508  36.411  25.864  1.00  0.00           C
ATOM    202 H2'1 DG  A   7      43.585  36.520  25.737  1.00  0.00           H
ATOM    203 H2'2 DG  A   7      42.109  35.788  25.063  1.00  0.00           H
ATOM    204  O3' DG  A   7      41.014  35.176  27.479  1.00  0.00           O
ATOM    205  P   DG  A   8      40.339  34.235  26.419  1.00  0.00           P
ATOM    206  O1P DG  A   8      39.380  33.388  27.141  1.00  0.00           O
ATOM    207  O2P DG  A   8      41.380  33.531  25.621  1.00  0.00           O
ATOM    208  O5' DG  A   8      39.524  35.152  25.350  1.00  0.00           O
ATOM    209  C5' DG  A   8      38.247  35.725  25.696  1.00  0.00           C
ATOM    210 H5'1 DG  A   8      38.349  36.445  26.508  1.00  0.00           H
ATOM    211 H5'2 DG  A   8      37.561  34.966  26.072  1.00  0.00           H
ATOM    212  C4' DG  A   8      37.596  36.417  24.540  1.00  0.00           C
ATOM    213  H4' DG  A   8      36.639  36.807  24.888  1.00  0.00           H
ATOM    214  O4' DG  A   8      38.431  37.467  24.102  1.00  0.00           O
ATOM    215  C1' DG  A   8      38.495  37.342  22.707  1.00  0.00           C
ATOM    216  H1' DG  A   8      37.588  37.746  22.258  1.00  0.00           H
ATOM    217  N9  DG  A   8      39.634  38.089  22.150  1.00  0.00           N
ATOM    218  C8  DG  A   8      40.963  37.733  21.954  1.00  0.00           C
ATOM    219  H8  DG  A   8      41.316  36.772  22.300  1.00  0.00           H
ATOM    220  N7  DG  A   8      41.704  38.700  21.419  1.00  0.00           N
ATOM    221  C5  DG  A   8      40.761  39.726  21.224  1.00  0.00           C
ATOM    222  C6  DG  A   8      40.920  41.038  20.679  1.00  0.00           C
ATOM    223  O6  DG  A   8      41.926  41.645  20.348  1.00  0.00           O
ATOM    224  N1  DG  A   8      39.806  41.826  20.656  1.00  0.00           N
ATOM    225  H1  DG  A   8      39.901  42.668  20.106  1.00  0.00           H
ATOM    226  C2  DG  A   8      38.556  41.362  21.016  1.00  0.00           C
ATOM    227  N2  DG  A   8      37.496  42.100  20.808  1.00  0.00           N
ATOM    228  H21 DG  A   8      36.629  41.637  21.042  1.00  0.00           H
ATOM    229  H22 DG  A   8      37.522  42.967  20.291  1.00  0.00           H
ATOM    230  N3  DG  A   8      38.301  40.127  21.473  1.00  0.00           N
ATOM    231  C4  DG  A   8      39.485  39.359  21.606  1.00  0.00           C
ATOM    232  C3' DG  A   8      37.344  35.473  23.352  1.00  0.00           C
ATOM    233  H3' DG  A   8      37.356  34.431  23.671  1.00  0.00           H
ATOM    234  C2' DG  A   8      38.483  35.840  22.435  1.00  0.00           C
ATOM    235 H2'1 DG  A   8      38.157  35.661  21.411  1.00  0.00           H
ATOM    236 H2'2 DG  A   8      39.423  35.359  22.706  1.00  0.00           H
ATOM    237  O3' DG  A   8      36.140  35.888  22.745  1.00  0.00           O
ATOM    238  P   DG  A   9      35.237  34.859  21.956  1.00  0.00           P
ATOM    239  O1P DG  A   9      34.260  34.372  22.989  1.00  0.00           O
ATOM    240  O2P DG  A   9      36.115  33.896  21.274  1.00  0.00           O
ATOM    241  O5' DG  A   9      34.437  35.728  20.794  1.00  0.00           O
ATOM    242  C5' DG  A   9      33.796  36.946  21.143  1.00  0.00           C
ATOM    243 H5'1 DG  A   9      34.320  37.437  21.962  1.00  0.00           H
ATOM    244 H5'2 DG  A   9      32.793  36.695  21.488  1.00  0.00           H
ATOM    245  C4' DG  A   9      33.687  37.918  19.914  1.00  0.00           C
ATOM    246  H4' DG  A   9      32.926  38.649  20.187  1.00  0.00           H
ATOM    247  O4' DG  A   9      34.927  38.568  19.792  1.00  0.00           O
ATOM    248  C1' DG  A   9      35.242  38.715  18.441  1.00  0.00           C
ATOM    249  H1' DG  A   9      34.744  39.610  18.068  1.00  0.00           H
ATOM    250  N9  DG  A   9      36.669  38.970  18.278  1.00  0.00           N
ATOM    251  C8  DG  A   9      37.723  38.125  18.491  1.00  0.00           C
ATOM    252  H8  DG  A   9      37.555  37.149  18.923  1.00  0.00           H
ATOM    253  N7  DG  A   9      38.907  38.600  18.209  1.00  0.00           N
ATOM    254  C5  DG  A   9      38.600  39.917  17.782  1.00  0.00           C
ATOM    255  C6  DG  A   9      39.469  40.977  17.375  1.00  0.00           C
ATOM    256  O6  DG  A   9      40.681  40.972  17.367  1.00  0.00           O
ATOM    257  N1  DG  A   9      38.775  42.112  16.977  1.00  0.00           N
ATOM    258  H1  DG  A   9      39.273  42.981  16.852  1.00  0.00           H
ATOM    259  C2  DG  A   9      37.392  42.215  16.957  1.00  0.00           C
ATOM    260  N2  DG  A   9      36.914  43.336  16.472  1.00  0.00           N
ATOM    261  H21 DG  A   9      37.557  44.064  16.194  1.00  0.00           H
ATOM    262  H22 DG  A   9      35.909  43.394  16.390  1.00  0.00           H
ATOM    263  N3  DG  A   9      36.509  41.279  17.404  1.00  0.00           N
ATOM    264  C4  DG  A   9      37.214  40.156  17.803  1.00  0.00           C
ATOM    265  C3' DG  A   9      33.358  37.431  18.488  1.00  0.00           C
ATOM    266  H3' DG  A   9      32.910  36.438  18.539  1.00  0.00           H
ATOM    267  C2' DG  A   9      34.680  37.472  17.746  1.00  0.00           C
ATOM    268 H2'1 DG  A   9      35.249  36.585  18.026  1.00  0.00           H
ATOM    269 H2'2 DG  A   9      34.607  37.594  16.666  1.00  0.00           H
ATOM    270  O3' DG  A   9      32.467  38.346  17.888  1.00  0.00           O
HETATM  271  P   DG3 A  10      31.588  37.892  16.703  1.00  0.00           P
HETATM  272  O1P DG3 A  10      30.184  38.111  17.103  1.00  0.00           O
HETATM  273  O2P DG3 A  10      31.968  36.562  16.225  1.00  0.00           O
HETATM  274  O5' DG3 A  10      31.880  38.861  15.479  1.00  0.00           O
HETATM  275  C5' DG3 A  10      31.356  40.207  15.456  1.00  0.00           C
HETATM  276 H5'1 DG3 A  10      31.758  40.732  16.323  1.00  0.00           H
HETATM  277 H5'2 DG3 A  10      30.277  40.128  15.592  1.00  0.00           H
HETATM  278  C4' DG3 A  10      31.707  40.990  14.175  1.00  0.00           C
HETATM  279  H4' DG3 A  10      31.004  41.822  14.156  1.00  0.00           H
HETATM  280  O4' DG3 A  10      33.026  41.456  14.331  1.00  0.00           O
HETATM  281  C1' DG3 A  10      33.753  41.046  13.190  1.00  0.00           C
HETATM  282  H1' DG3 A  10      33.780  41.875  12.483  1.00  0.00           H
HETATM  283  N9  DG3 A  10      35.157  40.743  13.566  1.00  0.00           N
HETATM  284  C8  DG3 A  10      35.641  39.589  14.169  1.00  0.00           C
HETATM  285  H8  DG3 A  10      35.005  38.774  14.482  1.00  0.00           H
HETATM  286  N7  DG3 A  10      36.950  39.523  14.159  1.00  0.00           N
HETATM  287  C5  DG3 A  10      37.303  40.815  13.766  1.00  0.00           C
HETATM  288  C6  DG3 A  10      38.571  41.461  13.904  1.00  0.00           C
HETATM  289  O6  DG3 A  10      39.659  40.955  14.259  1.00  0.00           O
HETATM  290  N1  DG3 A  10      38.537  42.791  13.536  1.00  0.00           N
HETATM  291  H1  DG3 A  10      39.373  43.326  13.725  1.00  0.00           H
HETATM  292  C2  DG3 A  10      37.448  43.382  13.002  1.00  0.00           C
HETATM  293  N2  DG3 A  10      37.631  44.605  12.621  1.00  0.00           N
HETATM  294  H21 DG3 A  10      38.560  45.001  12.581  1.00  0.00           H
HETATM  295  H22 DG3 A  10      36.863  45.077  12.167  1.00  0.00           H
HETATM  296  N3  DG3 A  10      36.215  42.888  12.968  1.00  0.00           N
HETATM  297  C4  DG3 A  10      36.230  41.583  13.365  1.00  0.00           C
HETATM  298  C3' DG3 A  10      31.547  40.229  12.880  1.00  0.00           C
HETATM  299  H3' DG3 A  10      30.926  39.346  13.030  1.00  0.00           H
HETATM  300  C2' DG3 A  10      32.982  39.873  12.601  1.00  0.00           C
HETATM  301 H2'1 DG3 A  10      33.270  38.944  13.093  1.00  0.00           H
HETATM  302 H2'2 DG3 A  10      33.140  39.885  11.523  1.00  0.00           H
HETATM  303  O3' DG3 A  10      31.107  41.094  11.857  1.00  0.00           O
HETATM  304  H3T DG3 A  10      30.982  40.594  11.047  1.00  0.00           H
HETATM  305  O3' LY5 A  11      43.684  52.573  24.497  1.00  0.00           O
HETATM  306  C1  LY5 A  11      42.981  51.462  25.080  1.00  0.00           C
HETATM  307  H1  LY5 A  11      41.961  51.847  25.075  1.00  0.00           H
HETATM  308  C2  LY5 A  11      42.893  50.234  24.138  1.00  0.00           C
HETATM  309  H21 LY5 A  11      42.570  50.610  23.167  1.00  0.00           H
HETATM  310  H22 LY5 A  11      42.049  49.618  24.448  1.00  0.00           H
HETATM  311  O2  LY5 A  11      44.035  49.427  23.952  1.00  0.00           O
HETATM  312  HO  LY5 A  11      44.802  50.003  23.977  1.00  0.00           H
HETATM  313  C3  LY5 A  11      43.231  51.220  26.571  1.00  0.00           C
HETATM  314  H31 LY5 A  11      43.497  52.165  27.045  1.00  0.00           H
HETATM  315  H32 LY5 A  11      42.263  50.926  26.979  1.00  0.00           H
HETATM  316  N1  LY5 A  11      44.138  50.096  26.846  1.00  0.00           N
HETATM  317  C4  LY5 A  11      45.514  50.088  26.931  1.00  0.00           C
HETATM  318  H4  LY5 A  11      46.145  50.965  26.939  1.00  0.00           H
HETATM  319  C5  LY5 A  11      45.964  48.815  27.206  1.00  0.00           C
HETATM  320  H5  LY5 A  11      46.992  48.543  27.398  1.00  0.00           H
HETATM  321  NY  LY5 A  11      44.876  47.997  27.233  1.00  0.00           N
HETATM  322  C6  LY5 A  11      43.830  48.814  27.105  1.00  0.00           C
HETATM  323  H6  LY5 A  11      42.807  48.469  27.143  1.00  0.00           H
ATOM    324  P   DG  A  12      45.286  52.557  24.472  1.00  0.00           P
ATOM    325  O1P DG  A  12      45.812  51.307  23.866  1.00  0.00           O
ATOM    326  O2P DG  A  12      45.713  52.934  25.837  1.00  0.00           O
ATOM    327  O5' DG  A  12      45.676  53.808  23.604  1.00  0.00           O
ATOM    328  C5' DG  A  12      45.235  54.044  22.307  1.00  0.00           C
ATOM    329 H5'1 DG  A  12      45.237  55.132  22.238  1.00  0.00           H
ATOM    330 H5'2 DG  A  12      44.210  53.692  22.187  1.00  0.00           H
ATOM    331  C4' DG  A  12      46.043  53.463  21.135  1.00  0.00           C
ATOM    332  H4' DG  A  12      47.083  53.742  21.308  1.00  0.00           H
ATOM    333  O4' DG  A  12      45.942  52.062  21.144  1.00  0.00           O
ATOM    334  C1' DG  A  12      45.403  51.603  19.894  1.00  0.00           C
ATOM    335  H1' DG  A  12      46.229  51.354  19.228  1.00  0.00           H
ATOM    336  N9  DG  A  12      44.585  50.442  20.220  1.00  0.00           N
ATOM    337  C8  DG  A  12      43.226  50.327  20.438  1.00  0.00           C
ATOM    338  H8  DG  A  12      42.513  51.123  20.283  1.00  0.00           H
ATOM    339  N7  DG  A  12      42.841  49.147  20.805  1.00  0.00           N
ATOM    340  C5  DG  A  12      44.040  48.404  20.861  1.00  0.00           C
ATOM    341  C6  DG  A  12      44.315  47.043  21.202  1.00  0.00           C
ATOM    342  O6  DG  A  12      43.522  46.142  21.503  1.00  0.00           O
ATOM    343  N1  DG  A  12      45.627  46.645  20.964  1.00  0.00           N
ATOM    344  H1  DG  A  12      45.823  45.688  21.221  1.00  0.00           H
ATOM    345  C2  DG  A  12      46.592  47.508  20.462  1.00  0.00           C
ATOM    346  N2  DG  A  12      47.796  47.012  20.258  1.00  0.00           N
ATOM    347  H21 DG  A  12      48.000  46.029  20.374  1.00  0.00           H
ATOM    348  H22 DG  A  12      48.531  47.671  20.047  1.00  0.00           H
ATOM    349  N3  DG  A  12      46.387  48.812  20.222  1.00  0.00           N
ATOM    350  C4  DG  A  12      45.100  49.199  20.453  1.00  0.00           C
ATOM    351  C3' DG  A  12      45.638  53.889  19.709  1.00  0.00           C
ATOM    352  H3' DG  A  12      45.259  54.911  19.718  1.00  0.00           H
ATOM    353  C2' DG  A  12      44.651  52.785  19.267  1.00  0.00           C
ATOM    354 H2'1 DG  A  12      43.663  52.922  19.705  1.00  0.00           H
ATOM    355 H2'2 DG  A  12      44.517  52.663  18.192  1.00  0.00           H
ATOM    356  O3' DG  A  12      46.861  53.821  18.962  1.00  0.00           O
ATOM    357  P   DG  A  13      46.827  54.310  17.438  1.00  0.00           P
ATOM    358  O1P DG  A  13      47.946  55.229  17.224  1.00  0.00           O
ATOM    359  O2P DG  A  13      45.489  54.915  17.143  1.00  0.00           O
ATOM    360  O5' DG  A  13      47.114  53.027  16.573  1.00  0.00           O
ATOM    361  C5' DG  A  13      48.273  52.242  16.854  1.00  0.00           C
ATOM    362 H5'1 DG  A  13      49.129  52.680  16.339  1.00  0.00           H
ATOM    363 H5'2 DG  A  13      48.507  52.282  17.918  1.00  0.00           H
ATOM    364  C4' DG  A  13      48.247  50.773  16.390  1.00  0.00           C
ATOM    365  H4' DG  A  13      49.229  50.367  16.631  1.00  0.00           H
ATOM    366  O4' DG  A  13      47.404  49.938  17.151  1.00  0.00           O
ATOM    367  C1' DG  A  13      47.196  48.743  16.370  1.00  0.00           C
ATOM    368  H1' DG  A  13      48.099  48.169  16.158  1.00  0.00           H
ATOM    369  N9  DG  A  13      46.134  47.916  16.902  1.00  0.00           N
ATOM    370  C8  DG  A  13      44.803  48.229  17.031  1.00  0.00           C
ATOM    371  H8  DG  A  13      44.445  49.220  16.796  1.00  0.00           H
ATOM    372  N7  DG  A  13      44.093  47.247  17.500  1.00  0.00           N
ATOM    373  C5  DG  A  13      44.977  46.175  17.590  1.00  0.00           C
ATOM    374  C6  DG  A  13      44.795  44.822  18.010  1.00  0.00           C
ATOM    375  O6  DG  A  13      43.808  44.294  18.487  1.00  0.00           O
ATOM    376  N1  DG  A  13      45.933  44.078  17.961  1.00  0.00           N
ATOM    377  H1  DG  A  13      45.940  43.127  18.300  1.00  0.00           H
ATOM    378  C2  DG  A  13      47.140  44.630  17.696  1.00  0.00           C
ATOM    379  N2  DG  A  13      48.142  43.826  17.783  1.00  0.00           N
ATOM    380  H21 DG  A  13      49.037  44.175  17.470  1.00  0.00           H
ATOM    381  H22 DG  A  13      48.052  42.853  18.036  1.00  0.00           H
ATOM    382  N3  DG  A  13      47.390  45.834  17.221  1.00  0.00           N
ATOM    383  C4  DG  A  13      46.248  46.586  17.212  1.00  0.00           C
ATOM    384  C3' DG  A  13      47.943  50.453  14.955  1.00  0.00           C
ATOM    385  H3' DG  A  13      47.507  51.299  14.423  1.00  0.00           H
ATOM    386  C2' DG  A  13      46.825  49.386  15.098  1.00  0.00           C
ATOM    387 H2'1 DG  A  13      45.908  49.961  15.230  1.00  0.00           H
ATOM    388 H2'2 DG  A  13      46.800  48.685  14.263  1.00  0.00           H
ATOM    389  O3' DG  A  13      49.185  50.142  14.393  1.00  0.00           O
ATOM    390  P   DG  A  14      49.312  49.334  13.036  1.00  0.00           P
ATOM    391  O1P DG  A  14      50.612  49.660  12.444  1.00  0.00           O
ATOM    392  O2P DG  A  14      48.066  49.462  12.243  1.00  0.00           O
ATOM    393  O5' DG  A  14      49.443  47.834  13.572  1.00  0.00           O
ATOM    394  C5' DG  A  14      50.490  47.438  14.476  1.00  0.00           C
ATOM    395 H5'1 DG  A  14      50.204  47.810  15.460  1.00  0.00           H
ATOM    396 H5'2 DG  A  14      51.405  47.927  14.140  1.00  0.00           H
ATOM    397  C4' DG  A  14      50.689  45.930  14.495  1.00  0.00           C
ATOM    398  H4' DG  A  14      51.588  45.721  15.076  1.00  0.00           H
ATOM    399  O4' DG  A  14      49.622  45.221  15.112  1.00  0.00           O
ATOM    400  C1' DG  A  14      49.296  44.148  14.265  1.00  0.00           C
ATOM    401  H1' DG  A  14      49.847  43.267  14.593  1.00  0.00           H
ATOM    402  N9  DG  A  14      47.864  43.946  14.452  1.00  0.00           N
ATOM    403  C8  DG  A  14      46.852  44.863  14.332  1.00  0.00           C
ATOM    404  H8  DG  A  14      47.035  45.872  13.994  1.00  0.00           H
ATOM    405  N7  DG  A  14      45.676  44.380  14.599  1.00  0.00           N
ATOM    406  C5  DG  A  14      45.962  43.050  15.041  1.00  0.00           C
ATOM    407  C6  DG  A  14      45.181  42.000  15.615  1.00  0.00           C
ATOM    408  O6  DG  A  14      44.010  42.030  15.980  1.00  0.00           O
ATOM    409  N1  DG  A  14      45.915  40.863  15.891  1.00  0.00           N
ATOM    410  H1  DG  A  14      45.448  40.124  16.396  1.00  0.00           H
ATOM    411  C2  DG  A  14      47.238  40.711  15.691  1.00  0.00           C
ATOM    412  N2  DG  A  14      47.668  39.487  15.814  1.00  0.00           N
ATOM    413  H21 DG  A  14      48.653  39.333  15.652  1.00  0.00           H
ATOM    414  H22 DG  A  14      47.045  38.718  16.016  1.00  0.00           H
ATOM    415  N3  DG  A  14      48.022  41.659  15.197  1.00  0.00           N
ATOM    416  C4  DG  A  14      47.318  42.794  14.906  1.00  0.00           C
ATOM    417  C3' DG  A  14      50.911  45.351  13.094  1.00  0.00           C
ATOM    418  H3' DG  A  14      50.917  46.172  12.377  1.00  0.00           H
ATOM    419  C2' DG  A  14      49.642  44.544  12.849  1.00  0.00           C
ATOM    420 H2'1 DG  A  14      48.880  45.177  12.394  1.00  0.00           H
ATOM    421 H2'2 DG  A  14      49.749  43.654  12.230  1.00  0.00           H
ATOM    422  O3' DG  A  14      52.091  44.532  12.887  1.00  0.00           O
HETATM  423  P   DG3 A  15      52.435  43.943  11.418  1.00  0.00           P
HETATM  424  O1P DG3 A  15      53.898  43.721  11.498  1.00  0.00           O
HETATM  425  O2P DG3 A  15      51.870  44.911  10.493  1.00  0.00           O
HETATM  426  O5' DG3 A  15      51.709  42.503  11.207  1.00  0.00           O
HETATM  427  C5' DG3 A  15      52.275  41.350  11.860  1.00  0.00           C
HETATM  428 H5'1 DG3 A  15      53.342  41.292  11.644  1.00  0.00           H
HETATM  429 H5'2 DG3 A  15      52.325  41.531  12.934  1.00  0.00           H
HETATM  430  C4' DG3 A  15      51.664  39.902  11.602  1.00  0.00           C
HETATM  431  H4' DG3 A  15      52.332  39.154  12.031  1.00  0.00           H
HETATM  432  O4' DG3 A  15      50.374  39.772  12.233  1.00  0.00           O
HETATM  433  C1' DG3 A  15      49.414  39.481  11.206  1.00  0.00           C
HETATM  434  H1' DG3 A  15      49.341  38.403  11.061  1.00  0.00           H
HETATM  435  N9  DG3 A  15      48.117  39.994  11.554  1.00  0.00           N
HETATM  436  C8  DG3 A  15      47.708  41.265  11.491  1.00  0.00           C
HETATM  437  H8  DG3 A  15      48.389  42.026  11.137  1.00  0.00           H
HETATM  438  N7  DG3 A  15      46.488  41.479  11.897  1.00  0.00           N
HETATM  439  C5  DG3 A  15      46.100  40.238  12.389  1.00  0.00           C
HETATM  440  C6  DG3 A  15      44.892  39.797  13.013  1.00  0.00           C
HETATM  441  O6  DG3 A  15      43.868  40.425  13.307  1.00  0.00           O
HETATM  442  N1  DG3 A  15      44.925  38.458  13.403  1.00  0.00           N
HETATM  443  H1  DG3 A  15      44.151  38.050  13.907  1.00  0.00           H
HETATM  444  C2  DG3 A  15      45.986  37.648  13.187  1.00  0.00           C
HETATM  445  N2  DG3 A  15      45.835  36.391  13.597  1.00  0.00           N
HETATM  446  H21 DG3 A  15      44.931  36.138  13.970  1.00  0.00           H
HETATM  447  H22 DG3 A  15      46.629  35.767  13.585  1.00  0.00           H
HETATM  448  N3  DG3 A  15      47.062  37.974  12.496  1.00  0.00           N
HETATM  449  C4  DG3 A  15      47.079  39.298  12.148  1.00  0.00           C
HETATM  450  C3' DG3 A  15      51.498  39.573  10.106  1.00  0.00           C
HETATM  451  H3' DG3 A  15      52.166  40.106   9.429  1.00  0.00           H
HETATM  452  C2' DG3 A  15      50.031  40.044   9.949  1.00  0.00           C
HETATM  453 H2'1 DG3 A  15      49.984  41.132   9.906  1.00  0.00           H
HETATM  454 H2'2 DG3 A  15      49.588  39.604   9.055  1.00  0.00           H
HETATM  455  O3' DG3 A  15      51.616  38.184   9.820  1.00  0.00           O
HETATM  456  H3T DG3 A  15      51.076  38.013   9.045  1.00  0.00           H
HETATM  457 NA   NA     16      42.580  42.162  17.861  1.00  0.00          Na
HETATM  458 NA   NA     17      43.232  43.683  20.961  1.00  0.00          Na
HETATM  459 NA   NA     18      41.949  41.113  14.715  1.00  0.00          Na
HETATM  460 ZN   ZN  A  19      44.829  45.976  26.632  1.00  0.00          Zn
HETATM  461  O3' LX5 A  20      50.747  45.685  23.042  1.00  0.00           O
HETATM  462  C1  LX5 A  20      50.812  44.999  24.269  1.00  0.00           C
HETATM  463  H1  LX5 A  20      51.624  44.272  24.283  1.00  0.00           H
HETATM  464  C2  LX5 A  20      50.974  45.989  25.491  1.00  0.00           C
HETATM  465  H21 LX5 A  20      50.266  46.804  25.340  1.00  0.00           H
HETATM  466  H22 LX5 A  20      50.850  45.560  26.485  1.00  0.00           H
HETATM  467  O2  LX5 A  20      52.243  46.647  25.574  1.00  0.00           O
HETATM  468  HO  LX5 A  20      52.714  46.541  24.744  1.00  0.00           H
HETATM  469  C3  LX5 A  20      49.531  44.161  24.371  1.00  0.00           C
HETATM  470  H31 LX5 A  20      49.525  43.551  25.274  1.00  0.00           H
HETATM  471  H32 LX5 A  20      49.489  43.570  23.456  1.00  0.00           H
HETATM  472  N1  LX5 A  20      48.285  44.995  24.507  1.00  0.00           N
HETATM  473  C4  LX5 A  20      47.888  46.104  23.792  1.00  0.00           C
HETATM  474  H4  LX5 A  20      48.437  46.564  22.984  1.00  0.00           H
HETATM  475  C5  LX5 A  20      46.782  46.635  24.362  1.00  0.00           C
HETATM  476  H5  LX5 A  20      46.307  47.568  24.096  1.00  0.00           H
HETATM  477  NX  LX5 A  20      46.352  45.720  25.299  1.00  0.00           N
HETATM  478  C6  LX5 A  20      47.291  44.764  25.341  1.00  0.00           C
HETATM  479  H6  LX5 A  20      47.293  43.947  26.047  1.00  0.00           H
ATOM    480  P   DG  A  21      52.124  46.102  22.279  1.00  0.00           P
ATOM    481  O1P DG  A  21      53.076  46.715  23.208  1.00  0.00           O
ATOM    482  O2P DG  A  21      51.750  46.869  21.078  1.00  0.00           O
ATOM    483  O5' DG  A  21      52.692  44.655  21.782  1.00  0.00           O
ATOM    484  C5' DG  A  21      53.579  43.859  22.520  1.00  0.00           C
ATOM    485 H5'1 DG  A  21      54.593  44.178  22.278  1.00  0.00           H
ATOM    486 H5'2 DG  A  21      53.501  44.098  23.580  1.00  0.00           H
ATOM    487  C4' DG  A  21      53.339  42.337  22.246  1.00  0.00           C
ATOM    488  H4' DG  A  21      54.022  41.785  22.890  1.00  0.00           H
ATOM    489  O4' DG  A  21      51.977  42.004  22.470  1.00  0.00           O
ATOM    490  C1' DG  A  21      51.285  41.764  21.233  1.00  0.00           C
ATOM    491  H1' DG  A  21      51.102  40.691  21.171  1.00  0.00           H
ATOM    492  N9  DG  A  21      49.983  42.486  21.091  1.00  0.00           N
ATOM    493  C8  DG  A  21      49.804  43.781  20.707  1.00  0.00           C
ATOM    494  H8  DG  A  21      50.578  44.436  20.336  1.00  0.00           H
ATOM    495  N7  DG  A  21      48.550  44.193  20.699  1.00  0.00           N
ATOM    496  C5  DG  A  21      47.860  43.126  21.245  1.00  0.00           C
ATOM    497  C6  DG  A  21      46.469  43.032  21.560  1.00  0.00           C
ATOM    498  O6  DG  A  21      45.575  43.846  21.312  1.00  0.00           O
ATOM    499  N1  DG  A  21      46.218  41.923  22.350  1.00  0.00           N
ATOM    500  H1  DG  A  21      45.297  41.849  22.758  1.00  0.00           H
ATOM    501  C2  DG  A  21      47.082  40.908  22.602  1.00  0.00           C
ATOM    502  N2  DG  A  21      46.698  39.800  23.177  1.00  0.00           N
ATOM    503  H21 DG  A  21      47.359  39.056  23.348  1.00  0.00           H
ATOM    504  H22 DG  A  21      45.702  39.677  23.288  1.00  0.00           H
ATOM    505  N3  DG  A  21      48.348  40.963  22.237  1.00  0.00           N
ATOM    506  C4  DG  A  21      48.737  42.109  21.568  1.00  0.00           C
ATOM    507  C3' DG  A  21      53.629  41.918  20.767  1.00  0.00           C
ATOM    508  H3' DG  A  21      54.454  42.510  20.371  1.00  0.00           H
ATOM    509  C2' DG  A  21      52.282  42.186  20.128  1.00  0.00           C
ATOM    510 H2'1 DG  A  21      52.222  43.250  19.899  1.00  0.00           H
ATOM    511 H2'2 DG  A  21      52.115  41.601  19.223  1.00  0.00           H
ATOM    512  O3' DG  A  21      54.093  40.584  20.662  1.00  0.00           O
ATOM    513  P   DG  A  22      54.175  39.832  19.213  1.00  0.00           P
ATOM    514  O1P DG  A  22      55.277  38.881  19.169  1.00  0.00           O
ATOM    515  O2P DG  A  22      54.198  40.840  18.145  1.00  0.00           O
ATOM    516  O5' DG  A  22      52.838  39.035  19.179  1.00  0.00           O
ATOM    517  C5' DG  A  22      52.610  38.100  20.161  1.00  0.00           C
ATOM    518 H5'1 DG  A  22      53.369  37.317  20.141  1.00  0.00           H
ATOM    519 H5'2 DG  A  22      52.677  38.641  21.105  1.00  0.00           H
ATOM    520  C4' DG  A  22      51.241  37.456  20.023  1.00  0.00           C
ATOM    521  H4' DG  A  22      51.134  36.721  20.821  1.00  0.00           H
ATOM    522  O4' DG  A  22      50.222  38.365  20.220  1.00  0.00           O
ATOM    523  C1' DG  A  22      49.171  38.067  19.361  1.00  0.00           C
ATOM    524  H1' DG  A  22      48.618  37.190  19.697  1.00  0.00           H
ATOM    525  N9  DG  A  22      48.240  39.199  19.217  1.00  0.00           N
ATOM    526  C8  DG  A  22      48.475  40.491  18.789  1.00  0.00           C
ATOM    527  H8  DG  A  22      49.437  40.827  18.431  1.00  0.00           H
ATOM    528  N7  DG  A  22      47.402  41.223  18.767  1.00  0.00           N
ATOM    529  C5  DG  A  22      46.415  40.367  19.272  1.00  0.00           C
ATOM    530  C6  DG  A  22      45.025  40.603  19.511  1.00  0.00           C
ATOM    531  O6  DG  A  22      44.428  41.663  19.304  1.00  0.00           O
ATOM    532  N1  DG  A  22      44.361  39.532  20.054  1.00  0.00           N
ATOM    533  H1  DG  A  22      43.361  39.663  20.112  1.00  0.00           H
ATOM    534  C2  DG  A  22      45.032  38.399  20.408  1.00  0.00           C
ATOM    535  N2  DG  A  22      44.316  37.469  20.979  1.00  0.00           N
ATOM    536  H21 DG  A  22      43.351  37.698  21.168  1.00  0.00           H
ATOM    537  H22 DG  A  22      44.726  36.630  21.362  1.00  0.00           H
ATOM    538  N3  DG  A  22      46.333  38.144  20.197  1.00  0.00           N
ATOM    539  C4  DG  A  22      46.960  39.153  19.590  1.00  0.00           C
ATOM    540  C3' DG  A  22      51.017  36.803  18.608  1.00  0.00           C
ATOM    541  H3' DG  A  22      51.875  36.844  17.937  1.00  0.00           H
ATOM    542  C2' DG  A  22      49.897  37.728  18.104  1.00  0.00           C
ATOM    543 H2'1 DG  A  22      49.230  37.234  17.396  1.00  0.00           H
ATOM    544 H2'2 DG  A  22      50.353  38.606  17.647  1.00  0.00           H
ATOM    545  O3' DG  A  22      50.623  35.429  18.816  1.00  0.00           O
ATOM    546  P   DG  A  23      50.397  34.328  17.689  1.00  0.00           P
ATOM    547  O1P DG  A  23      51.244  33.136  17.985  1.00  0.00           O
ATOM    548  O2P DG  A  23      50.499  34.886  16.326  1.00  0.00           O
ATOM    549  O5' DG  A  23      48.796  34.093  17.934  1.00  0.00           O
ATOM    550  C5' DG  A  23      48.406  33.404  19.069  1.00  0.00           C
ATOM    551 H5'1 DG  A  23      48.963  32.467  19.094  1.00  0.00           H
ATOM    552 H5'2 DG  A  23      48.656  33.981  19.960  1.00  0.00           H
ATOM    553  C4' DG  A  23      46.958  32.962  19.213  1.00  0.00           C
ATOM    554  H4' DG  A  23      46.925  32.327  20.098  1.00  0.00           H
ATOM    555  O4' DG  A  23      46.204  34.140  19.246  1.00  0.00           O
ATOM    556  C1' DG  A  23      45.294  34.194  18.133  1.00  0.00           C
ATOM    557  H1' DG  A  23      44.376  33.822  18.587  1.00  0.00           H
ATOM    558  N9  DG  A  23      45.075  35.589  17.611  1.00  0.00           N
ATOM    559  C8  DG  A  23      45.958  36.441  17.004  1.00  0.00           C
ATOM    560  H8  DG  A  23      46.949  36.123  16.714  1.00  0.00           H
ATOM    561  N7  DG  A  23      45.398  37.573  16.747  1.00  0.00           N
ATOM    562  C5  DG  A  23      44.119  37.545  17.309  1.00  0.00           C
ATOM    563  C6  DG  A  23      43.068  38.517  17.338  1.00  0.00           C
ATOM    564  O6  DG  A  23      43.003  39.645  16.848  1.00  0.00           O
ATOM    565  N1  DG  A  23      41.903  38.017  17.906  1.00  0.00           N
ATOM    566  H1  DG  A  23      41.077  38.597  17.951  1.00  0.00           H
ATOM    567  C2  DG  A  23      41.815  36.780  18.446  1.00  0.00           C
ATOM    568  N2  DG  A  23      40.694  36.462  19.007  1.00  0.00           N
ATOM    569  H21 DG  A  23      40.651  35.508  19.335  1.00  0.00           H
ATOM    570  H22 DG  A  23      39.865  37.024  18.877  1.00  0.00           H
ATOM    571  N3  DG  A  23      42.785  35.884  18.446  1.00  0.00           N
ATOM    572  C4  DG  A  23      43.933  36.304  17.860  1.00  0.00           C
ATOM    573  C3' DG  A  23      46.424  32.129  18.064  1.00  0.00           C
ATOM    574  H3' DG  A  23      47.237  31.596  17.573  1.00  0.00           H
ATOM    575  C2' DG  A  23      45.839  33.158  17.110  1.00  0.00           C
ATOM    576 H2'1 DG  A  23      46.658  33.596  16.541  1.00  0.00           H
ATOM    577 H2'2 DG  A  23      45.040  32.809  16.455  1.00  0.00           H
ATOM    578  O3' DG  A  23      45.429  31.182  18.552  1.00  0.00           O
HETATM  579  P   DG3 A  24      44.789  30.021  17.641  1.00  0.00           P
HETATM  580  O1P DG3 A  24      44.467  28.916  18.587  1.00  0.00           O
HETATM  581  O2P DG3 A  24      45.603  29.738  16.462  1.00  0.00           O
HETATM  582  O5' DG3 A  24      43.378  30.655  17.231  1.00  0.00           O
HETATM  583  C5' DG3 A  24      42.375  30.790  18.200  1.00  0.00           C
HETATM  584 H5'1 DG3 A  24      42.671  31.403  19.051  1.00  0.00           H
HETATM  585 H5'2 DG3 A  24      42.079  29.828  18.619  1.00  0.00           H
HETATM  586  C4' DG3 A  24      41.126  31.437  17.618  1.00  0.00           C
HETATM  587  H4' DG3 A  24      40.287  31.222  18.280  1.00  0.00           H
HETATM  588  O4' DG3 A  24      41.220  32.842  17.446  1.00  0.00           O
HETATM  589  C1' DG3 A  24      40.993  33.158  16.051  1.00  0.00           C
HETATM  590  H1' DG3 A  24      39.914  33.284  15.959  1.00  0.00           H
HETATM  591  N9  DG3 A  24      41.670  34.404  15.618  1.00  0.00           N
HETATM  592  C8  DG3 A  24      42.930  34.671  15.144  1.00  0.00           C
HETATM  593  H8  DG3 A  24      43.672  33.886  15.126  1.00  0.00           H
HETATM  594  N7  DG3 A  24      43.161  35.918  14.834  1.00  0.00           N
HETATM  595  C5  DG3 A  24      41.879  36.452  14.910  1.00  0.00           C
HETATM  596  C6  DG3 A  24      41.360  37.737  14.560  1.00  0.00           C
HETATM  597  O6  DG3 A  24      41.992  38.715  14.190  1.00  0.00           O
HETATM  598  N1  DG3 A  24      40.006  37.876  14.786  1.00  0.00           N
HETATM  599  H1  DG3 A  24      39.586  38.776  14.607  1.00  0.00           H
HETATM  600  C2  DG3 A  24      39.215  36.854  15.209  1.00  0.00           C
HETATM  601  N2  DG3 A  24      37.965  37.064  15.400  1.00  0.00           N
HETATM  602  H21 DG3 A  24      37.448  36.217  15.588  1.00  0.00           H
HETATM  603  H22 DG3 A  24      37.530  37.935  15.131  1.00  0.00           H
HETATM  604  N3  DG3 A  24      39.592  35.609  15.471  1.00  0.00           N
HETATM  605  C4  DG3 A  24      40.948  35.498  15.292  1.00  0.00           C
HETATM  606  C3' DG3 A  24      40.861  30.887  16.233  1.00  0.00           C
HETATM  607  H3' DG3 A  24      41.344  29.916  16.127  1.00  0.00           H
HETATM  608  C2' DG3 A  24      41.394  31.938  15.280  1.00  0.00           C
HETATM  609 H2'1 DG3 A  24      42.474  31.832  15.177  1.00  0.00           H
HETATM  610 H2'2 DG3 A  24      40.914  31.886  14.302  1.00  0.00           H
HETATM  611  O3' DG3 A  24      39.471  30.741  16.052  1.00  0.00           O
HETATM  612  H3T DG3 A  24      39.316  30.310  15.209  1.00  0.00           H
CONECT    2    1    3    4    9
CONECT    4    2    5    6    7
CONECT    9    2   10   11   12
CONECT   13   12   14   15
CONECT   15   13   16   17
CONECT   18   12   17   19
CONECT    3    2
CONECT    5    4
CONECT    6    4
CONECT   10    9
CONECT   11    9
CONECT   14   13
CONECT   16   15
CONECT   19   18
CONECT    8    7
CONECT   12    9   13   18
CONECT   17   15   18
CONECT   17  460
CONECT    7    4    8
CONECT    1    2   20
CONECT   30   29   31   32   49
CONECT   41   39   42   45
CONECT   49   30   47   50   51
CONECT   47   27   48   49   52
CONECT   46   32   36   45
CONECT   27   24   28   29   47
CONECT   36   35   37   46
CONECT   24   23   25   26   27
CONECT   37   36   38   39
CONECT   33   32   34   35
CONECT   40   39
CONECT   31   30
CONECT   50   49
CONECT   51   49
CONECT   43   42
CONECT   44   42
CONECT   48   47
CONECT   28   27
CONECT   25   24
CONECT   26   24
CONECT   34   33
CONECT   39   37   40   41
CONECT   42   41   43   44
CONECT   45   41   46
CONECT   35   33   36
CONECT   32   30   33   46
CONECT   21   20
CONECT   22   20
CONECT   52   47   53
CONECT   29   27   30
CONECT   23   20   24
CONECT   38   37
CONECT   20    1   21   22   23
CONECT   63   62   64   65   82
CONECT   74   72   75   78
CONECT   82   63   80   83   84
CONECT   80   60   81   82   85
CONECT   79   65   69   78
CONECT   60   57   61   62   80
CONECT   69   68   70   79
CONECT   57   56   58   59   60
CONECT   70   69   71   72
CONECT   66   65   67   68
CONECT   73   72
CONECT   64   63
CONECT   83   82
CONECT   84   82
CONECT   76   75
CONECT   77   75
CONECT   81   80
CONECT   61   60
CONECT   58   57
CONECT   59   57
CONECT   67   66
CONECT   72   70   73   74
CONECT   75   74   76   77
CONECT   78   74   79
CONECT   68   66   69
CONECT   65   63   66   79
CONECT   54   53
CONECT   55   53
CONECT   85   80   86
CONECT   62   60   63
CONECT   56   53   57
CONECT   71   70
CONECT   53   52   54   55   56
CONECT   96   95   97   98  115
CONECT  107  105  108  111
CONECT  115   96  113  116  117
CONECT  113   93  114  115  118
CONECT  112   98  102  111
CONECT   93   90   94   95  113
CONECT  102  101  103  112
CONECT   90   89   91   92   93
CONECT  103  102  104  105
CONECT   99   98  100  101
CONECT  106  105
CONECT   97   96
CONECT  116  115
CONECT  117  115
CONECT  109  108
CONECT  110  108
CONECT  114  113
CONECT   94   93
CONECT   91   90
CONECT   92   90
CONECT  100   99
CONECT  105  103  106  107
CONECT  108  107  109  110
CONECT  111  107  112
CONECT  101   99  102
CONECT   98   96   99  112
CONECT   87   86
CONECT   88   86
CONECT  118  113  119
CONECT   95   93   96
CONECT   89   86   90
CONECT  104  103
CONECT   86   85   87   88   89
CONECT  129  128  130  131  148
CONECT  140  138  141  144
CONECT  148  129  146  149  150
CONECT  146  126  147  148  151
CONECT  145  131  135  144
CONECT  126  123  127  128  146
CONECT  135  134  136  145
CONECT  123  122  124  125  126
CONECT  136  135  137  138
CONECT  132  131  133  134
CONECT  139  138
CONECT  130  129
CONECT  149  148
CONECT  150  148
CONECT  142  141
CONECT  143  141
CONECT  147  146
CONECT  152  151
CONECT  127  126
CONECT  124  123
CONECT  125  123
CONECT  133  132
CONECT  138  136  139  140
CONECT  141  140  142  143
CONECT  144  140  145
CONECT  134  132  135
CONECT  131  129  132  145
CONECT  120  119
CONECT  121  119
CONECT  151  146  152
CONECT  128  126  129
CONECT  122  123  119
CONECT  137  136
CONECT  119  120  121  122  118
CONECT  154  153  155  156  161
CONECT  156  154  157  158  159
CONECT  161  154  162  163  164
CONECT  165  164  166  167
CONECT  167  168  169  165
CONECT  170  169  171  164
CONECT  155  154
CONECT  157  156
CONECT  158  156
CONECT  162  161
CONECT  163  161
CONECT  166  165
CONECT  168  167
CONECT  171  170
CONECT  160  159
CONECT  164  170  161  165
CONECT  169  170  167
CONECT  169  460
CONECT  159  156  160
CONECT  153  172  154
CONECT  182  181  183  184  201
CONECT  193  191  194  197
CONECT  201  182  199  202  203
CONECT  199  179  200  201  204
CONECT  198  184  188  197
CONECT  179  176  180  181  199
CONECT  188  187  189  198
CONECT  176  175  177  178  179
CONECT  189  188  190  191
CONECT  185  184  186  187
CONECT  192  191
CONECT  183  182
CONECT  202  201
CONECT  203  201
CONECT  195  194
CONECT  196  194
CONECT  200  199
CONECT  180  179
CONECT  177  176
CONECT  178  176
CONECT  186  185
CONECT  191  189  192  193
CONECT  194  193  195  196
CONECT  197  193  198
CONECT  187  185  188
CONECT  184  182  185  198
CONECT  173  172
CONECT  174  172
CONECT  204  199  205
CONECT  181  179  182
CONECT  175  172  176
CONECT  190  189
CONECT  172  173  174  175  153
CONECT  215  216  217  234  214
CONECT  226  224  227  230
CONECT  234  232  235  236  215
CONECT  232  233  234  237  212
CONECT  231  217  221  230
CONECT  212  232  209  213  214
CONECT  221  220  222  231
CONECT  209  208  210  211  212
CONECT  222  221  223  224
CONECT  218  217  219  220
CONECT  225  224
CONECT  216  215
CONECT  235  234
CONECT  236  234
CONECT  228  227
CONECT  229  227
CONECT  233  232
CONECT  213  212
CONECT  210  209
CONECT  211  209
CONECT  219  218
CONECT  224  222  225  226
CONECT  227  226  228  229
CONECT  230  226  231
CONECT  220  218  221
CONECT  217  218  231  215
CONECT  206  205
CONECT  207  205
CONECT  237  232  238
CONECT  214  212  215
CONECT  208  205  209
CONECT  223  222
CONECT  205  204  206  207  208
CONECT  248  249  250  247  267
CONECT  259  257  260  263
CONECT  267  248  265  268  269
CONECT  265  245  266  267  270
CONECT  264  250  254  263
CONECT  245  242  246  247  265
CONECT  254  253  255  264
CONECT  242  241  243  244  245
CONECT  255  254  256  257
CONECT  251  250  252  253
CONECT  258  257
CONECT  249  248
CONECT  268  267
CONECT  269  267
CONECT  261  260
CONECT  262  260
CONECT  266  265
CONECT  246  245
CONECT  243  242
CONECT  244  242
CONECT  252  251
CONECT  257  255  258  259
CONECT  260  259  261  262
CONECT  263  259  264
CONECT  253  251  254
CONECT  250  248  251  264
CONECT  239  238
CONECT  240  238
CONECT  270  265  271
CONECT  247  248  245
CONECT  241  238  242
CONECT  256  255
CONECT  238  237  239  240  241
CONECT  281  280  282  283  300
CONECT  292  290  293  296
CONECT  300  281  298  301  302
CONECT  298  299  300  303  278
CONECT  297  283  287  296
CONECT  278  280  298  275  279
CONECT  287  286  288  297
CONECT  275  274  276  277  278
CONECT  288  287  289  290
CONECT  284  283  285  286
CONECT  291  290
CONECT  282  281
CONECT  301  300
CONECT  302  300
CONECT  294  293
CONECT  295  293
CONECT  299  298
CONECT  304  303
CONECT  279  278
CONECT  276  275
CONECT  277  275
CONECT  285  284
CONECT  290  288  291  292
CONECT  293  292  294  295
CONECT  296  292  297
CONECT  286  284  287
CONECT  283  281  284  297
CONECT  272  271
CONECT  273  271
CONECT  303  298  304
CONECT  280  281  278
CONECT  274  271  275
CONECT  289  288
CONECT  271  270  272  273  274
CONECT  306  305  307  308  313
CONECT  308  306  309  310  311
CONECT  313  306  314  315  316
CONECT  317  316  318  319
CONECT  319  317  320  321
CONECT  322  316  321  323
CONECT  307  306
CONECT  309  308
CONECT  310  308
CONECT  314  313
CONECT  315  313
CONECT  318  317
CONECT  320  319
CONECT  323  322
CONECT  312  311
CONECT  316  313  317  322
CONECT  321  319  322
CONECT  321  460
CONECT  311  308  312
CONECT  305  306  324
CONECT  334  353  333  335  336
CONECT  345  346  349  343
CONECT  353  351  354  355  334
CONECT  351  352  353  356  331
CONECT  350  349  336  340
CONECT  331  351  328  332  333
CONECT  340  350  339  341
CONECT  328  327  329  330  331
CONECT  341  340  342  343
CONECT  337  336  338  339
CONECT  344  343
CONECT  335  334
CONECT  354  353
CONECT  355  353
CONECT  347  346
CONECT  348  346
CONECT  352  351
CONECT  332  331
CONECT  329  328
CONECT  330  328
CONECT  338  337
CONECT  343  344  345  341
CONECT  346  345  347  348
CONECT  349  345  350
CONECT  339  337  340
CONECT  336  350  334  337
CONECT  325  324
CONECT  326  324
CONECT  356  351  357
CONECT  333  331  334
CONECT  327  324  328
CONECT  342  341
CONECT  324  305  325  326  327
CONECT  367  366  368  369  386
CONECT  378  376  379  382
CONECT  386  367  384  387  388
CONECT  384  364  385  386  389
CONECT  383  369  373  382
CONECT  364  361  365  366  384
CONECT  373  372  374  383
CONECT  361  360  362  363  364
CONECT  374  373  375  376
CONECT  370  369  371  372
CONECT  377  376
CONECT  368  367
CONECT  387  386
CONECT  388  386
CONECT  380  379
CONECT  381  379
CONECT  385  384
CONECT  365  364
CONECT  362  361
CONECT  363  361
CONECT  371  370
CONECT  376  374  377  378
CONECT  379  378  380  381
CONECT  382  378  383
CONECT  372  370  373
CONECT  369  367  370  383
CONECT  358  357
CONECT  359  357
CONECT  389  384  390
CONECT  366  364  367
CONECT  360  357  361
CONECT  375  374
CONECT  357  356  358  359  360
CONECT  400  399  401  402  419
CONECT  411  409  412  415
CONECT  419  400  417  420  421
CONECT  417  397  418  419  422
CONECT  416  402  406  415
CONECT  397  394  398  399  417
CONECT  406  405  407  416
CONECT  394  393  395  396  397
CONECT  407  406  408  409
CONECT  403  402  404  405
CONECT  410  409
CONECT  401  400
CONECT  420  419
CONECT  421  419
CONECT  413  412
CONECT  414  412
CONECT  418  417
CONECT  398  397
CONECT  395  394
CONECT  396  394
CONECT  404  403
CONECT  409  407  410  411
CONECT  412  411  413  414
CONECT  415  411  416
CONECT  405  403  406
CONECT  402  400  403  416
CONECT  391  390
CONECT  392  390
CONECT  422  417  423
CONECT  399  397  400
CONECT  393  390  394
CONECT  408  407
CONECT  390  389  391  392  393
CONECT  433  432  434  435  452
CONECT  444  442  445  448
CONECT  452  433  450  453  454
CONECT  450  430  451  452  455
CONECT  449  435  439  448
CONECT  430  427  431  432  450
CONECT  439  438  440  449
CONECT  427  426  428  429  430
CONECT  440  439  441  442
CONECT  436  435  437  438
CONECT  443  442
CONECT  434  433
CONECT  453  452
CONECT  454  452
CONECT  446  445
CONECT  447  445
CONECT  451  450
CONECT  456  455
CONECT  431  430
CONECT  428  427
CONECT  429  427
CONECT  437  436
CONECT  442  440  443  444
CONECT  445  444  446  447
CONECT  448  444  449
CONECT  438  436  439
CONECT  435  433  436  449
CONECT  424  423
CONECT  425  423
CONECT  455  450  456
CONECT  432  430  433
CONECT  426  423  427
CONECT  441  440
CONECT  423  422  424  425  426
CONECT  460  477  321   17  169
CONECT  462  461  463  464  469
CONECT  464  462  465  466  467
CONECT  469  462  470  471  472
CONECT  473  472  474  475
CONECT  475  473  476  477
CONECT  478  472  477  479
CONECT  463  462
CONECT  465  464
CONECT  466  464
CONECT  470  469
CONECT  471  469
CONECT  474  473
CONECT  476  475
CONECT  479  478
CONECT  468  467
CONECT  472  469  473  478
CONECT  477  475  478
CONECT  477  460
CONECT  467  464  468
CONECT  461  462  480
CONECT  490  509  489  491  492
CONECT  501  505  499  502
CONECT  509  507  510  511  490
CONECT  507  508  509  512  487
CONECT  506  505  492  496
CONECT  487  507  484  488  489
CONECT  496  506  495  497
CONECT  484  483  485  486  487
CONECT  497  496  498  499
CONECT  493  492  494  495
CONECT  500  499
CONECT  491  490
CONECT  510  509
CONECT  511  509
CONECT  503  502
CONECT  504  502
CONECT  508  507
CONECT  488  487
CONECT  485  484
CONECT  486  484
CONECT  494  493
CONECT  499  497  500  501
CONECT  502  504  501  503
CONECT  505  506  501
CONECT  495  493  496
CONECT  492  506  490  493
CONECT  481  480
CONECT  482  480
CONECT  512  507  513
CONECT  489  487  490
CONECT  483  480  484
CONECT  498  497
CONECT  480  461  481  482  483
CONECT  523  522  524  525  542
CONECT  534  532  535  538
CONECT  542  523  540  543  544
CONECT  540  520  541  542  545
CONECT  539  525  529  538
CONECT  520  517  521  522  540
CONECT  529  528  530  539
CONECT  517  516  518  519  520
CONECT  530  529  531  532
CONECT  526  525  527  528
CONECT  533  532
CONECT  524  523
CONECT  543  542
CONECT  544  542
CONECT  536  535
CONECT  537  535
CONECT  541  540
CONECT  521  520
CONECT  518  517
CONECT  519  517
CONECT  527  526
CONECT  532  530  533  534
CONECT  535  534  536  537
CONECT  538  534  539
CONECT  528  526  529
CONECT  525  523  526  539
CONECT  514  513
CONECT  515  513
CONECT  545  540  546
CONECT  522  520  523
CONECT  516  513  517
CONECT  531  530
CONECT  513  512  514  515  516
CONECT  556  555  557  558  575
CONECT  567  565  568  571
CONECT  575  556  573  576  577
CONECT  573  553  574  575  578
CONECT  572  558  562  571
CONECT  553  550  554  555  573
CONECT  562  561  563  572
CONECT  550  549  551  552  553
CONECT  563  562  564  565
CONECT  559  558  560  561
CONECT  566  565
CONECT  557  556
CONECT  576  575
CONECT  577  575
CONECT  569  568
CONECT  570  568
CONECT  574  573
CONECT  554  553
CONECT  551  550
CONECT  552  550
CONECT  560  559
CONECT  565  563  566  567
CONECT  568  567  569  570
CONECT  571  567  572
CONECT  561  559  562
CONECT  558  556  559  572
CONECT  547  546
CONECT  548  546
CONECT  578  573  579
CONECT  555  553  556
CONECT  549  546  550
CONECT  564  563
CONECT  546  545  547  548  549
CONECT  589  588  590  591  608
CONECT  600  598  601  604
CONECT  608  589  606  609  610
CONECT  606  586  607  608  611
CONECT  605  591  595  604
CONECT  586  583  587  588  606
CONECT  595  594  596  605
CONECT  583  582  584  585  586
CONECT  596  595  597  598
CONECT  592  591  593  594
CONECT  599  598
CONECT  590  589
CONECT  609  608
CONECT  610  608
CONECT  602  601
CONECT  603  601
CONECT  607  606
CONECT  612  611
CONECT  587  586
CONECT  584  583
CONECT  585  583
CONECT  593  592
CONECT  598  596  599  600
CONECT  601  600  602  603
CONECT  604  600  605
CONECT  594  592  595
CONECT  591  589  592  605
CONECT  580  579
CONECT  581  579
CONECT  611  606  612
CONECT  588  586  589
CONECT  582  579  583
CONECT  597  596
CONECT  579  578  580  581  582
END
