# Supplementary material for: Imidazole-modified G-quadruplex DNA as metal-triggered peroxidase
Source: Chem Sci. 2019 Jan 7;10(8):2513–8. doi: 10.1039/c8sc05020a (PMC6399679; doi:10.1039/c8sc05020a)
Supplement: Supplementary file 11 [file SC-010-C8SC05020A-s011.pdb]

HETATM    1  O3' LX5 A   1      47.620  41.050  12.390  1.00  0.00           O
HETATM    2  C1  LX5 A   1      46.530  41.560  11.710  1.00  0.00           C
HETATM    3  H1  LX5 A   1      46.340  40.920  10.850  1.00  0.00           H
HETATM    4  C2  LX5 A   1      46.770  43.010  11.180  1.00  0.00           C
HETATM    5  H21 LX5 A   1      47.600  43.080  10.470  1.00  0.00           H
HETATM    6  H22 LX5 A   1      45.940  43.360  10.580  1.00  0.00           H
HETATM    7  O2  LX5 A   1      47.020  43.940  12.220  1.00  0.00           O
HETATM    8  HO  LX5 A   1      47.910  43.790  12.550  1.00  0.00           H
HETATM    9  C3  LX5 A   1      45.380  41.400  12.740  1.00  0.00           C
HETATM   10  H31 LX5 A   1      45.570  41.990  13.650  1.00  0.00           H
HETATM   11  H32 LX5 A   1      45.420  40.340  12.980  1.00  0.00           H
HETATM   12  N1  LX5 A   1      44.070  41.690  12.190  1.00  0.00           N
HETATM   13  C4  LX5 A   1      43.620  41.630  10.890  1.00  0.00           C
HETATM   14  H4  LX5 A   1      44.170  41.300  10.020  1.00  0.00           H
HETATM   15  C5  LX5 A   1      42.300  42.000  10.890  1.00  0.00           C
HETATM   16  H5  LX5 A   1      41.620  42.070  10.050  1.00  0.00           H
HETATM   17  NX  LX5 A   1      41.890  42.300  12.170  1.00  0.00           N
HETATM   18  C6  LX5 A   1      42.980  42.080  12.910  1.00  0.00           C
HETATM   19  H6  LX5 A   1      42.990  42.180  13.990  1.00  0.00           H
ATOM     20  P   DG  A   2      49.040  40.900  11.750  1.00  0.00           P
ATOM     21  O1P DG  A   2      48.860  40.650  10.300  1.00  0.00           O
ATOM     22  O2P DG  A   2      49.860  39.930  12.550  1.00  0.00           O
ATOM     23  O5' DG  A   2      49.530  42.400  11.970  1.00  0.00           O
ATOM     24  C5' DG  A   2      50.420  42.550  13.040  1.00  0.00           C
ATOM     25 H5'1 DG  A   2      50.070  41.990  13.900  1.00  0.00           H
ATOM     26 H5'2 DG  A   2      51.370  42.150  12.690  1.00  0.00           H
ATOM     27  C4' DG  A   2      50.620  44.010  13.420  1.00  0.00           C
ATOM     28  H4' DG  A   2      51.100  44.460  12.550  1.00  0.00           H
ATOM     29  O4' DG  A   2      49.350  44.630  13.630  1.00  0.00           O
ATOM     30  C1' DG  A   2      49.080  44.690  15.020  1.00  0.00           C
ATOM     31  H1' DG  A   2      49.010  45.740  15.310  1.00  0.00           H
ATOM     32  N9  DG  A   2      47.840  44.010  15.380  1.00  0.00           N
ATOM     33  C8  DG  A   2      47.500  42.680  15.410  1.00  0.00           C
ATOM     34  H8  DG  A   2      48.210  41.900  15.180  1.00  0.00           H
ATOM     35  N7  DG  A   2      46.320  42.430  15.930  1.00  0.00           N
ATOM     36  C5  DG  A   2      45.800  43.690  16.180  1.00  0.00           C
ATOM     37  C6  DG  A   2      44.520  44.120  16.620  1.00  0.00           C
ATOM     38  O6  DG  A   2      43.580  43.370  16.900  1.00  0.00           O
ATOM     39  N1  DG  A   2      44.340  45.490  16.710  1.00  0.00           N
ATOM     40  H1  DG  A   2      43.490  45.850  17.140  1.00  0.00           H
ATOM     41  C2  DG  A   2      45.230  46.360  16.220  1.00  0.00           C
ATOM     42  N2  DG  A   2      44.950  47.640  16.360  1.00  0.00           N
ATOM     43  H21 DG  A   2      44.120  47.900  16.870  1.00  0.00           H
ATOM     44  H22 DG  A   2      45.680  48.320  16.200  1.00  0.00           H
ATOM     45  N3  DG  A   2      46.480  45.980  15.870  1.00  0.00           N
ATOM     46  C4  DG  A   2      46.750  44.620  15.850  1.00  0.00           C
ATOM     47  C3' DG  A   2      51.420  44.230  14.720  1.00  0.00           C
ATOM     48  H3' DG  A   2      52.180  43.440  14.790  1.00  0.00           H
ATOM     49  C2' DG  A   2      50.300  44.050  15.690  1.00  0.00           C
ATOM     50 H2'1 DG  A   2      50.140  42.980  15.870  1.00  0.00           H
ATOM     51 H2'2 DG  A   2      50.560  44.590  16.600  1.00  0.00           H
ATOM     52  O3' DG  A   2      51.980  45.550  14.650  1.00  0.00           O
ATOM     53  P   DG  A   3      52.920  46.180  15.830  1.00  0.00           P
ATOM     54  O1P DG  A   3      53.780  47.180  15.160  1.00  0.00           O
ATOM     55  O2P DG  A   3      53.610  45.050  16.490  1.00  0.00           O
ATOM     56  O5' DG  A   3      51.940  46.840  16.890  1.00  0.00           O
ATOM     57  C5' DG  A   3      51.460  48.140  16.710  1.00  0.00           C
ATOM     58 H5'1 DG  A   3      52.300  48.840  16.670  1.00  0.00           H
ATOM     59 H5'2 DG  A   3      51.010  48.210  15.720  1.00  0.00           H
ATOM     60  C4' DG  A   3      50.480  48.750  17.740  1.00  0.00           C
ATOM     61  H4' DG  A   3      50.360  49.810  17.560  1.00  0.00           H
ATOM     62  O4' DG  A   3      49.210  48.080  17.730  1.00  0.00           O
ATOM     63  C1' DG  A   3      48.790  47.750  19.080  1.00  0.00           C
ATOM     64  H1' DG  A   3      48.500  48.600  19.690  1.00  0.00           H
ATOM     65  N9  DG  A   3      47.740  46.700  19.130  1.00  0.00           N
ATOM     66  C8  DG  A   3      47.890  45.340  18.950  1.00  0.00           C
ATOM     67  H8  DG  A   3      48.880  44.980  18.710  1.00  0.00           H
ATOM     68  N7  DG  A   3      46.840  44.580  19.160  1.00  0.00           N
ATOM     69  C5  DG  A   3      45.910  45.570  19.550  1.00  0.00           C
ATOM     70  C6  DG  A   3      44.590  45.390  20.030  1.00  0.00           C
ATOM     71  O6  DG  A   3      44.030  44.350  20.310  1.00  0.00           O
ATOM     72  N1  DG  A   3      43.830  46.560  20.110  1.00  0.00           N
ATOM     73  H1  DG  A   3      42.860  46.490  20.380  1.00  0.00           H
ATOM     74  C2  DG  A   3      44.450  47.750  20.130  1.00  0.00           C
ATOM     75  N2  DG  A   3      43.720  48.740  20.560  1.00  0.00           N
ATOM     76  H21 DG  A   3      42.730  48.560  20.680  1.00  0.00           H
ATOM     77  H22 DG  A   3      44.150  49.660  20.600  1.00  0.00           H
ATOM     78  N3  DG  A   3      45.730  47.930  19.850  1.00  0.00           N
ATOM     79  C4  DG  A   3      46.420  46.860  19.450  1.00  0.00           C
ATOM     80  C3' DG  A   3      51.030  48.500  19.180  1.00  0.00           C
ATOM     81  H3' DG  A   3      52.080  48.210  19.110  1.00  0.00           H
ATOM     82  C2' DG  A   3      50.130  47.310  19.610  1.00  0.00           C
ATOM     83 H2'1 DG  A   3      50.060  47.140  20.680  1.00  0.00           H
ATOM     84 H2'2 DG  A   3      50.480  46.400  19.120  1.00  0.00           H
ATOM     85  O3' DG  A   3      50.900  49.700  19.930  1.00  0.00           O
ATOM     86  P   DG  A   4      51.140  49.770  21.500  1.00  0.00           P
ATOM     87  O1P DG  A   4      52.000  51.010  21.710  1.00  0.00           O
ATOM     88  O2P DG  A   4      51.680  48.500  22.010  1.00  0.00           O
ATOM     89  O5' DG  A   4      49.590  49.960  22.050  1.00  0.00           O
ATOM     90  C5' DG  A   4      48.750  51.050  21.700  1.00  0.00           C
ATOM     91 H5'1 DG  A   4      48.740  51.170  20.620  1.00  0.00           H
ATOM     92 H5'2 DG  A   4      49.250  51.900  22.150  1.00  0.00           H
ATOM     93  C4' DG  A   4      47.320  51.060  22.280  1.00  0.00           C
ATOM     94  H4' DG  A   4      46.770  51.840  21.760  1.00  0.00           H
ATOM     95  O4' DG  A   4      46.640  49.830  22.060  1.00  0.00           O
ATOM     96  C1' DG  A   4      45.850  49.500  23.200  1.00  0.00           C
ATOM     97  H1' DG  A   4      44.930  50.090  23.260  1.00  0.00           H
ATOM     98  N9  DG  A   4      45.470  48.080  23.270  1.00  0.00           N
ATOM     99  C8  DG  A   4      46.330  47.020  23.170  1.00  0.00           C
ATOM    100  H8  DG  A   4      47.390  47.230  23.060  1.00  0.00           H
ATOM    101  N7  DG  A   4      45.810  45.830  23.300  1.00  0.00           N
ATOM    102  C5  DG  A   4      44.460  46.170  23.530  1.00  0.00           C
ATOM    103  C6  DG  A   4      43.380  45.350  23.640  1.00  0.00           C
ATOM    104  O6  DG  A   4      43.280  44.130  23.370  1.00  0.00           O
ATOM    105  N1  DG  A   4      42.170  45.990  23.970  1.00  0.00           N
ATOM    106  H1  DG  A   4      41.340  45.420  23.950  1.00  0.00           H
ATOM    107  C2  DG  A   4      42.070  47.310  24.240  1.00  0.00           C
ATOM    108  N2  DG  A   4      40.870  47.750  24.530  1.00  0.00           N
ATOM    109  H21 DG  A   4      40.760  48.750  24.610  1.00  0.00           H
ATOM    110  H22 DG  A   4      40.060  47.160  24.430  1.00  0.00           H
ATOM    111  N3  DG  A   4      43.090  48.150  24.000  1.00  0.00           N
ATOM    112  C4  DG  A   4      44.270  47.530  23.660  1.00  0.00           C
ATOM    113  C3' DG  A   4      47.250  51.260  23.810  1.00  0.00           C
ATOM    114  H3' DG  A   4      48.250  51.460  24.210  1.00  0.00           H
ATOM    115  C2' DG  A   4      46.760  49.920  24.350  1.00  0.00           C
ATOM    116 H2'1 DG  A   4      46.180  50.040  25.270  1.00  0.00           H
ATOM    117 H2'2 DG  A   4      47.570  49.200  24.480  1.00  0.00           H
ATOM    118  O3' DG  A   4      46.420  52.350  24.160  1.00  0.00           O
HETATM  119  P   DG3 A   5      46.520  53.020  25.640  1.00  0.00           P
HETATM  120  O1P DG3 A   5      46.200  54.420  25.450  1.00  0.00           O
HETATM  121  O2P DG3 A   5      47.800  52.610  26.250  1.00  0.00           O
HETATM  122  O5' DG3 A   5      45.400  52.380  26.560  1.00  0.00           O
HETATM  123  C5' DG3 A   5      44.060  52.590  26.160  1.00  0.00           C
HETATM  124 H5'1 DG3 A   5      43.950  52.130  25.180  1.00  0.00           H
HETATM  125 H5'2 DG3 A   5      43.870  53.660  26.050  1.00  0.00           H
HETATM  126  C4' DG3 A   5      42.930  52.050  27.000  1.00  0.00           C
HETATM  127  H4' DG3 A   5      42.050  52.670  26.840  1.00  0.00           H
HETATM  128  O4' DG3 A   5      42.680  50.670  26.620  1.00  0.00           O
HETATM  129  C1' DG3 A   5      42.850  49.890  27.790  1.00  0.00           C
HETATM  130  H1' DG3 A   5      41.910  49.950  28.340  1.00  0.00           H
HETATM  131  N9  DG3 A   5      43.330  48.490  27.550  1.00  0.00           N
HETATM  132  C8  DG3 A   5      44.560  48.110  27.150  1.00  0.00           C
HETATM  133  H8  DG3 A   5      45.390  48.790  27.000  1.00  0.00           H
HETATM  134  N7  DG3 A   5      44.710  46.840  26.960  1.00  0.00           N
HETATM  135  C5  DG3 A   5      43.410  46.360  27.180  1.00  0.00           C
HETATM  136  C6  DG3 A   5      42.930  45.020  27.000  1.00  0.00           C
HETATM  137  O6  DG3 A   5      43.540  44.050  26.620  1.00  0.00           O
HETATM  138  N1  DG3 A   5      41.580  44.910  27.310  1.00  0.00           N
HETATM  139  H1  DG3 A   5      41.170  43.990  27.270  1.00  0.00           H
HETATM  140  C2  DG3 A   5      40.770  45.980  27.610  1.00  0.00           C
HETATM  141  N2  DG3 A   5      39.490  45.910  27.350  1.00  0.00           N
HETATM  142  H21 DG3 A   5      39.000  45.070  27.090  1.00  0.00           H
HETATM  143  H22 DG3 A   5      38.980  46.780  27.340  1.00  0.00           H
HETATM  144  N3  DG3 A   5      41.200  47.230  27.800  1.00  0.00           N
HETATM  145  C4  DG3 A   5      42.540  47.350  27.550  1.00  0.00           C
HETATM  146  C3' DG3 A   5      43.180  52.110  28.490  1.00  0.00           C
HETATM  147  H3' DG3 A   5      43.860  52.920  28.760  1.00  0.00           H
HETATM  148  C2' DG3 A   5      43.750  50.660  28.750  1.00  0.00           C
HETATM  149 H2'1 DG3 A   5      44.800  50.650  28.450  1.00  0.00           H
HETATM  150 H2'2 DG3 A   5      43.580  50.320  29.770  1.00  0.00           H
HETATM  151  O3' DG3 A   5      41.920  52.240  29.100  1.00  0.00           O
HETATM  152  H3T DG3 A   5      42.080  52.400  30.030  1.00  0.00           H
HETATM  153  O3' LY5 A   6      38.270  35.310  13.540  1.00  0.00           O
HETATM  154  C1  LY5 A   6      38.410  36.690  13.620  1.00  0.00           C
HETATM  155  H1  LY5 A   6      38.920  36.980  14.530  1.00  0.00           H
HETATM  156  C2  LY5 A   6      36.970  37.210  13.620  1.00  0.00           C
HETATM  157  H21 LY5 A   6      36.960  38.290  13.770  1.00  0.00           H
HETATM  158  H22 LY5 A   6      36.400  36.680  14.380  1.00  0.00           H
HETATM  159  O2  LY5 A   6      36.300  36.890  12.400  1.00  0.00           O
HETATM  160  HO  LY5 A   6      36.050  35.960  12.390  1.00  0.00           H
HETATM  161  C3  LY5 A   6      39.130  37.200  12.380  1.00  0.00           C
HETATM  162  H31 LY5 A   6      38.820  36.620  11.510  1.00  0.00           H
HETATM  163  H32 LY5 A   6      40.200  37.060  12.530  1.00  0.00           H
HETATM  164  N1  LY5 A   6      39.060  38.700  12.050  1.00  0.00           N
HETATM  165  C4  LY5 A   6      38.500  39.370  10.990  1.00  0.00           C
HETATM  166  H4  LY5 A   6      37.910  38.930  10.190  1.00  0.00           H
HETATM  167  C5  LY5 A   6      38.700  40.690  11.070  1.00  0.00           C
HETATM  168  H5  LY5 A   6      38.410  41.430  10.340  1.00  0.00           H
HETATM  169  NY  LY5 A   6      39.350  40.930  12.260  1.00  0.00           N
HETATM  170  C6  LY5 A   6      39.520  39.720  12.830  1.00  0.00           C
HETATM  171  H6  LY5 A   6      40.050  39.520  13.750  1.00  0.00           H
ATOM    172  P   DG  A   7      38.420  34.470  14.830  1.00  0.00           P
ATOM    173  O1P DG  A   7      37.850  33.150  14.490  1.00  0.00           O
ATOM    174  O2P DG  A   7      37.880  35.190  16.040  1.00  0.00           O
ATOM    175  O5' DG  A   7      40.010  34.310  14.840  1.00  0.00           O
ATOM    176  C5' DG  A   7      40.770  33.700  13.780  1.00  0.00           C
ATOM    177 H5'1 DG  A   7      40.640  34.300  12.880  1.00  0.00           H
ATOM    178 H5'2 DG  A   7      40.410  32.690  13.610  1.00  0.00           H
ATOM    179  C4' DG  A   7      42.310  33.700  14.150  1.00  0.00           C
ATOM    180  H4' DG  A   7      42.890  33.210  13.370  1.00  0.00           H
ATOM    181  O4' DG  A   7      42.700  35.030  14.200  1.00  0.00           O
ATOM    182  C1' DG  A   7      42.980  35.460  15.520  1.00  0.00           C
ATOM    183  H1' DG  A   7      44.040  35.640  15.690  1.00  0.00           H
ATOM    184  N9  DG  A   7      42.250  36.750  15.600  1.00  0.00           N
ATOM    185  C8  DG  A   7      40.960  37.040  15.990  1.00  0.00           C
ATOM    186  H8  DG  A   7      40.230  36.250  16.050  1.00  0.00           H
ATOM    187  N7  DG  A   7      40.720  38.280  16.240  1.00  0.00           N
ATOM    188  C5  DG  A   7      41.990  38.870  16.090  1.00  0.00           C
ATOM    189  C6  DG  A   7      42.450  40.160  16.450  1.00  0.00           C
ATOM    190  O6  DG  A   7      41.860  41.080  17.040  1.00  0.00           O
ATOM    191  N1  DG  A   7      43.760  40.390  15.980  1.00  0.00           N
ATOM    192  H1  DG  A   7      44.220  41.240  16.290  1.00  0.00           H
ATOM    193  C2  DG  A   7      44.570  39.420  15.470  1.00  0.00           C
ATOM    194  N2  DG  A   7      45.850  39.680  15.440  1.00  0.00           N
ATOM    195  H21 DG  A   7      46.490  38.950  15.140  1.00  0.00           H
ATOM    196  H22 DG  A   7      46.180  40.590  15.730  1.00  0.00           H
ATOM    197  N3  DG  A   7      44.180  38.180  15.280  1.00  0.00           N
ATOM    198  C4  DG  A   7      42.890  37.950  15.620  1.00  0.00           C
ATOM    199  C3' DG  A   7      42.620  33.050  15.540  1.00  0.00           C
ATOM    200  H3' DG  A   7      41.820  32.370  15.840  1.00  0.00           H
ATOM    201  C2' DG  A   7      42.570  34.300  16.430  1.00  0.00           C
ATOM    202 H2'1 DG  A   7      41.570  34.420  16.850  1.00  0.00           H
ATOM    203 H2'2 DG  A   7      43.200  34.180  17.310  1.00  0.00           H
ATOM    204  O3' DG  A   7      43.910  32.420  15.520  1.00  0.00           O
ATOM    205  P   DG  A   8      44.650  31.640  16.690  1.00  0.00           P
ATOM    206  O1P DG  A   8      45.510  30.650  16.030  1.00  0.00           O
ATOM    207  O2P DG  A   8      43.650  31.220  17.660  1.00  0.00           O
ATOM    208  O5' DG  A   8      45.620  32.700  17.440  1.00  0.00           O
ATOM    209  C5' DG  A   8      46.570  33.360  16.660  1.00  0.00           C
ATOM    210 H5'1 DG  A   8      46.030  33.680  15.770  1.00  0.00           H
ATOM    211 H5'2 DG  A   8      47.360  32.680  16.350  1.00  0.00           H
ATOM    212  C4' DG  A   8      47.110  34.640  17.240  1.00  0.00           C
ATOM    213  H4' DG  A   8      47.820  34.990  16.490  1.00  0.00           H
ATOM    214  O4' DG  A   8      46.090  35.670  17.400  1.00  0.00           O
ATOM    215  C1' DG  A   8      46.650  36.610  18.280  1.00  0.00           C
ATOM    216  H1' DG  A   8      47.480  37.140  17.820  1.00  0.00           H
ATOM    217  N9  DG  A   8      45.540  37.530  18.710  1.00  0.00           N
ATOM    218  C8  DG  A   8      44.190  37.300  18.830  1.00  0.00           C
ATOM    219  H8  DG  A   8      43.750  36.310  18.750  1.00  0.00           H
ATOM    220  N7  DG  A   8      43.460  38.380  19.030  1.00  0.00           N
ATOM    221  C5  DG  A   8      44.400  39.430  18.970  1.00  0.00           C
ATOM    222  C6  DG  A   8      44.300  40.820  19.190  1.00  0.00           C
ATOM    223  O6  DG  A   8      43.360  41.510  19.590  1.00  0.00           O
ATOM    224  N1  DG  A   8      45.480  41.510  18.930  1.00  0.00           N
ATOM    225  H1  DG  A   8      45.500  42.500  19.150  1.00  0.00           H
ATOM    226  C2  DG  A   8      46.680  40.880  18.720  1.00  0.00           C
ATOM    227  N2  DG  A   8      47.730  41.580  18.820  1.00  0.00           N
ATOM    228  H21 DG  A   8      48.630  41.130  18.770  1.00  0.00           H
ATOM    229  H22 DG  A   8      47.630  42.510  19.210  1.00  0.00           H
ATOM    230  N3  DG  A   8      46.850  39.580  18.620  1.00  0.00           N
ATOM    231  C4  DG  A   8      45.670  38.900  18.790  1.00  0.00           C
ATOM    232  C3' DG  A   8      47.840  34.700  18.600  1.00  0.00           C
ATOM    233  H3' DG  A   8      47.710  33.750  19.120  1.00  0.00           H
ATOM    234  C2' DG  A   8      47.220  35.800  19.420  1.00  0.00           C
ATOM    235 H2'1 DG  A   8      47.940  36.400  19.980  1.00  0.00           H
ATOM    236 H2'2 DG  A   8      46.470  35.430  20.120  1.00  0.00           H
ATOM    237  O3' DG  A   8      49.210  34.940  18.310  1.00  0.00           O
ATOM    238  P   DG  A   9      50.300  34.780  19.440  1.00  0.00           P
ATOM    239  O1P DG  A   9      51.530  34.260  18.900  1.00  0.00           O
ATOM    240  O2P DG  A   9      49.680  34.050  20.590  1.00  0.00           O
ATOM    241  O5' DG  A   9      50.550  36.220  19.970  1.00  0.00           O
ATOM    242  C5' DG  A   9      51.240  37.180  19.200  1.00  0.00           C
ATOM    243 H5'1 DG  A   9      50.590  37.430  18.350  1.00  0.00           H
ATOM    244 H5'2 DG  A   9      52.170  36.780  18.810  1.00  0.00           H
ATOM    245  C4' DG  A   9      51.600  38.470  20.000  1.00  0.00           C
ATOM    246  H4' DG  A   9      52.380  39.030  19.480  1.00  0.00           H
ATOM    247  O4' DG  A   9      50.460  39.290  20.180  1.00  0.00           O
ATOM    248  C1' DG  A   9      50.290  39.650  21.540  1.00  0.00           C
ATOM    249  H1' DG  A   9      50.870  40.530  21.800  1.00  0.00           H
ATOM    250  N9  DG  A   9      48.850  39.850  21.810  1.00  0.00           N
ATOM    251  C8  DG  A   9      47.850  38.920  21.790  1.00  0.00           C
ATOM    252  H8  DG  A   9      48.040  37.890  21.520  1.00  0.00           H
ATOM    253  N7  DG  A   9      46.650  39.360  22.040  1.00  0.00           N
ATOM    254  C5  DG  A   9      46.850  40.700  22.200  1.00  0.00           C
ATOM    255  C6  DG  A   9      45.920  41.770  22.460  1.00  0.00           C
ATOM    256  O6  DG  A   9      44.730  41.750  22.660  1.00  0.00           O
ATOM    257  N1  DG  A   9      46.470  43.010  22.360  1.00  0.00           N
ATOM    258  H1  DG  A   9      45.860  43.790  22.550  1.00  0.00           H
ATOM    259  C2  DG  A   9      47.780  43.260  22.130  1.00  0.00           C
ATOM    260  N2  DG  A   9      48.160  44.490  22.190  1.00  0.00           N
ATOM    261  H21 DG  A   9      47.450  45.200  22.270  1.00  0.00           H
ATOM    262  H22 DG  A   9      49.140  44.710  22.230  1.00  0.00           H
ATOM    263  N3  DG  A   9      48.710  42.320  22.040  1.00  0.00           N
ATOM    264  C4  DG  A   9      48.180  41.040  21.980  1.00  0.00           C
ATOM    265  C3' DG  A   9      52.120  38.140  21.390  1.00  0.00           C
ATOM    266  H3' DG  A   9      52.480  37.120  21.410  1.00  0.00           H
ATOM    267  C2' DG  A   9      50.920  38.460  22.280  1.00  0.00           C
ATOM    268 H2'1 DG  A   9      50.290  37.570  22.300  1.00  0.00           H
ATOM    269 H2'2 DG  A   9      51.230  38.740  23.290  1.00  0.00           H
ATOM    270  O3' DG  A   9      53.170  39.060  21.610  1.00  0.00           O
HETATM  271  P   DG3 A  10      54.220  38.960  22.860  1.00  0.00           P
HETATM  272  O1P DG3 A  10      55.610  39.030  22.400  1.00  0.00           O
HETATM  273  O2P DG3 A  10      53.830  37.780  23.670  1.00  0.00           O
HETATM  274  O5' DG3 A  10      53.920  40.270  23.730  1.00  0.00           O
HETATM  275  C5' DG3 A  10      54.170  41.550  23.200  1.00  0.00           C
HETATM  276 H5'1 DG3 A  10      53.870  41.550  22.150  1.00  0.00           H
HETATM  277 H5'2 DG3 A  10      55.230  41.810  23.240  1.00  0.00           H
HETATM  278  C4' DG3 A  10      53.400  42.680  23.890  1.00  0.00           C
HETATM  279  H4' DG3 A  10      53.770  43.590  23.400  1.00  0.00           H
HETATM  280  O4' DG3 A  10      51.990  42.520  23.690  1.00  0.00           O
HETATM  281  C1' DG3 A  10      51.270  42.970  24.860  1.00  0.00           C
HETATM  282  H1' DG3 A  10      51.150  44.060  24.890  1.00  0.00           H
HETATM  283  N9  DG3 A  10      49.960  42.390  25.050  1.00  0.00           N
HETATM  284  C8  DG3 A  10      49.590  41.060  25.090  1.00  0.00           C
HETATM  285  H8  DG3 A  10      50.280  40.230  25.010  1.00  0.00           H
HETATM  286  N7  DG3 A  10      48.300  40.890  25.220  1.00  0.00           N
HETATM  287  C5  DG3 A  10      47.810  42.200  25.340  1.00  0.00           C
HETATM  288  C6  DG3 A  10      46.530  42.730  25.500  1.00  0.00           C
HETATM  289  O6  DG3 A  10      45.470  42.120  25.470  1.00  0.00           O
HETATM  290  N1  DG3 A  10      46.490  44.090  25.740  1.00  0.00           N
HETATM  291  H1  DG3 A  10      45.590  44.530  25.870  1.00  0.00           H
HETATM  292  C2  DG3 A  10      47.610  44.870  25.840  1.00  0.00           C
HETATM  293  N2  DG3 A  10      47.520  46.160  26.080  1.00  0.00           N
HETATM  294  H21 DG3 A  10      46.610  46.560  26.250  1.00  0.00           H
HETATM  295  H22 DG3 A  10      48.380  46.580  26.420  1.00  0.00           H
HETATM  296  N3  DG3 A  10      48.840  44.420  25.600  1.00  0.00           N
HETATM  297  C4  DG3 A  10      48.860  43.090  25.380  1.00  0.00           C
HETATM  298  C3' DG3 A  10      53.550  42.960  25.410  1.00  0.00           C
HETATM  299  H3' DG3 A  10      54.420  42.470  25.840  1.00  0.00           H
HETATM  300  C2' DG3 A  10      52.210  42.520  25.970  1.00  0.00           C
HETATM  301 H2'1 DG3 A  10      52.260  41.430  26.000  1.00  0.00           H
HETATM  302 H2'2 DG3 A  10      51.990  42.810  26.990  1.00  0.00           H
HETATM  303  O3' DG3 A  10      53.700  44.380  25.540  1.00  0.00           O
HETATM  304  H3T DG3 A  10      52.890  44.730  25.930  1.00  0.00           H
HETATM  305  O3' LX5 A  11      33.450  43.900  15.350  1.00  0.00           O
HETATM  306  C1  LX5 A  11      33.410  43.330  14.090  1.00  0.00           C
HETATM  307  H1  LX5 A  11      33.570  44.050  13.300  1.00  0.00           H
HETATM  308  C2  LX5 A  11      32.040  42.690  13.790  1.00  0.00           C
HETATM  309  H21 LX5 A  11      31.210  43.340  14.080  1.00  0.00           H
HETATM  310  H22 LX5 A  11      32.020  42.480  12.720  1.00  0.00           H
HETATM  311  O2  LX5 A  11      31.870  41.460  14.450  1.00  0.00           O
HETATM  312  HO  LX5 A  11      31.830  41.590  15.400  1.00  0.00           H
HETATM  313  C3  LX5 A  11      34.540  42.280  14.040  1.00  0.00           C
HETATM  314  H31 LX5 A  11      34.380  41.740  13.110  1.00  0.00           H
HETATM  315  H32 LX5 A  11      34.420  41.660  14.930  1.00  0.00           H
HETATM  316  N1  LX5 A  11      35.910  42.900  14.060  1.00  0.00           N
HETATM  317  C4  LX5 A  11      36.370  44.010  14.780  1.00  0.00           C
HETATM  318  H4  LX5 A  11      35.710  44.610  15.400  1.00  0.00           H
HETATM  319  C5  LX5 A  11      37.660  44.260  14.450  1.00  0.00           C
HETATM  320  H5  LX5 A  11      38.250  45.100  14.790  1.00  0.00           H
HETATM  321  NX  LX5 A  11      38.040  43.290  13.520  1.00  0.00           N
HETATM  322  C6  LX5 A  11      36.950  42.590  13.270  1.00  0.00           C
HETATM  323  H6  LX5 A  11      36.960  41.810  12.510  1.00  0.00           H
ATOM    324  P   DG  A  12      32.570  45.110  15.750  1.00  0.00           P
ATOM    325  O1P DG  A  12      32.120  45.780  14.550  1.00  0.00           O
ATOM    326  O2P DG  A  12      33.370  45.860  16.740  1.00  0.00           O
ATOM    327  O5' DG  A  12      31.260  44.550  16.410  1.00  0.00           O
ATOM    328  C5' DG  A  12      31.240  43.940  17.700  1.00  0.00           C
ATOM    329 H5'1 DG  A  12      32.110  44.270  18.260  1.00  0.00           H
ATOM    330 H5'2 DG  A  12      30.350  44.270  18.230  1.00  0.00           H
ATOM    331  C4' DG  A  12      31.340  42.410  17.740  1.00  0.00           C
ATOM    332  H4' DG  A  12      30.550  41.910  17.170  1.00  0.00           H
ATOM    333  O4' DG  A  12      32.580  42.140  17.140  1.00  0.00           O
ATOM    334  C1' DG  A  12      33.480  41.580  18.060  1.00  0.00           C
ATOM    335  H1' DG  A  12      33.570  40.550  17.730  1.00  0.00           H
ATOM    336  N9  DG  A  12      34.810  42.190  18.000  1.00  0.00           N
ATOM    337  C8  DG  A  12      35.030  43.500  18.150  1.00  0.00           C
ATOM    338  H8  DG  A  12      34.250  44.200  18.400  1.00  0.00           H
ATOM    339  N7  DG  A  12      36.290  43.860  17.980  1.00  0.00           N
ATOM    340  C5  DG  A  12      36.910  42.640  17.710  1.00  0.00           C
ATOM    341  C6  DG  A  12      38.260  42.380  17.410  1.00  0.00           C
ATOM    342  O6  DG  A  12      39.250  43.150  17.400  1.00  0.00           O
ATOM    343  N1  DG  A  12      38.520  41.040  17.220  1.00  0.00           N
ATOM    344  H1  DG  A  12      39.470  40.810  16.960  1.00  0.00           H
ATOM    345  C2  DG  A  12      37.540  40.060  17.330  1.00  0.00           C
ATOM    346  N2  DG  A  12      37.910  38.840  17.040  1.00  0.00           N
ATOM    347  H21 DG  A  12      37.200  38.130  17.040  1.00  0.00           H
ATOM    348  H22 DG  A  12      38.880  38.650  16.810  1.00  0.00           H
ATOM    349  N3  DG  A  12      36.260  40.330  17.470  1.00  0.00           N
ATOM    350  C4  DG  A  12      36.000  41.620  17.680  1.00  0.00           C
ATOM    351  C3' DG  A  12      31.340  41.810  19.150  1.00  0.00           C
ATOM    352  H3' DG  A  12      30.890  42.490  19.880  1.00  0.00           H
ATOM    353  C2' DG  A  12      32.840  41.650  19.450  1.00  0.00           C
ATOM    354 H2'1 DG  A  12      33.220  42.510  20.000  1.00  0.00           H
ATOM    355 H2'2 DG  A  12      33.120  40.780  20.040  1.00  0.00           H
ATOM    356  O3' DG  A  12      30.590  40.570  19.150  1.00  0.00           O
ATOM    357  P   DG  A  13      30.380  39.760  20.460  1.00  0.00           P
ATOM    358  O1P DG  A  13      29.340  38.820  20.140  1.00  0.00           O
ATOM    359  O2P DG  A  13      30.190  40.770  21.520  1.00  0.00           O
ATOM    360  O5' DG  A  13      31.750  38.930  20.700  1.00  0.00           O
ATOM    361  C5' DG  A  13      32.180  37.910  19.810  1.00  0.00           C
ATOM    362 H5'1 DG  A  13      31.480  37.080  19.900  1.00  0.00           H
ATOM    363 H5'2 DG  A  13      32.250  38.290  18.790  1.00  0.00           H
ATOM    364  C4' DG  A  13      33.560  37.420  20.220  1.00  0.00           C
ATOM    365  H4' DG  A  13      33.710  36.510  19.630  1.00  0.00           H
ATOM    366  O4' DG  A  13      34.540  38.440  19.880  1.00  0.00           O
ATOM    367  C1' DG  A  13      35.640  38.200  20.740  1.00  0.00           C
ATOM    368  H1' DG  A  13      36.140  37.290  20.430  1.00  0.00           H
ATOM    369  N9  DG  A  13      36.600  39.320  20.760  1.00  0.00           N
ATOM    370  C8  DG  A  13      36.380  40.670  20.960  1.00  0.00           C
ATOM    371  H8  DG  A  13      35.400  41.040  21.210  1.00  0.00           H
ATOM    372  N7  DG  A  13      37.430  41.410  20.760  1.00  0.00           N
ATOM    373  C5  DG  A  13      38.450  40.460  20.560  1.00  0.00           C
ATOM    374  C6  DG  A  13      39.830  40.580  20.270  1.00  0.00           C
ATOM    375  O6  DG  A  13      40.570  41.540  20.120  1.00  0.00           O
ATOM    376  N1  DG  A  13      40.490  39.400  20.000  1.00  0.00           N
ATOM    377  H1  DG  A  13      41.450  39.420  19.690  1.00  0.00           H
ATOM    378  C2  DG  A  13      39.870  38.230  19.990  1.00  0.00           C
ATOM    379  N2  DG  A  13      40.590  37.150  19.730  1.00  0.00           N
ATOM    380  H21 DG  A  13      41.580  37.210  19.560  1.00  0.00           H
ATOM    381  H22 DG  A  13      40.110  36.260  19.770  1.00  0.00           H
ATOM    382  N3  DG  A  13      38.630  37.990  20.330  1.00  0.00           N
ATOM    383  C4  DG  A  13      37.970  39.170  20.590  1.00  0.00           C
ATOM    384  C3' DG  A  13      33.760  37.060  21.700  1.00  0.00           C
ATOM    385  H3' DG  A  13      32.900  37.350  22.290  1.00  0.00           H
ATOM    386  C2' DG  A  13      34.940  38.010  22.090  1.00  0.00           C
ATOM    387 H2'1 DG  A  13      35.650  37.590  22.800  1.00  0.00           H
ATOM    388 H2'2 DG  A  13      34.590  39.000  22.400  1.00  0.00           H
ATOM    389  O3' DG  A  13      33.910  35.640  21.790  1.00  0.00           O
ATOM    390  P   DG  A  14      34.450  34.930  23.090  1.00  0.00           P
ATOM    391  O1P DG  A  14      33.910  33.530  22.990  1.00  0.00           O
ATOM    392  O2P DG  A  14      34.210  35.790  24.270  1.00  0.00           O
ATOM    393  O5' DG  A  14      36.010  34.870  22.770  1.00  0.00           O
ATOM    394  C5' DG  A  14      36.590  34.210  21.660  1.00  0.00           C
ATOM    395 H5'1 DG  A  14      36.180  33.190  21.620  1.00  0.00           H
ATOM    396 H5'2 DG  A  14      36.360  34.700  20.720  1.00  0.00           H
ATOM    397  C4' DG  A  14      38.100  34.050  21.760  1.00  0.00           C
ATOM    398  H4' DG  A  14      38.400  33.500  20.870  1.00  0.00           H
ATOM    399  O4' DG  A  14      38.740  35.300  21.810  1.00  0.00           O
ATOM    400  C1' DG  A  14      39.860  35.270  22.700  1.00  0.00           C
ATOM    401  H1' DG  A  14      40.700  34.750  22.240  1.00  0.00           H
ATOM    402  N9  DG  A  14      40.190  36.650  23.000  1.00  0.00           N
ATOM    403  C8  DG  A  14      39.330  37.660  23.260  1.00  0.00           C
ATOM    404  H8  DG  A  14      38.260  37.480  23.240  1.00  0.00           H
ATOM    405  N7  DG  A  14      39.850  38.860  23.420  1.00  0.00           N
ATOM    406  C5  DG  A  14      41.190  38.590  23.270  1.00  0.00           C
ATOM    407  C6  DG  A  14      42.270  39.510  23.200  1.00  0.00           C
ATOM    408  O6  DG  A  14      42.340  40.720  23.350  1.00  0.00           O
ATOM    409  N1  DG  A  14      43.420  38.900  22.770  1.00  0.00           N
ATOM    410  H1  DG  A  14      44.240  39.490  22.800  1.00  0.00           H
ATOM    411  C2  DG  A  14      43.590  37.560  22.530  1.00  0.00           C
ATOM    412  N2  DG  A  14      44.840  37.210  22.360  1.00  0.00           N
ATOM    413  H21 DG  A  14      45.060  36.230  22.340  1.00  0.00           H
ATOM    414  H22 DG  A  14      45.530  37.950  22.310  1.00  0.00           H
ATOM    415  N3  DG  A  14      42.600  36.660  22.610  1.00  0.00           N
ATOM    416  C4  DG  A  14      41.420  37.250  22.950  1.00  0.00           C
ATOM    417  C3' DG  A  14      38.650  33.320  22.990  1.00  0.00           C
ATOM    418  H3' DG  A  14      37.830  32.880  23.550  1.00  0.00           H
ATOM    419  C2' DG  A  14      39.350  34.380  23.830  1.00  0.00           C
ATOM    420 H2'1 DG  A  14      38.610  34.850  24.470  1.00  0.00           H
ATOM    421 H2'2 DG  A  14      40.210  33.980  24.370  1.00  0.00           H
ATOM    422  O3' DG  A  14      39.570  32.350  22.610  1.00  0.00           O
HETATM  423  P   DG3 A  15      39.970  31.190  23.640  1.00  0.00           P
HETATM  424  O1P DG3 A  15      40.290  30.020  22.780  1.00  0.00           O
HETATM  425  O2P DG3 A  15      38.930  31.140  24.700  1.00  0.00           O
HETATM  426  O5' DG3 A  15      41.370  31.640  24.290  1.00  0.00           O
HETATM  427  C5' DG3 A  15      42.560  31.750  23.460  1.00  0.00           C
HETATM  428 H5'1 DG3 A  15      42.330  32.480  22.690  1.00  0.00           H
HETATM  429 H5'2 DG3 A  15      42.880  30.780  23.070  1.00  0.00           H
HETATM  430  C4' DG3 A  15      43.700  32.350  24.200  1.00  0.00           C
HETATM  431  H4' DG3 A  15      44.630  32.060  23.710  1.00  0.00           H
HETATM  432  O4' DG3 A  15      43.620  33.770  24.210  1.00  0.00           O
HETATM  433  C1' DG3 A  15      43.830  34.260  25.500  1.00  0.00           C
HETATM  434  H1' DG3 A  15      44.900  34.320  25.660  1.00  0.00           H
HETATM  435  N9  DG3 A  15      43.240  35.580  25.760  1.00  0.00           N
HETATM  436  C8  DG3 A  15      41.930  35.960  26.110  1.00  0.00           C
HETATM  437  H8  DG3 A  15      41.130  35.250  26.220  1.00  0.00           H
HETATM  438  N7  DG3 A  15      41.760  37.250  26.320  1.00  0.00           N
HETATM  439  C5  DG3 A  15      43.070  37.710  26.100  1.00  0.00           C
HETATM  440  C6  DG3 A  15      43.580  39.040  26.090  1.00  0.00           C
HETATM  441  O6  DG3 A  15      42.940  40.090  26.240  1.00  0.00           O
HETATM  442  N1  DG3 A  15      44.930  39.210  25.840  1.00  0.00           N
HETATM  443  H1  DG3 A  15      45.320  40.140  25.960  1.00  0.00           H
HETATM  444  C2  DG3 A  15      45.720  38.130  25.660  1.00  0.00           C
HETATM  445  N2  DG3 A  15      47.000  38.260  25.530  1.00  0.00           N
HETATM  446  H21 DG3 A  15      47.460  37.520  25.020  1.00  0.00           H
HETATM  447  H22 DG3 A  15      47.400  39.180  25.540  1.00  0.00           H
HETATM  448  N3  DG3 A  15      45.300  36.870  25.580  1.00  0.00           N
HETATM  449  C4  DG3 A  15      43.990  36.710  25.890  1.00  0.00           C
HETATM  450  C3' DG3 A  15      43.840  31.880  25.700  1.00  0.00           C
HETATM  451  H3' DG3 A  15      43.230  31.030  26.020  1.00  0.00           H
HETATM  452  C2' DG3 A  15      43.300  33.150  26.360  1.00  0.00           C
HETATM  453 H2'1 DG3 A  15      42.210  33.140  26.290  1.00  0.00           H
HETATM  454 H2'2 DG3 A  15      43.610  33.290  27.390  1.00  0.00           H
HETATM  455  O3' DG3 A  15      45.200  31.670  25.920  1.00  0.00           O
HETATM  456  H3T DG3 A  15      45.330  31.130  26.700  1.00  0.00           H
HETATM  457  O3' LY5 A  16      40.930  50.630  13.090  1.00  0.00           O
HETATM  458  C1  LY5 A  16      41.570  49.360  13.340  1.00  0.00           C
HETATM  459  H1  LY5 A  16      42.010  49.340  14.340  1.00  0.00           H
HETATM  460  C2  LY5 A  16      42.720  49.050  12.330  1.00  0.00           C
HETATM  461  H21 LY5 A  16      43.270  48.230  12.790  1.00  0.00           H
HETATM  462  H22 LY5 A  16      43.400  49.890  12.190  1.00  0.00           H
HETATM  463  O2  LY5 A  16      42.260  48.610  11.050  1.00  0.00           O
HETATM  464  HO  LY5 A  16      41.730  49.310  10.670  1.00  0.00           H
HETATM  465  C3  LY5 A  16      40.390  48.370  13.360  1.00  0.00           C
HETATM  466  H31 LY5 A  16      39.880  48.690  14.270  1.00  0.00           H
HETATM  467  H32 LY5 A  16      39.710  48.500  12.510  1.00  0.00           H
HETATM  468  N1  LY5 A  16      40.650  46.910  13.510  1.00  0.00           N
HETATM  469  C4  LY5 A  16      41.580  46.380  14.420  1.00  0.00           C
HETATM  470  H4  LY5 A  16      42.240  46.960  15.040  1.00  0.00           H
HETATM  471  C5  LY5 A  16      41.540  45.030  14.270  1.00  0.00           C
HETATM  472  H5  LY5 A  16      42.160  44.340  14.820  1.00  0.00           H
HETATM  473  NY  LY5 A  16      40.630  44.660  13.290  1.00  0.00           N
HETATM  474  C6  LY5 A  16      40.150  45.850  12.870  1.00  0.00           C
HETATM  475  H6  LY5 A  16      39.510  45.930  12.010  1.00  0.00           H
ATOM    476  P   DG  A  17      41.630  51.930  13.610  1.00  0.00           P
ATOM    477  O1P DG  A  17      41.240  53.040  12.700  1.00  0.00           O
ATOM    478  O2P DG  A  17      43.050  51.630  13.810  1.00  0.00           O
ATOM    479  O5' DG  A  17      40.960  52.290  15.060  1.00  0.00           O
ATOM    480  C5' DG  A  17      39.690  52.870  15.220  1.00  0.00           C
ATOM    481 H5'1 DG  A  17      38.970  52.350  14.570  1.00  0.00           H
ATOM    482 H5'2 DG  A  17      39.690  53.900  14.880  1.00  0.00           H
ATOM    483  C4' DG  A  17      39.140  52.700  16.600  1.00  0.00           C
ATOM    484  H4' DG  A  17      38.170  53.190  16.630  1.00  0.00           H
ATOM    485  O4' DG  A  17      39.020  51.310  16.860  1.00  0.00           O
ATOM    486  C1' DG  A  17      39.930  50.970  17.920  1.00  0.00           C
ATOM    487  H1' DG  A  17      39.320  50.820  18.810  1.00  0.00           H
ATOM    488  N9  DG  A  17      40.660  49.690  17.640  1.00  0.00           N
ATOM    489  C8  DG  A  17      41.970  49.450  17.340  1.00  0.00           C
ATOM    490  H8  DG  A  17      42.660  50.270  17.220  1.00  0.00           H
ATOM    491  N7  DG  A  17      42.290  48.170  17.310  1.00  0.00           N
ATOM    492  C5  DG  A  17      41.040  47.550  17.520  1.00  0.00           C
ATOM    493  C6  DG  A  17      40.710  46.170  17.630  1.00  0.00           C
ATOM    494  O6  DG  A  17      41.530  45.240  17.680  1.00  0.00           O
ATOM    495  N1  DG  A  17      39.380  45.900  17.690  1.00  0.00           N
ATOM    496  H1  DG  A  17      39.110  44.930  17.590  1.00  0.00           H
ATOM    497  C2  DG  A  17      38.460  46.880  17.620  1.00  0.00           C
ATOM    498  N2  DG  A  17      37.220  46.540  17.560  1.00  0.00           N
ATOM    499  H21 DG  A  17      36.890  45.580  17.660  1.00  0.00           H
ATOM    500  H22 DG  A  17      36.550  47.260  17.340  1.00  0.00           H
ATOM    501  N3  DG  A  17      38.690  48.200  17.540  1.00  0.00           N
ATOM    502  C4  DG  A  17      40.030  48.470  17.550  1.00  0.00           C
ATOM    503  C3' DG  A  17      39.890  53.300  17.780  1.00  0.00           C
ATOM    504  H3' DG  A  17      40.470  54.150  17.430  1.00  0.00           H
ATOM    505  C2' DG  A  17      40.830  52.160  18.130  1.00  0.00           C
ATOM    506 H2'1 DG  A  17      41.680  52.140  17.450  1.00  0.00           H
ATOM    507 H2'2 DG  A  17      41.210  52.160  19.150  1.00  0.00           H
ATOM    508  O3' DG  A  17      38.960  53.590  18.800  1.00  0.00           O
ATOM    509  P   DG  A  18      39.340  54.140  20.210  1.00  0.00           P
ATOM    510  O1P DG  A  18      38.110  54.720  20.880  1.00  0.00           O
ATOM    511  O2P DG  A  18      40.590  54.930  20.080  1.00  0.00           O
ATOM    512  O5' DG  A  18      39.670  52.810  21.000  1.00  0.00           O
ATOM    513  C5' DG  A  18      38.970  52.300  22.110  1.00  0.00           C
ATOM    514 H5'1 DG  A  18      39.600  51.570  22.620  1.00  0.00           H
ATOM    515 H5'2 DG  A  18      38.670  53.090  22.800  1.00  0.00           H
ATOM    516  C4' DG  A  18      37.750  51.500  21.630  1.00  0.00           C
ATOM    517  H4' DG  A  18      37.040  52.170  21.140  1.00  0.00           H
ATOM    518  O4' DG  A  18      38.220  50.460  20.780  1.00  0.00           O
ATOM    519  C1' DG  A  18      37.850  49.170  21.330  1.00  0.00           C
ATOM    520  H1' DG  A  18      36.930  48.810  20.880  1.00  0.00           H
ATOM    521  N9  DG  A  18      38.960  48.190  21.110  1.00  0.00           N
ATOM    522  C8  DG  A  18      40.310  48.430  21.040  1.00  0.00           C
ATOM    523  H8  DG  A  18      40.730  49.430  21.110  1.00  0.00           H
ATOM    524  N7  DG  A  18      40.980  47.320  20.870  1.00  0.00           N
ATOM    525  C5  DG  A  18      40.000  46.320  20.810  1.00  0.00           C
ATOM    526  C6  DG  A  18      40.060  44.920  20.630  1.00  0.00           C
ATOM    527  O6  DG  A  18      41.050  44.190  20.490  1.00  0.00           O
ATOM    528  N1  DG  A  18      38.850  44.270  20.740  1.00  0.00           N
ATOM    529  H1  DG  A  18      38.900  43.260  20.680  1.00  0.00           H
ATOM    530  C2  DG  A  18      37.640  44.950  20.840  1.00  0.00           C
ATOM    531  N2  DG  A  18      36.600  44.210  21.050  1.00  0.00           N
ATOM    532  H21 DG  A  18      35.690  44.610  21.270  1.00  0.00           H
ATOM    533  H22 DG  A  18      36.730  43.210  21.030  1.00  0.00           H
ATOM    534  N3  DG  A  18      37.520  46.290  20.950  1.00  0.00           N
ATOM    535  C4  DG  A  18      38.750  46.870  20.920  1.00  0.00           C
ATOM    536  C3' DG  A  18      37.060  50.870  22.820  1.00  0.00           C
ATOM    537  H3' DG  A  18      37.360  51.430  23.710  1.00  0.00           H
ATOM    538  C2' DG  A  18      37.680  49.480  22.850  1.00  0.00           C
ATOM    539 H2'1 DG  A  18      38.650  49.540  23.340  1.00  0.00           H
ATOM    540 H2'2 DG  A  18      37.050  48.800  23.410  1.00  0.00           H
ATOM    541  O3' DG  A  18      35.640  50.810  22.640  1.00  0.00           O
ATOM    542  P   DG  A  19      34.720  50.570  23.910  1.00  0.00           P
ATOM    543  O1P DG  A  19      33.410  51.040  23.510  1.00  0.00           O
ATOM    544  O2P DG  A  19      35.360  51.120  25.120  1.00  0.00           O
ATOM    545  O5' DG  A  19      34.590  49.010  24.180  1.00  0.00           O
ATOM    546  C5' DG  A  19      33.840  48.230  23.300  1.00  0.00           C
ATOM    547 H5'1 DG  A  19      34.170  48.350  22.270  1.00  0.00           H
ATOM    548 H5'2 DG  A  19      32.800  48.540  23.360  1.00  0.00           H
ATOM    549  C4' DG  A  19      33.810  46.750  23.700  1.00  0.00           C
ATOM    550  H4' DG  A  19      32.990  46.300  23.160  1.00  0.00           H
ATOM    551  O4' DG  A  19      34.980  46.070  23.400  1.00  0.00           O
ATOM    552  C1' DG  A  19      35.370  45.300  24.530  1.00  0.00           C
ATOM    553  H1' DG  A  19      34.810  44.370  24.520  1.00  0.00           H
ATOM    554  N9  DG  A  19      36.820  45.050  24.420  1.00  0.00           N
ATOM    555  C8  DG  A  19      37.840  45.970  24.330  1.00  0.00           C
ATOM    556  H8  DG  A  19      37.680  47.020  24.570  1.00  0.00           H
ATOM    557  N7  DG  A  19      39.030  45.460  24.180  1.00  0.00           N
ATOM    558  C5  DG  A  19      38.760  44.110  24.040  1.00  0.00           C
ATOM    559  C6  DG  A  19      39.680  43.030  23.850  1.00  0.00           C
ATOM    560  O6  DG  A  19      40.880  43.070  23.710  1.00  0.00           O
ATOM    561  N1  DG  A  19      39.060  41.840  23.780  1.00  0.00           N
ATOM    562  H1  DG  A  19      39.630  41.050  23.500  1.00  0.00           H
ATOM    563  C2  DG  A  19      37.730  41.620  24.090  1.00  0.00           C
ATOM    564  N2  DG  A  19      37.400  40.330  24.150  1.00  0.00           N
ATOM    565  H21 DG  A  19      36.480  40.070  24.460  1.00  0.00           H
ATOM    566  H22 DG  A  19      38.150  39.650  24.140  1.00  0.00           H
ATOM    567  N3  DG  A  19      36.860  42.580  24.410  1.00  0.00           N
ATOM    568  C4  DG  A  19      37.430  43.820  24.260  1.00  0.00           C
ATOM    569  C3' DG  A  19      33.620  46.500  25.220  1.00  0.00           C
ATOM    570  H3' DG  A  19      33.290  47.400  25.730  1.00  0.00           H
ATOM    571  C2' DG  A  19      35.010  46.120  25.750  1.00  0.00           C
ATOM    572 H2'1 DG  A  19      35.680  46.970  25.890  1.00  0.00           H
ATOM    573 H2'2 DG  A  19      34.950  45.480  26.630  1.00  0.00           H
ATOM    574  O3' DG  A  19      32.640  45.500  25.350  1.00  0.00           O
HETATM  575  P   DG3 A  20      31.900  45.170  26.670  1.00  0.00           P
HETATM  576  O1P DG3 A  20      30.450  45.230  26.380  1.00  0.00           O
HETATM  577  O2P DG3 A  20      32.380  46.130  27.650  1.00  0.00           O
HETATM  578  O5' DG3 A  20      32.310  43.770  27.180  1.00  0.00           O
HETATM  579  C5' DG3 A  20      32.080  42.610  26.440  1.00  0.00           C
HETATM  580 H5'1 DG3 A  20      31.000  42.460  26.510  1.00  0.00           H
HETATM  581 H5'2 DG3 A  20      32.290  42.760  25.380  1.00  0.00           H
HETATM  582  C4' DG3 A  20      32.850  41.410  26.930  1.00  0.00           C
HETATM  583  H4' DG3 A  20      32.480  40.570  26.350  1.00  0.00           H
HETATM  584  O4' DG3 A  20      34.240  41.500  26.680  1.00  0.00           O
HETATM  585  C1' DG3 A  20      34.930  41.180  27.890  1.00  0.00           C
HETATM  586  H1' DG3 A  20      35.040  40.100  27.960  1.00  0.00           H
HETATM  587  N9  DG3 A  20      36.290  41.820  27.830  1.00  0.00           N
HETATM  588  C8  DG3 A  20      36.670  43.150  27.960  1.00  0.00           C
HETATM  589  H8  DG3 A  20      35.950  43.940  28.160  1.00  0.00           H
HETATM  590  N7  DG3 A  20      37.950  43.340  27.770  1.00  0.00           N
HETATM  591  C5  DG3 A  20      38.430  42.030  27.510  1.00  0.00           C
HETATM  592  C6  DG3 A  20      39.680  41.530  27.120  1.00  0.00           C
HETATM  593  O6  DG3 A  20      40.710  42.150  26.920  1.00  0.00           O
HETATM  594  N1  DG3 A  20      39.730  40.160  26.910  1.00  0.00           N
HETATM  595  H1  DG3 A  20      40.570  39.690  26.580  1.00  0.00           H
HETATM  596  C2  DG3 A  20      38.690  39.340  26.960  1.00  0.00           C
HETATM  597  N2  DG3 A  20      38.920  38.130  26.580  1.00  0.00           N
HETATM  598  H21 DG3 A  20      39.860  37.790  26.480  1.00  0.00           H
HETATM  599  H22 DG3 A  20      38.120  37.540  26.770  1.00  0.00           H
HETATM  600  N3  DG3 A  20      37.480  39.720  27.300  1.00  0.00           N
HETATM  601  C4  DG3 A  20      37.420  41.080  27.560  1.00  0.00           C
HETATM  602  C3' DG3 A  20      32.700  41.180  28.450  1.00  0.00           C
HETATM  603  H3' DG3 A  20      31.800  41.670  28.820  1.00  0.00           H
HETATM  604  C2' DG3 A  20      34.000  41.680  28.990  1.00  0.00           C
HETATM  605 H2'1 DG3 A  20      33.910  42.770  29.050  1.00  0.00           H
HETATM  606 H2'2 DG3 A  20      34.060  41.240  29.980  1.00  0.00           H
HETATM  607  O3' DG3 A  20      32.620  39.780  28.800  1.00  0.00           O
HETATM  608  H3T DG3 A  20      32.880  39.660  29.720  1.00  0.00           H
HETATM  609 NA   NA     21      42.590  42.630  21.660  1.00  0.00          Na
HETATM  610 NA   NA     22      41.690  42.990  18.440  1.00  0.00          Na
HETATM  611 NA   NA     23      43.030  42.340  25.030  1.00  0.00          Na
HETATM  612 CU   CUM A  24      39.970  42.770  12.850  1.00  0.00          Cu
CONECT    2    4    3    1    9
CONECT    4    7    6    5    2
CONECT    9    2   10   11   12
CONECT   13   12   14   15
CONECT   15   13   16   17
CONECT   18   12   17   19
CONECT    3    2
CONECT    5    4
CONECT    6    4
CONECT   10    9
CONECT   11    9
CONECT   14   13
CONECT   16   15
CONECT   19   18
CONECT    8    7
CONECT   12    9   13   18
CONECT   17   15   18
CONECT   17  612
CONECT    7    4    8
CONECT    1    2   20
CONECT   30   29   31   32   49
CONECT   41   39   42   45
CONECT   49   30   47   50   51
CONECT   47   27   48   49   52
CONECT   46   32   36   45
CONECT   27   24   28   29   47
CONECT   36   35   37   46
CONECT   24   23   25   26   27
CONECT   37   36   38   39
CONECT   33   32   34   35
CONECT   40   39
CONECT   31   30
CONECT   50   49
CONECT   51   49
CONECT   43   42
CONECT   44   42
CONECT   48   47
CONECT   28   27
CONECT   25   24
CONECT   26   24
CONECT   34   33
CONECT   39   37   40   41
CONECT   42   41   43   44
CONECT   45   41   46
CONECT   35   33   36
CONECT   32   30   33   46
CONECT   21   20
CONECT   22   20
CONECT   52   47   53
CONECT   29   27   30
CONECT   23   20   24
CONECT   38   37
CONECT   20    1   21   22   23
CONECT   63   82   62   64   65
CONECT   74   72   75   78
CONECT   82   80   83   84   63
CONECT   80   81   82   85   60
CONECT   79   78   65   69
CONECT   60   80   57   61   62
CONECT   69   79   68   70
CONECT   57   56   58   59   60
CONECT   70   72   69   71
CONECT   66   65   67   68
CONECT   73   72
CONECT   64   63
CONECT   83   82
CONECT   84   82
CONECT   76   75
CONECT   77   75
CONECT   81   80
CONECT   61   60
CONECT   58   57
CONECT   59   57
CONECT   67   66
CONECT   72   73   74   70
CONECT   75   74   76   77
CONECT   78   74   79
CONECT   68   66   69
CONECT   65   79   63   66
CONECT   54   53
CONECT   55   53
CONECT   85   80   86
CONECT   62   60   63
CONECT   56   57   53
CONECT   71   70
CONECT   53   56   52   54   55
CONECT   96  115   95   97   98
CONECT  107  105  108  111
CONECT  115  113  116  117   96
CONECT  113  114  115  118   93
CONECT  112  111   98  102
CONECT   93  113   90   94   95
CONECT  102  112  101  103
CONECT   90   89   91   92   93
CONECT  103  104  105  102
CONECT   99   98  100  101
CONECT  106  105
CONECT   97   96
CONECT  116  115
CONECT  117  115
CONECT  109  108
CONECT  110  108
CONECT  114  113
CONECT   94   93
CONECT   91   90
CONECT   92   90
CONECT  100   99
CONECT  105  106  107  103
CONECT  108  107  109  110
CONECT  111  107  112
CONECT  101   99  102
CONECT   98  112   96   99
CONECT   87   86
CONECT   88   86
CONECT  118  113  119
CONECT   95   93   96
CONECT   89   86   90
CONECT  104  103
CONECT   86   85   87   88   89
CONECT  129  148  128  130  131
CONECT  140  138  141  144
CONECT  148  146  149  150  129
CONECT  146  147  148  151  126
CONECT  145  144  131  135
CONECT  126  146  123  127  128
CONECT  135  136  145  134
CONECT  123  122  124  125  126
CONECT  136  137  138  135
CONECT  132  131  133  134
CONECT  139  138
CONECT  130  129
CONECT  149  148
CONECT  150  148
CONECT  142  141
CONECT  143  141
CONECT  147  146
CONECT  152  151
CONECT  127  126
CONECT  124  123
CONECT  125  123
CONECT  133  132
CONECT  138  136  139  140
CONECT  141  140  142  143
CONECT  144  140  145
CONECT  134  132  135
CONECT  131  145  129  132
CONECT  120  119
CONECT  121  119
CONECT  151  152  146
CONECT  128  126  129
CONECT  122  119  123
CONECT  137  136
CONECT  119  118  120  121  122
CONECT  154  153  155  156  161
CONECT  156  154  157  158  159
CONECT  161  154  162  163  164
CONECT  165  164  166  167
CONECT  167  165  168  169
CONECT  170  164  169  171
CONECT  155  154
CONECT  157  156
CONECT  158  156
CONECT  162  161
CONECT  163  161
CONECT  166  165
CONECT  168  167
CONECT  171  170
CONECT  160  159
CONECT  164  161  165  170
CONECT  169  167  170
CONECT  169  612
CONECT  159  156  160
CONECT  153  154  172
CONECT  182  201  184  181  183
CONECT  193  191  194  197
CONECT  201  202  203  199  182
CONECT  199  200  201  204  179
CONECT  198  184  188  197
CONECT  179  199  176  180  181
CONECT  188  187  189  198
CONECT  176  175  177  178  179
CONECT  189  188  190  191
CONECT  185  184  186  187
CONECT  192  191
CONECT  183  182
CONECT  202  201
CONECT  203  201
CONECT  195  194
CONECT  196  194
CONECT  200  199
CONECT  180  179
CONECT  177  176
CONECT  178  176
CONECT  186  185
CONECT  191  189  192  193
CONECT  194  193  195  196
CONECT  197  193  198
CONECT  187  185  188
CONECT  184  185  198  182
CONECT  173  172
CONECT  174  172
CONECT  204  205  199
CONECT  181  179  182
CONECT  175  172  176
CONECT  190  189
CONECT  172  153  173  174  175
CONECT  215  214  234  216  217
CONECT  226  224  227  230
CONECT  234  215  232  235  236
CONECT  232  212  233  234  237
CONECT  231  217  221  230
CONECT  212  209  213  214  232
CONECT  221  220  222  231
CONECT  209  208  210  211  212
CONECT  222  221  223  224
CONECT  218  217  219  220
CONECT  225  224
CONECT  216  215
CONECT  235  234
CONECT  236  234
CONECT  228  227
CONECT  229  227
CONECT  233  232
CONECT  213  212
CONECT  210  209
CONECT  211  209
CONECT  219  218
CONECT  224  222  225  226
CONECT  227  226  228  229
CONECT  230  226  231
CONECT  220  218  221
CONECT  217  215  218  231
CONECT  206  205
CONECT  207  205
CONECT  237  232  238
CONECT  214  212  215
CONECT  208  205  209
CONECT  223  222
CONECT  205  204  206  207  208
CONECT  248  267  249  250  247
CONECT  259  257  260  263
CONECT  267  265  268  269  248
CONECT  265  266  267  270  245
CONECT  264  250  254  263
CONECT  245  265  242  246  247
CONECT  254  264  253  255
CONECT  242  241  243  244  245
CONECT  255  254  256  257
CONECT  251  250  252  253
CONECT  258  257
CONECT  249  248
CONECT  268  267
CONECT  269  267
CONECT  261  260
CONECT  262  260
CONECT  266  265
CONECT  246  245
CONECT  243  242
CONECT  244  242
CONECT  252  251
CONECT  257  255  258  259
CONECT  260  259  261  262
CONECT  263  264  259
CONECT  253  251  254
CONECT  250  264  248  251
CONECT  239  238
CONECT  240  238
CONECT  270  265  271
CONECT  247  248  245
CONECT  241  238  242
CONECT  256  255
CONECT  238  237  239  240  241
CONECT  281  280  282  283  300
CONECT  292  290  293  296
CONECT  300  281  298  301  302
CONECT  298  299  300  303  278
CONECT  297  283  287  296
CONECT  278  280  298  275  279
CONECT  287  286  288  297
CONECT  275  274  276  277  278
CONECT  288  287  289  290
CONECT  284  283  285  286
CONECT  291  290
CONECT  282  281
CONECT  301  300
CONECT  302  300
CONECT  294  293
CONECT  295  293
CONECT  299  298
CONECT  304  303
CONECT  279  278
CONECT  276  275
CONECT  277  275
CONECT  285  284
CONECT  290  288  291  292
CONECT  293  292  294  295
CONECT  296  292  297
CONECT  286  284  287
CONECT  283  281  284  297
CONECT  272  271
CONECT  273  271
CONECT  303  298  304
CONECT  280  281  278
CONECT  274  271  275
CONECT  289  288
CONECT  271  270  272  273  274
CONECT  306  313  305  307  308
CONECT  308  306  309  310  311
CONECT  313  314  315  316  306
CONECT  317  316  318  319
CONECT  319  317  320  321
CONECT  322  316  321  323
CONECT  307  306
CONECT  309  308
CONECT  310  308
CONECT  314  313
CONECT  315  313
CONECT  318  317
CONECT  320  319
CONECT  323  322
CONECT  312  311
CONECT  316  313  317  322
CONECT  321  319  322
CONECT  321  612
CONECT  311  312  308
CONECT  305  324  306
CONECT  334  333  335  336  353
CONECT  345  343  346  349
CONECT  353  334  351  354  355
CONECT  351  331  352  353  356
CONECT  350  336  340  349
CONECT  331  328  332  333  351
CONECT  340  339  341  350
CONECT  328  327  329  330  331
CONECT  341  340  342  343
CONECT  337  336  338  339
CONECT  344  343
CONECT  335  334
CONECT  354  353
CONECT  355  353
CONECT  347  346
CONECT  348  346
CONECT  352  351
CONECT  332  331
CONECT  329  328
CONECT  330  328
CONECT  338  337
CONECT  343  341  344  345
CONECT  346  345  347  348
CONECT  349  345  350
CONECT  339  337  340
CONECT  336  334  337  350
CONECT  325  324
CONECT  326  324
CONECT  356  351  357
CONECT  333  331  334
CONECT  327  324  328
CONECT  342  341
CONECT  324  325  326  327  305
CONECT  367  386  366  368  369
CONECT  378  376  379  382
CONECT  386  384  387  388  367
CONECT  384  385  386  389  364
CONECT  383  382  369  373
CONECT  364  384  361  365  366
CONECT  373  383  372  374
CONECT  361  360  362  363  364
CONECT  374  376  373  375
CONECT  370  369  371  372
CONECT  377  376
CONECT  368  367
CONECT  387  386
CONECT  388  386
CONECT  380  379
CONECT  381  379
CONECT  385  384
CONECT  365  364
CONECT  362  361
CONECT  363  361
CONECT  371  370
CONECT  376  377  378  374
CONECT  379  378  380  381
CONECT  382  378  383
CONECT  372  370  373
CONECT  369  383  367  370
CONECT  358  357
CONECT  359  357
CONECT  389  384  390
CONECT  366  364  367
CONECT  360  357  361
CONECT  375  374
CONECT  357  356  358  359  360
CONECT  400  419  399  401  402
CONECT  411  409  412  415
CONECT  419  417  420  421  400
CONECT  417  418  419  422  397
CONECT  416  415  402  406
CONECT  397  417  394  398  399
CONECT  406  416  405  407
CONECT  394  393  395  396  397
CONECT  407  408  409  406
CONECT  403  402  404  405
CONECT  410  409
CONECT  401  400
CONECT  420  419
CONECT  421  419
CONECT  413  412
CONECT  414  412
CONECT  418  417
CONECT  398  397
CONECT  395  394
CONECT  396  394
CONECT  404  403
CONECT  409  410  411  407
CONECT  412  411  413  414
CONECT  415  411  416
CONECT  405  403  406
CONECT  402  416  400  403
CONECT  391  390
CONECT  392  390
CONECT  422  417  423
CONECT  399  397  400
CONECT  393  390  394
CONECT  408  407
CONECT  390  389  391  392  393
CONECT  433  452  432  434  435
CONECT  444  442  445  448
CONECT  452  450  453  454  433
CONECT  450  451  452  455  430
CONECT  449  448  435  439
CONECT  430  450  427  431  432
CONECT  439  440  449  438
CONECT  427  426  428  429  430
CONECT  440  441  442  439
CONECT  436  435  437  438
CONECT  443  442
CONECT  434  433
CONECT  453  452
CONECT  454  452
CONECT  446  445
CONECT  447  445
CONECT  451  450
CONECT  456  455
CONECT  431  430
CONECT  428  427
CONECT  429  427
CONECT  437  436
CONECT  442  440  443  444
CONECT  445  444  446  447
CONECT  448  444  449
CONECT  438  436  439
CONECT  435  449  433  436
CONECT  424  423
CONECT  425  423
CONECT  455  450  456
CONECT  432  430  433
CONECT  426  423  427
CONECT  441  440
CONECT  423  422  424  425  426
CONECT  458  457  459  460  465
CONECT  460  458  461  462  463
CONECT  465  458  466  467  468
CONECT  469  468  470  471
CONECT  471  472  473  469
CONECT  474  473  475  468
CONECT  459  458
CONECT  461  460
CONECT  462  460
CONECT  466  465
CONECT  467  465
CONECT  470  469
CONECT  472  471
CONECT  475  474
CONECT  464  463
CONECT  468  474  465  469
CONECT  473  474  471
CONECT  473  612
CONECT  463  460  464
CONECT  457  476  458
CONECT  486  485  487  488  505
CONECT  497  495  498  501
CONECT  505  486  503  506  507
CONECT  503  483  504  505  508
CONECT  502  488  492  501
CONECT  483  480  484  485  503
CONECT  492  491  493  502
CONECT  480  479  481  482  483
CONECT  493  492  494  495
CONECT  489  488  490  491
CONECT  496  495
CONECT  487  486
CONECT  506  505
CONECT  507  505
CONECT  499  498
CONECT  500  498
CONECT  504  503
CONECT  484  483
CONECT  481  480
CONECT  482  480
CONECT  490  489
CONECT  495  493  496  497
CONECT  498  497  499  500
CONECT  501  497  502
CONECT  491  489  492
CONECT  488  486  489  502
CONECT  477  476
CONECT  478  476
CONECT  508  503  509
CONECT  485  483  486
CONECT  479  476  480
CONECT  494  493
CONECT  476  477  478  479  457
CONECT  519  538  518  520  521
CONECT  530  528  531  534
CONECT  538  536  539  540  519
CONECT  536  537  538  541  516
CONECT  535  521  525  534
CONECT  516  536  513  517  518
CONECT  525  524  526  535
CONECT  513  512  514  515  516
CONECT  526  525  527  528
CONECT  522  521  523  524
CONECT  529  528
CONECT  520  519
CONECT  539  538
CONECT  540  538
CONECT  532  531
CONECT  533  531
CONECT  537  536
CONECT  517  516
CONECT  514  513
CONECT  515  513
CONECT  523  522
CONECT  528  526  529  530
CONECT  531  530  532  533
CONECT  534  530  535
CONECT  524  522  525
CONECT  521  519  522  535
CONECT  510  509
CONECT  511  509
CONECT  541  536  542
CONECT  518  516  519
CONECT  512  509  513
CONECT  527  526
CONECT  509  508  510  511  512
CONECT  552  551  553  554  571
CONECT  563  561  564  567
CONECT  571  552  569  572  573
CONECT  569  549  570  571  574
CONECT  568  554  558  567
CONECT  549  546  550  551  569
CONECT  558  557  559  568
CONECT  546  545  547  548  549
CONECT  559  558  560  561
CONECT  555  554  556  557
CONECT  562  561
CONECT  553  552
CONECT  572  571
CONECT  573  571
CONECT  565  564
CONECT  566  564
CONECT  570  569
CONECT  550  549
CONECT  547  546
CONECT  548  546
CONECT  556  555
CONECT  561  559  562  563
CONECT  564  563  565  566
CONECT  567  563  568
CONECT  557  555  558
CONECT  554  552  555  568
CONECT  543  542
CONECT  544  542
CONECT  574  569  575
CONECT  551  549  552
CONECT  545  542  546
CONECT  560  559
CONECT  542  541  543  544  545
CONECT  585  584  586  587  604
CONECT  596  594  597  600
CONECT  604  585  602  605  606
CONECT  602  582  603  604  607
CONECT  601  587  591  600
CONECT  582  579  583  584  602
CONECT  591  590  592  601
CONECT  579  578  580  581  582
CONECT  592  591  593  594
CONECT  588  587  589  590
CONECT  595  594
CONECT  586  585
CONECT  605  604
CONECT  606  604
CONECT  598  597
CONECT  599  597
CONECT  603  602
CONECT  608  607
CONECT  583  582
CONECT  580  579
CONECT  581  579
CONECT  589  588
CONECT  594  592  595  596
CONECT  597  596  598  599
CONECT  600  596  601
CONECT  590  588  591
CONECT  587  585  588  601
CONECT  576  575
CONECT  577  575
CONECT  607  602  608
CONECT  584  582  585
CONECT  578  575  579
CONECT  593  592
CONECT  575  574  576  577  578
CONECT  612  473   17  321  169
END
