# Supplementary material for: Imidazole-modified G-quadruplex DNA as metal-triggered peroxidase
Source: Chem Sci. 2019 Jan 7;10(8):2513–8. doi: 10.1039/c8sc05020a (PMC6399679; doi:10.1039/c8sc05020a)
Supplement: Supplementary file 12 [file SC-010-C8SC05020A-s012.py]

import cPickle, base64
try:
	from SimpleSession.versions.v65 import beginRestore,\
	    registerAfterModelsCB, reportRestoreError, checkVersion
except ImportError:
	from chimera import UserError
	raise UserError('Cannot open session that was saved in a'
	    ' newer version of Chimera; update your version')
checkVersion([1, 12, 41623])
import chimera
from chimera import replyobj
replyobj.status('Restoring session...', \
    blankAfter=0)
replyobj.status('Beginning session restore...', \
    blankAfter=0, secondary=True)
beginRestore()

def restoreCoreModels():
	from SimpleSession.versions.v65 import init, restoreViewer, \
	     restoreMolecules, restoreColors, restoreSurfaces, \
	     restoreVRML, restorePseudoBondGroups, restoreModelAssociations
	molInfo = cPickle.loads(base64.b64decode('gAJ9cQEoVRFyaWJib25JbnNpZGVDb2xvcnECSwFOfYdVCWJhbGxTY2FsZXEDSwFHP9AAAAAAAAB9h1UJcG9pbnRTaXplcQRLAUc/8AAAAAAAAH2HVQVjb2xvcnEFSwFLAH2HVQpyaWJib25UeXBlcQZLAUsAfYdVCnN0aWNrU2NhbGVxB0sBRz/wAAAAAAAAfYdVDG1tQ0lGSGVhZGVyc3EIXXEJTmFVDGFyb21hdGljTW9kZXEKSwFLAX2HVQp2ZHdEZW5zaXR5cQtLAUdAFAAAAAAAAH2HVQZoaWRkZW5xDEsBiX2HVQ1hcm9tYXRpY0NvbG9ycQ1LAU59h1UPcmliYm9uU21vb3RoaW5ncQ5LAUsAfYdVCWF1dG9jaGFpbnEPSwGIfYdVCnBkYlZlcnNpb25xEEsBSwJ9h1UIb3B0aW9uYWxxEX1xElUIb3BlbmVkQXNxE4iJSwEoWEcAAABDOlxVc2Vyc1xQaGlsaXBcRGVza3RvcFxDYWxjdWxhdGlvbnNcTURcMjAxODA4MDZfMkwxU19DdV81MG5zXDE3MDMxLnBkYnEUVQNQREJxFU6JdHEWfYeHc1UPbG93ZXJDYXNlQ2hhaW5zcRdLAYl9h1UJbGluZVdpZHRocRhLAUc/8AAAAAAAAH2HVQ9yZXNpZHVlTGFiZWxQb3NxGUsBSwB9h1UEbmFtZXEaSwFYCQAAADE3MDMxLnBkYn2HVQ9hcm9tYXRpY0Rpc3BsYXlxG0sBiX2HVQ9yaWJib25TdGlmZm5lc3NxHEsBRz/pmZmZmZmafYdVCnBkYkhlYWRlcnNxHV1xHn1xH2FVA2lkc3EgSwFLAEsAhn2HVQ5zdXJmYWNlT3BhY2l0eXEhSwFHv/AAAAAAAAB9h1UQYXJvbWF0aWNMaW5lVHlwZXEiSwFLAn2HVRRyaWJib25IaWRlc01haW5jaGFpbnEjSwGIfYdVB2Rpc3BsYXlxJEsBiH2HdS4='))
	resInfo = cPickle.loads(base64.b64decode('gAJ9cQEoVQZpbnNlcnRxAksYVQEgfYdVC2ZpbGxEaXNwbGF5cQNLGIh9cQSJTl1xBShLAEsBhnEGSwVLAYZxB0sKSwGGcQhLD0sBhnEJSxRLBIZxCmWGc4dVBG5hbWVxC0sYWAIAAABER31xDChYAwAAAExZNV1xDShLBUsPZVgDAAAATFg1XXEOKEsASwplWAMAAABERzNdcQ8oSwRLCUsOSxNlWAIAAABOQV1xEChLFEsVSxZlWAMAAABDVU1dcRFLF2F1h1UFY2hhaW5xEksYWAEAAABBfXETWAMAAABoZXROXXEUSxRLA4ZxFWGGc4dVDnJpYmJvbkRyYXdNb2RlcRZLGEsCfYdVAnNzcRdLGImJhn2HVQhtb2xlY3VsZXEYSxhLAH2HVQtyaWJib25Db2xvcnEZSxhOfYdVBWxhYmVscRpLGFgAAAAAfYdVCmxhYmVsQ29sb3JxG0sYTn2HVQhmaWxsTW9kZXEcSxhLAX2HVQVpc0hldHEdSxiJfXEeiE5dcR8oSwBLAYZxIEsESwKGcSFLCUsChnEiSw5LAoZxI0sTSwWGcSRlhnOHVQtsYWJlbE9mZnNldHElSxhOfYdVCHBvc2l0aW9ucSZdcSdLAUsYhnEoYVUNcmliYm9uRGlzcGxheXEpSxiJfXEqiE5dcSsoSwJLA4ZxLEsHSwOGcS1LDEsDhnEuSxFLA4ZxL2WGc4dVCG9wdGlvbmFscTB9VQRzc0lkcTFLGEr/////fYd1Lg=='))
	atomInfo = cPickle.loads(base64.b64decode('gAJ9cQEoVQdyZXNpZHVlcQJNZAJLBX1xAyhLAU5dcQRLAEsThnEFYYZLAk5dcQZLE0shhnEHYYZLA05dcQhLNEshhnEJYYZLBE5dcQpLVUshhnELYYZLBk5dcQxLmEsThnENYYZLB05dcQ5Lq0shhnEPYYZLCE5dcRBLzEshhnERYYZLCU5dcRJL7UshhnETYYZLCk5dcRRNDgFLIoZxFWGGSwtOXXEWTTABSxOGcRdhhksMTl1xGE1DAUshhnEZYYZLDU5dcRpNZAFLIYZxG2GGSw5OXXEcTYUBSyGGcR1hhksPTl1xHk2mAUsihnEfYYZLEE5dcSBNyAFLE4ZxIWGGSxFOXXEiTdsBSyGGcSNhhksSTl1xJE38AUshhnElYYZLE05dcSZNHQJLIYZxJ2GGSxROXXEoTT4CSyKGcSlhhksVTl1xKk1gAksBhnErYYZLFk5dcSxNYQJLAYZxLWGGSxdOXXEuTWICSwGGcS9hhksYTl1xME1jAksBhnExYYZ1h1UIdmR3Q29sb3JxMk1kAk59h1UEbmFtZXEzTWQCWAMAAABIMjF9cTQoWAMAAABIM1RdcTUoS5dNLwFNxwFNXwJlWAMAAABPMVBdcTYoSxRLNUtWS3dLrEvNS+5NDwFNRAFNZQFNhgFNpwFN3AFN/QFNHgJNPwJlWAMAAABPNSddcTcoSxZLN0tYS3lLrkvPS/BNEQFNRgFNZwFNiAFNqQFN3gFN/wFNIAJNQQJlWAMAAABDMyddcTgoSy5LT0twS5FLxkvnTQgBTSkBTV4BTX8BTaABTcEBTfYBTRcCTTgCTVkCZVgDAAAASDIyXXE5KEsFSytLTEttS45LnUvDS+RNBQFNJgFNNQFNWwFNfAFNnQFNvgFNzQFN8wFNFAJNNQJNVgJlWAMAAABDNSddcTooSxdLOEtZS3pLr0vQS/FNEgFNRwFNaAFNiQFNqgFN3wFNAAJNIQJNQgJlWAIAAABIT11xOyhLB0ufTTcBTc8BZVgCAAAATzZdcTwoSyVLRktnS4hLvUveS/9NIAFNVQFNdgFNlwFNuAFN7QFNDgJNLwJNUAJlWAIAAABPMl1xPShLBkueTTYBTc4BZVgDAAAASDMyXXE+KEsKS6JNOgFN0gFlWAMAAABIMyddcT8oSy9LUEtxS5JLx0voTQkBTSoBTV8BTYABTaEBTcIBTfcBTRgCTTkCTVoCZVgCAAAAQzhdcUAoSyBLQUtiS4NLuEvZS/pNGwFNUAFNcQFNkgFNswFN6AFNCQJNKgJNSwJlWAMAAABPNCddcUEoSxxLPUteS39LtEvVS/ZNFwFNTAFNbQFNjgFNrwFN5AFNBQJNJgJNRwJlWAIAAABOWF1xQihLEE1AAWVYAgAAAE5ZXXFDKEuoTdgBZVgEAAAASDInMl1xRChLMktTS3RLlUvKS+tNDAFNLQFNYgFNgwFNpAFNxQFN+gFNGwJNPAJNXQJlWAMAAABIMzFdcUUoSwlLoU05AU3RAWVYAgAAAEMzXXFGKEsIS6BNOAFN0AFlWAIAAABDMl1xRyhLA0soS0lLakuLS5tLwEvhTQIBTSMBTTMBTVgBTXkBTZoBTbsBTcsBTfABTRECTTICTVMCZVgCAAAAQzFdcUgoSwFLmU0xAU3JAWVYAgAAAE43XXFJKEsiS0NLZEuFS7pL20v8TR0BTVIBTXMBTZQBTbUBTeoBTQsCTSwCTU0CZVgCAAAAQzZdcUooSxFLJEtFS2ZLh0upS7xL3Uv+TR8BTUEBTVQBTXUBTZYBTbcBTdkBTewBTQ0CTS4CTU8CZVgCAAAAQzVdcUsoSw5LI0tES2VLhkumS7tL3Ev9TR4BTT4BTVMBTXQBTZUBTbYBTdYBTesBTQwCTS0CTU4CZVgCAAAAQzRdcUwoSwxLLUtOS29LkEukS8VL5k0HAU0oAU08AU1dAU1+AU2fAU3AAU3UAU31AU0WAk03Ak1YAmVYAwAAAEMxJ11xTShLHUs+S19LgEu1S9ZL900YAU1NAU1uAU2PAU2wAU3lAU0GAk0nAk1IAmVYAwAAAE8yUF1xTihLFUs2S1dLeEutS85L700QAU1FAU1mAU2HAU2oAU3dAU3+AU0fAk1AAmVYAQAAAFBdcU8oSxNLNEtVS3ZLq0vMS+1NDgFNQwFNZAFNhQFNpgFN2wFN/AFNHQJNPgJlWAMAAABDNCddcVAoSxpLO0tcS31LskvTS/RNFQFNSgFNawFNjAFNrQFN4gFNAwJNJAJNRQJlWAQAAABINScxXXFRKEsYSzlLWkt7S7BL0UvyTRMBTUgBTWkBTYoBTasBTeABTQECTSICTUMCZVgEAAAASDUnMl1xUihLGUs6S1tLfEuxS9JL800UAU1JAU1qAU2LAU2sAU3hAU0CAk0jAk1EAmVYAgAAAE4xXXFTKEsLSyZLR0toS4lLo0u+S99NAAFNIQFNOwFNVgFNdwFNmAFNuQFN0wFN7gFNDwJNMAJNUQJlWAIAAABOMl1xVChLKUtKS2tLjEvBS+JNAwFNJAFNWQFNegFNmwFNvAFN8QFNEgJNMwJNVAJlWAIAAABOM11xVShLLEtNS25Lj0vES+VNBgFNJwFNXAFNfQFNngFNvwFN9AFNFQJNNgJNVwJlWAIAAABDVV1xVk1jAmFYAwAAAEgxJ11xVyhLHks/S2BLgUu2S9dL+E0ZAU1OAU1vAU2QAU2xAU3mAU0HAk0oAk1JAmVYAwAAAEg0J11xWChLG0s8S11LfkuzS9RL9U0WAU1LAU1sAU2NAU2uAU3jAU0EAk0lAk1GAmVYAgAAAEg4XXFZKEshS0JLY0uES7lL2kv7TRwBTVEBTXIBTZMBTbQBTekBTQoCTSsCTUwCZVgCAAAATjldcVooSx9LQEthS4JLt0vYS/lNGgFNTwFNcAFNkQFNsgFN5wFNCAJNKQJNSgJlWAIAAABIMV1xWyhLAksnS0hLaUuKS5pLv0vgTQEBTSIBTTIBTVcBTXgBTZkBTboBTcoBTe8BTRACTTECTVICZVgCAAAASDZdcVwoSxJLqk1CAU3aAWVYAgAAAEg0XXFdKEsNS6VNPQFN1QFlWAIAAABINV1xXihLD0unTT8BTdcBZVgEAAAASDInMV1xXyhLMUtSS3NLlEvJS+pNCwFNLAFNYQFNggFNowFNxAFN+QFNGgJNOwJNXAJlWAIAAABOQV1xYChNYAJNYQJNYgJlWAMAAABPMyddcWEoSwBLM0tUS3VLlkuYS8tL7E0NAU0uAU0wAU1jAU2EAU2lAU3GAU3IAU37AU0cAk09Ak1eAmVYAwAAAEMyJ11xYihLMEtRS3JLk0vIS+lNCgFNKwFNYAFNgQFNogFNwwFN+AFNGQJNOgJNWwJldYdVA3Zkd3FjTWQCiX2HVQ5zdXJmYWNlRGlzcGxheXFkTWQCiX2HVQVjb2xvcnFlTWQCSwJ9cWYoSwFdcWcoSwBLBksUSxVLFkscSyVLM0s1SzZLN0s9S0ZLVEtWS1dLWEteS2dLdUt3S3hLeUt/S4hLlkuYS55LrEutS65LtEu9S8tLzUvOS89L1UveS+xL7kvvS/BL9kv/TQ0BTQ8BTRABTREBTRcBTSABTS4BTTABTTYBTUQBTUUBTUYBTUwBTVUBTWMBTWUBTWYBTWcBTW0BTXYBTYQBTYYBTYcBTYgBTY4BTZcBTaUBTacBTagBTakBTa8BTbgBTcYBTcgBTc4BTdwBTd0BTd4BTeQBTe0BTfsBTf0BTf4BTf8BTQUCTQ4CTRwCTR4CTR8CTSACTSYCTS8CTT0CTT8CTUACTUECTUcCTVACTV4CZUsDXXFoKEsLSxBLH0siSyZLKUssS0BLQ0tHS0pLTUthS2RLaEtrS25LgkuFS4lLjEuPS6NLqEu3S7pLvkvBS8RL2EvbS99L4kvlS/lL/E0AAU0DAU0GAU0aAU0dAU0hAU0kAU0nAU07AU1AAU1PAU1SAU1WAU1ZAU1cAU1wAU1zAU13AU16AU19AU2RAU2UAU2YAU2bAU2eAU2yAU21AU25AU28AU2/AU3TAU3YAU3nAU3qAU3uAU3xAU30AU0IAk0LAk0PAk0SAk0VAk0pAk0sAk0wAk0zAk02Ak1KAk1NAk1RAk1UAk1XAmVLBF1xaShLE0s0S1VLdkurS8xL7U0OAU1DAU1kAU2FAU2mAU3bAU38AU0dAk0+AmVLBV1xaihNYAJNYQJNYgJlSwZdcWtNYwJhTl1xbChLAUsDSwhLDEsOSxFLF0saSx1LIEsjSyRLKEstSy5LMEs4SztLPktBS0RLRUtJS05LT0tRS1lLXEtfS2JLZUtmS2pLb0twS3JLekt9S4BLg0uGS4dLi0uQS5FLk0uZS5tLoEukS6ZLqUuvS7JLtUu4S7tLvEvAS8VLxkvIS9BL00vWS9lL3EvdS+FL5kvnS+lL8Uv0S/dL+kv9S/5NAgFNBwFNCAFNCgFNEgFNFQFNGAFNGwFNHgFNHwFNIwFNKAFNKQFNKwFNMQFNMwFNOAFNPAFNPgFNQQFNRwFNSgFNTQFNUAFNUwFNVAFNWAFNXQFNXgFNYAFNaAFNawFNbgFNcQFNdAFNdQFNeQFNfgFNfwFNgQFNiQFNjAFNjwFNkgFNlQFNlgFNmgFNnwFNoAFNogFNqgFNrQFNsAFNswFNtgFNtwFNuwFNwAFNwQFNwwFNyQFNywFN0AFN1AFN1gFN2QFN3wFN4gFN5QFN6AFN6wFN7AFN8AFN9QFN9gFN+AFNAAJNAwJNBgJNCQJNDAJNDQJNEQJNFgJNFwJNGQJNIQJNJAJNJwJNKgJNLQJNLgJNMgJNNwJNOAJNOgJNQgJNRQJNSAJNSwJNTgJNTwJNUwJNWAJNWQJNWwJldYdVCWlkYXRtVHlwZXFtTWQCiX2HVQZhbHRMb2Nxbk1kAlUAfYdVBWxhYmVscW9NZAJYAAAAAH2HVQ5zdXJmYWNlT3BhY2l0eXFwTWQCR7/wAAAAAAAAfYdVB2VsZW1lbnRxcU1kAksBfXFyKEsGXXFzKEsBSwNLCEsMSw5LEUsXSxpLHUsgSyNLJEsoSy1LLkswSzhLO0s+S0FLREtFS0lLTktPS1FLWUtcS19LYktlS2ZLaktvS3BLckt6S31LgEuDS4ZLh0uLS5BLkUuTS5lLm0ugS6RLpkupS69Lsku1S7hLu0u8S8BLxUvGS8hL0EvTS9ZL2UvcS91L4UvmS+dL6UvxS/RL90v6S/1L/k0CAU0HAU0IAU0KAU0SAU0VAU0YAU0bAU0eAU0fAU0jAU0oAU0pAU0rAU0xAU0zAU04AU08AU0+AU1BAU1HAU1KAU1NAU1QAU1TAU1UAU1YAU1dAU1eAU1gAU1oAU1rAU1uAU1xAU10AU11AU15AU1+AU1/AU2BAU2JAU2MAU2PAU2SAU2VAU2WAU2aAU2fAU2gAU2iAU2qAU2tAU2wAU2zAU22AU23AU27AU3AAU3BAU3DAU3JAU3LAU3QAU3UAU3WAU3ZAU3fAU3iAU3lAU3oAU3rAU3sAU3wAU31AU32AU34AU0AAk0DAk0GAk0JAk0MAk0NAk0RAk0WAk0XAk0ZAk0hAk0kAk0nAk0qAk0tAk0uAk0yAk03Ak04Ak06Ak1CAk1FAk1IAk1LAk1OAk1PAk1TAk1YAk1ZAk1bAmVLB11xdChLC0sQSx9LIksmSylLLEtAS0NLR0tKS01LYUtkS2hLa0tuS4JLhUuJS4xLj0ujS6hLt0u6S75LwUvES9hL20vfS+JL5Uv5S/xNAAFNAwFNBgFNGgFNHQFNIQFNJAFNJwFNOwFNQAFNTwFNUgFNVgFNWQFNXAFNcAFNcwFNdwFNegFNfQFNkQFNlAFNmAFNmwFNngFNsgFNtQFNuQFNvAFNvwFN0wFN2AFN5wFN6gFN7gFN8QFN9AFNCAJNCwJNDwJNEgJNFQJNKQJNLAJNMAJNMwJNNgJNSgJNTQJNUQJNVAJNVwJlSwhdcXUoSwBLBksUSxVLFkscSyVLM0s1SzZLN0s9S0ZLVEtWS1dLWEteS2dLdUt3S3hLeUt/S4hLlkuYS55LrEutS65LtEu9S8tLzUvOS89L1UveS+xL7kvvS/BL9kv/TQ0BTQ8BTRABTREBTRcBTSABTS4BTTABTTYBTUQBTUUBTUYBTUwBTVUBTWMBTWUBTWYBTWcBTW0BTXYBTYQBTYYBTYcBTYgBTY4BTZcBTaUBTacBTagBTakBTa8BTbgBTcYBTcgBTc4BTdwBTd0BTd4BTeQBTe0BTfsBTf0BTf4BTf8BTQUCTQ4CTRwCTR4CTR8CTSACTSYCTS8CTT0CTT8CTUACTUECTUcCTVACTV4CZUsLXXF2KE1gAk1hAk1iAmVLD11xdyhLE0s0S1VLdkurS8xL7U0OAU1DAU1kAU2FAU2mAU3bAU38AU0dAk0+AmVLHV1xeE1jAmF1h1UKbGFiZWxDb2xvcnF5TWQCTn2HVQxzdXJmYWNlQ29sb3Jxek1kAk59h1UPc3VyZmFjZUNhdGVnb3J5cXtNZAJYBAAAAG1haW59cXxYBAAAAGlvbnNOXXF9TWACSwSGcX5hhnOHVQZyYWRpdXNxf01kAkc/8AAAAAAAAH1xgChHP/gAAAAAAABdcYEoSwBLBksUSxVLFkscSzNLNUs2SzdLPUtUS1ZLV0tYS15LdUt3S3hLeUt/S5ZLmEueS6xLrUuuS7RLy0vNS85Lz0vVS+xL7kvvS/BL9k0NAU0PAU0QAU0RAU0XAU0uAU0wAU02AU1EAU1FAU1GAU1MAU1jAU1lAU1mAU1nAU1tAU2EAU2GAU2HAU2IAU2OAU2lAU2nAU2oAU2pAU2vAU3GAU3IAU3OAU3cAU3dAU3eAU3kAU37AU39AU3+AU3/AU0FAk0cAk0eAk0fAk0gAk0mAk09Ak0/Ak1AAk1BAk1HAk1eAmVHP/szM0AAAABdcYIoSwFLA0sISwxLDksRSxdLGksdSyBLI0skSyhLLUsuSzBLOEs7Sz5LQUtES0VLSUtOS09LUUtZS1xLX0tiS2VLZktqS29LcEtyS3pLfUuAS4NLhkuHS4tLkEuRS5NLmUubS6BLpEumS6lLr0uyS7VLuEu7S7xLwEvFS8ZLyEvQS9NL1kvZS9xL3UvhS+ZL50vpS/FL9Ev3S/pL/Uv+TQIBTQcBTQgBTQoBTRIBTRUBTRgBTRsBTR4BTR8BTSMBTSgBTSkBTSsBTTEBTTMBTTgBTTwBTT4BTUEBTUcBTUoBTU0BTVABTVMBTVQBTVgBTV0BTV4BTWABTWgBTWsBTW4BTXEBTXQBTXUBTXkBTX4BTX8BTYEBTYkBTYwBTY8BTZIBTZUBTZYBTZoBTZ8BTaABTaIBTaoBTa0BTbABTbMBTbYBTbcBTbsBTcABTcEBTcMBTckBTcsBTdABTdQBTdYBTdkBTd8BTeIBTeUBTegBTesBTewBTfABTfUBTfYBTfgBTQACTQMCTQYCTQkCTQwCTQ0CTRECTRYCTRcCTRkCTSECTSQCTScCTSoCTS0CTS4CTTICTTcCTTgCTToCTUICTUUCTUgCTUsCTU4CTU8CTVMCTVgCTVkCTVsCZUc/764UgAAAAF1xgyhNYAJNYQJNYgJlRz/6AAAAAAAAXXGEKEsLSxBLH0siSyZLKUssS0BLQ0tHS0pLTUthS2RLaEtrS25LgkuFS4lLjEuPS6NLqEu3S7pLvkvBS8RL2EvbS99L4kvlS/lL/E0AAU0DAU0GAU0aAU0dAU0hAU0kAU0nAU07AU1AAU1PAU1SAU1WAU1ZAU1cAU1wAU1zAU13AU16AU19AU2RAU2UAU2YAU2bAU2eAU2yAU21AU25AU28AU2/AU3TAU3YAU3nAU3qAU3uAU3xAU30AU0IAk0LAk0PAk0SAk0VAk0pAk0sAk0wAk0zAk02Ak1KAk1NAk1RAk1UAk1XAmVHP/euFIAAAABdcYUoSyVLRktnS4hLvUveS/9NIAFNVQFNdgFNlwFNuAFN7QFNDgJNLwJNUAJlRz/iPXCgAAAAXXGGTWMCYUc//e+dwAAAAF1xhyhLE0s0S1VLdkurS8xL7U0OAU1DAU1kAU2FAU2mAU3bAU38AU0dAk0+AmV1h1UKY29vcmRJbmRleHGIXXGJSwBNZAKGcYphVQtsYWJlbE9mZnNldHGLTWQCTn2HVRJtaW5pbXVtTGFiZWxSYWRpdXNxjE1kAkcAAAAAAAAAAH2HVQhkcmF3TW9kZXGNTWQCSwJ9cY5LAU5dcY9NYAJLBIZxkGGGc4dVCG9wdGlvbmFscZF9cZIoVQxzZXJpYWxOdW1iZXJxk4iJTWQCSwF9cZQoSwJdcZVLAWFLA11xlksCYUsEXXGXSwNhSwVdcZhLBGFLBl1xmUsFYUsHXXGaSwZhSwhdcZtLB2FLCV1xnEsIYUsKXXGdSwlhSwtdcZ5LCmFLDF1xn0sLYUsNXXGgSwxhSw5dcaFLDWFLD11xoksOYUsQXXGjSw9hSxFdcaRLEGFLEl1xpUsRYUsTXXGmSxJhSxRdcadLE2FLFV1xqEsUYUsWXXGpSxVhSxddcapLFmFLGF1xq0sXYUsZXXGsSxhhSxpdca1LGWFLG11xrksaYUscXXGvSxthSx1dcbBLHGFLHl1xsUsdYUsfXXGySx5hSyBdcbNLH2FLIV1xtEsgYUsiXXG1SyFhSyNdcbZLImFLJF1xt0sjYUslXXG4SyRhSyZdcblLJWFLJ11xuksmYUsoXXG7SydhSyldcbxLKGFLKl1xvUspYUsrXXG+SyphSyxdcb9LK2FLLV1xwEssYUsuXXHBSy1hSy9dccJLLmFLMF1xw0svYUsxXXHESzBhSzJdccVLMWFLM11xxksyYUs0XXHHSzNhSzVdcchLNGFLNl1xyUs1YUs3XXHKSzZhSzhdcctLN2FLOV1xzEs4YUs6XXHNSzlhSztdcc5LOmFLPF1xz0s7YUs9XXHQSzxhSz5dcdFLPWFLP11x0ks+YUtAXXHTSz9hS0FdcdRLQGFLQl1x1UtBYUtDXXHWS0JhS0RdcddLQ2FLRV1x2EtEYUtGXXHZS0VhS0ddcdpLRmFLSF1x20tHYUtJXXHcS0hhS0pdcd1LSWFLS11x3ktKYUtMXXHfS0thS01dceBLTGFLTl1x4UtNYUtPXXHiS05hS1BdceNLT2FLUV1x5EtQYUtSXXHlS1FhS1NdceZLUmFLVF1x50tTYUtVXXHoS1RhS1ZdcelLVWFLV11x6ktWYUtYXXHrS1dhS1ldcexLWGFLWl1x7UtZYUtbXXHuS1phS1xdce9LW2FLXV1x8EtcYUteXXHxS11hS19dcfJLXmFLYF1x80tfYUthXXH0S2BhS2JdcfVLYWFLY11x9ktiYUtkXXH3S2NhS2VdcfhLZGFLZl1x+UtlYUtnXXH6S2ZhS2hdcftLZ2FLaV1x/EtoYUtqXXH9S2lhS2tdcf5LamFLbF1x/0trYUttXXIAAQAAS2xhS25dcgEBAABLbWFLb11yAgEAAEtuYUtwXXIDAQAAS29hS3FdcgQBAABLcGFLcl1yBQEAAEtxYUtzXXIGAQAAS3JhS3RdcgcBAABLc2FLdV1yCAEAAEt0YUt2XXIJAQAAS3VhS3ddcgoBAABLdmFLeF1yCwEAAEt3YUt5XXIMAQAAS3hhS3pdcg0BAABLeWFLe11yDgEAAEt6YUt8XXIPAQAAS3thS31dchABAABLfGFLfl1yEQEAAEt9YUt/XXISAQAAS35hS4BdchMBAABLf2FLgV1yFAEAAEuAYUuCXXIVAQAAS4FhS4NdchYBAABLgmFLhF1yFwEAAEuDYUuFXXIYAQAAS4RhS4ZdchkBAABLhWFLh11yGgEAAEuGYUuIXXIbAQAAS4dhS4ldchwBAABLiGFLil1yHQEAAEuJYUuLXXIeAQAAS4phS4xdch8BAABLi2FLjV1yIAEAAEuMYUuOXXIhAQAAS41hS49dciIBAABLjmFLkF1yIwEAAEuPYUuRXXIkAQAAS5BhS5JdciUBAABLkWFLk11yJgEAAEuSYUuUXXInAQAAS5NhS5VdcigBAABLlGFLll1yKQEAAEuVYUuXXXIqAQAAS5ZhS5hdcisBAABLl2FLmV1yLAEAAEuYYUuaXXItAQAAS5lhS5tdci4BAABLmmFLnF1yLwEAAEubYUudXXIwAQAAS5xhS55dcjEBAABLnWFLn11yMgEAAEueYUugXXIzAQAAS59hS6FdcjQBAABLoGFLol1yNQEAAEuhYUujXXI2AQAAS6JhS6RdcjcBAABLo2FLpV1yOAEAAEukYUumXXI5AQAAS6VhS6ddcjoBAABLpmFLqF1yOwEAAEunYUupXXI8AQAAS6hhS6pdcj0BAABLqWFLq11yPgEAAEuqYUusXXI/AQAAS6thS61dckABAABLrGFLrl1yQQEAAEutYUuvXXJCAQAAS65hS7BdckMBAABLr2FLsV1yRAEAAEuwYUuyXXJFAQAAS7FhS7NdckYBAABLsmFLtF1yRwEAAEuzYUu1XXJIAQAAS7RhS7ZdckkBAABLtWFLt11ySgEAAEu2YUu4XXJLAQAAS7dhS7ldckwBAABLuGFLul1yTQEAAEu5YUu7XXJOAQAAS7phS7xdck8BAABLu2FLvV1yUAEAAEu8YUu+XXJRAQAAS71hS79dclIBAABLvmFLwF1yUwEAAEu/YUvBXXJUAQAAS8BhS8JdclUBAABLwWFLw11yVgEAAEvCYUvEXXJXAQAAS8NhS8VdclgBAABLxGFLxl1yWQEAAEvFYUvHXXJaAQAAS8ZhS8hdclsBAABLx2FLyV1yXAEAAEvIYUvKXXJdAQAAS8lhS8tdcl4BAABLymFLzF1yXwEAAEvLYUvNXXJgAQAAS8xhS85dcmEBAABLzWFLz11yYgEAAEvOYUvQXXJjAQAAS89hS9FdcmQBAABL0GFL0l1yZQEAAEvRYUvTXXJmAQAAS9JhS9RdcmcBAABL02FL1V1yaAEAAEvUYUvWXXJpAQAAS9VhS9ddcmoBAABL1mFL2F1yawEAAEvXYUvZXXJsAQAAS9hhS9pdcm0BAABL2WFL211ybgEAAEvaYUvcXXJvAQAAS9thS91dcnABAABL3GFL3l1ycQEAAEvdYUvfXXJyAQAAS95hS+BdcnMBAABL32FL4V1ydAEAAEvgYUviXXJ1AQAAS+FhS+NdcnYBAABL4mFL5F1ydwEAAEvjYUvlXXJ4AQAAS+RhS+ZdcnkBAABL5WFL511yegEAAEvmYUvoXXJ7AQAAS+dhS+ldcnwBAABL6GFL6l1yfQEAAEvpYUvrXXJ+AQAAS+phS+xdcn8BAABL62FL7V1ygAEAAEvsYUvuXXKBAQAAS+1hS+9dcoIBAABL7mFL8F1ygwEAAEvvYUvxXXKEAQAAS/BhS/JdcoUBAABL8WFL811yhgEAAEvyYUv0XXKHAQAAS/NhS/VdcogBAABL9GFL9l1yiQEAAEv1YUv3XXKKAQAAS/ZhS/hdcosBAABL92FL+V1yjAEAAEv4YUv6XXKNAQAAS/lhS/tdco4BAABL+mFL/F1yjwEAAEv7YUv9XXKQAQAAS/xhS/5dcpEBAABL/WFL/11ykgEAAEv+YU0AAV1ykwEAAEv/YU0BAV1ylAEAAE0AAWFNAgFdcpUBAABNAQFhTQMBXXKWAQAATQIBYU0EAV1ylwEAAE0DAWFNBQFdcpgBAABNBAFhTQYBXXKZAQAATQUBYU0HAV1ymgEAAE0GAWFNCAFdcpsBAABNBwFhTQkBXXKcAQAATQgBYU0KAV1ynQEAAE0JAWFNCwFdcp4BAABNCgFhTQwBXXKfAQAATQsBYU0NAV1yoAEAAE0MAWFNDgFdcqEBAABNDQFhTQ8BXXKiAQAATQ4BYU0QAV1yowEAAE0PAWFNEQFdcqQBAABNEAFhTRIBXXKlAQAATREBYU0TAV1ypgEAAE0SAWFNFAFdcqcBAABNEwFhTRUBXXKoAQAATRQBYU0WAV1yqQEAAE0VAWFNFwFdcqoBAABNFgFhTRgBXXKrAQAATRcBYU0ZAV1yrAEAAE0YAWFNGgFdcq0BAABNGQFhTRsBXXKuAQAATRoBYU0cAV1yrwEAAE0bAWFNHQFdcrABAABNHAFhTR4BXXKxAQAATR0BYU0fAV1ysgEAAE0eAWFNIAFdcrMBAABNHwFhTSEBXXK0AQAATSABYU0iAV1ytQEAAE0hAWFNIwFdcrYBAABNIgFhTSQBXXK3AQAATSMBYU0lAV1yuAEAAE0kAWFNJgFdcrkBAABNJQFhTScBXXK6AQAATSYBYU0oAV1yuwEAAE0nAWFNKQFdcrwBAABNKAFhTSoBXXK9AQAATSkBYU0rAV1yvgEAAE0qAWFNLAFdcr8BAABNKwFhTS0BXXLAAQAATSwBYU0uAV1ywQEAAE0tAWFNLwFdcsIBAABNLgFhTTABXXLDAQAATS8BYU0xAV1yxAEAAE0wAWFNMgFdcsUBAABNMQFhTTMBXXLGAQAATTIBYU00AV1yxwEAAE0zAWFNNQFdcsgBAABNNAFhTTYBXXLJAQAATTUBYU03AV1yygEAAE02AWFNOAFdcssBAABNNwFhTTkBXXLMAQAATTgBYU06AV1yzQEAAE05AWFNOwFdcs4BAABNOgFhTTwBXXLPAQAATTsBYU09AV1y0AEAAE08AWFNPgFdctEBAABNPQFhTT8BXXLSAQAATT4BYU1AAV1y0wEAAE0/AWFNQQFdctQBAABNQAFhTUIBXXLVAQAATUEBYU1DAV1y1gEAAE1CAWFNRAFdctcBAABNQwFhTUUBXXLYAQAATUQBYU1GAV1y2QEAAE1FAWFNRwFdctoBAABNRgFhTUgBXXLbAQAATUcBYU1JAV1y3AEAAE1IAWFNSgFdct0BAABNSQFhTUsBXXLeAQAATUoBYU1MAV1y3wEAAE1LAWFNTQFdcuABAABNTAFhTU4BXXLhAQAATU0BYU1PAV1y4gEAAE1OAWFNUAFdcuMBAABNTwFhTVEBXXLkAQAATVABYU1SAV1y5QEAAE1RAWFNUwFdcuYBAABNUgFhTVQBXXLnAQAATVMBYU1VAV1y6AEAAE1UAWFNVgFdcukBAABNVQFhTVcBXXLqAQAATVYBYU1YAV1y6wEAAE1XAWFNWQFdcuwBAABNWAFhTVoBXXLtAQAATVkBYU1bAV1y7gEAAE1aAWFNXAFdcu8BAABNWwFhTV0BXXLwAQAATVwBYU1eAV1y8QEAAE1dAWFNXwFdcvIBAABNXgFhTWABXXLzAQAATV8BYU1hAV1y9AEAAE1gAWFNYgFdcvUBAABNYQFhTWMBXXL2AQAATWIBYU1kAV1y9wEAAE1jAWFNZQFdcvgBAABNZAFhTWYBXXL5AQAATWUBYU1nAV1y+gEAAE1mAWFNaAFdcvsBAABNZwFhTWkBXXL8AQAATWgBYU1qAV1y/QEAAE1pAWFNawFdcv4BAABNagFhTWwBXXL/AQAATWsBYU1tAV1yAAIAAE1sAWFNbgFdcgECAABNbQFhTW8BXXICAgAATW4BYU1wAV1yAwIAAE1vAWFNcQFdcgQCAABNcAFhTXIBXXIFAgAATXEBYU1zAV1yBgIAAE1yAWFNdAFdcgcCAABNcwFhTXUBXXIIAgAATXQBYU12AV1yCQIAAE11AWFNdwFdcgoCAABNdgFhTXgBXXILAgAATXcBYU15AV1yDAIAAE14AWFNegFdcg0CAABNeQFhTXsBXXIOAgAATXoBYU18AV1yDwIAAE17AWFNfQFdchACAABNfAFhTX4BXXIRAgAATX0BYU1/AV1yEgIAAE1+AWFNgAFdchMCAABNfwFhTYEBXXIUAgAATYABYU2CAV1yFQIAAE2BAWFNgwFdchYCAABNggFhTYQBXXIXAgAATYMBYU2FAV1yGAIAAE2EAWFNhgFdchkCAABNhQFhTYcBXXIaAgAATYYBYU2IAV1yGwIAAE2HAWFNiQFdchwCAABNiAFhTYoBXXIdAgAATYkBYU2LAV1yHgIAAE2KAWFNjAFdch8CAABNiwFhTY0BXXIgAgAATYwBYU2OAV1yIQIAAE2NAWFNjwFdciICAABNjgFhTZABXXIjAgAATY8BYU2RAV1yJAIAAE2QAWFNkgFdciUCAABNkQFhTZMBXXImAgAATZIBYU2UAV1yJwIAAE2TAWFNlQFdcigCAABNlAFhTZYBXXIpAgAATZUBYU2XAV1yKgIAAE2WAWFNmAFdcisCAABNlwFhTZkBXXIsAgAATZgBYU2aAV1yLQIAAE2ZAWFNmwFdci4CAABNmgFhTZwBXXIvAgAATZsBYU2dAV1yMAIAAE2cAWFNngFdcjECAABNnQFhTZ8BXXIyAgAATZ4BYU2gAV1yMwIAAE2fAWFNoQFdcjQCAABNoAFhTaIBXXI1AgAATaEBYU2jAV1yNgIAAE2iAWFNpAFdcjcCAABNowFhTaUBXXI4AgAATaQBYU2mAV1yOQIAAE2lAWFNpwFdcjoCAABNpgFhTagBXXI7AgAATacBYU2pAV1yPAIAAE2oAWFNqgFdcj0CAABNqQFhTasBXXI+AgAATaoBYU2sAV1yPwIAAE2rAWFNrQFdckACAABNrAFhTa4BXXJBAgAATa0BYU2vAV1yQgIAAE2uAWFNsAFdckMCAABNrwFhTbEBXXJEAgAATbABYU2yAV1yRQIAAE2xAWFNswFdckYCAABNsgFhTbQBXXJHAgAATbMBYU21AV1ySAIAAE20AWFNtgFdckkCAABNtQFhTbcBXXJKAgAATbYBYU24AV1ySwIAAE23AWFNuQFdckwCAABNuAFhTboBXXJNAgAATbkBYU27AV1yTgIAAE26AWFNvAFdck8CAABNuwFhTb0BXXJQAgAATbwBYU2+AV1yUQIAAE29AWFNvwFdclICAABNvgFhTcABXXJTAgAATb8BYU3BAV1yVAIAAE3AAWFNwgFdclUCAABNwQFhTcMBXXJWAgAATcIBYU3EAV1yVwIAAE3DAWFNxQFdclgCAABNxAFhTcYBXXJZAgAATcUBYU3HAV1yWgIAAE3GAWFNyAFdclsCAABNxwFhTckBXXJcAgAATcgBYU3KAV1yXQIAAE3JAWFNywFdcl4CAABNygFhTcwBXXJfAgAATcsBYU3NAV1yYAIAAE3MAWFNzgFdcmECAABNzQFhTc8BXXJiAgAATc4BYU3QAV1yYwIAAE3PAWFN0QFdcmQCAABN0AFhTdIBXXJlAgAATdEBYU3TAV1yZgIAAE3SAWFN1AFdcmcCAABN0wFhTdUBXXJoAgAATdQBYU3WAV1yaQIAAE3VAWFN1wFdcmoCAABN1gFhTdgBXXJrAgAATdcBYU3ZAV1ybAIAAE3YAWFN2gFdcm0CAABN2QFhTdsBXXJuAgAATdoBYU3cAV1ybwIAAE3bAWFN3QFdcnACAABN3AFhTd4BXXJxAgAATd0BYU3fAV1ycgIAAE3eAWFN4AFdcnMCAABN3wFhTeEBXXJ0AgAATeABYU3iAV1ydQIAAE3hAWFN4wFdcnYCAABN4gFhTeQBXXJ3AgAATeMBYU3lAV1yeAIAAE3kAWFN5gFdcnkCAABN5QFhTecBXXJ6AgAATeYBYU3oAV1yewIAAE3nAWFN6QFdcnwCAABN6AFhTeoBXXJ9AgAATekBYU3rAV1yfgIAAE3qAWFN7AFdcn8CAABN6wFhTe0BXXKAAgAATewBYU3uAV1ygQIAAE3tAWFN7wFdcoICAABN7gFhTfABXXKDAgAATe8BYU3xAV1yhAIAAE3wAWFN8gFdcoUCAABN8QFhTfMBXXKGAgAATfIBYU30AV1yhwIAAE3zAWFN9QFdcogCAABN9AFhTfYBXXKJAgAATfUBYU33AV1yigIAAE32AWFN+AFdcosCAABN9wFhTfkBXXKMAgAATfgBYU36AV1yjQIAAE35AWFN+wFdco4CAABN+gFhTfwBXXKPAgAATfsBYU39AV1ykAIAAE38AWFN/gFdcpECAABN/QFhTf8BXXKSAgAATf4BYU0AAl1ykwIAAE3/AWFNAQJdcpQCAABNAAJhTQICXXKVAgAATQECYU0DAl1ylgIAAE0CAmFNBAJdcpcCAABNAwJhTQUCXXKYAgAATQQCYU0GAl1ymQIAAE0FAmFNBwJdcpoCAABNBgJhTQgCXXKbAgAATQcCYU0JAl1ynAIAAE0IAmFNCgJdcp0CAABNCQJhTQsCXXKeAgAATQoCYU0MAl1ynwIAAE0LAmFNDQJdcqACAABNDAJhTQ4CXXKhAgAATQ0CYU0PAl1yogIAAE0OAmFNEAJdcqMCAABNDwJhTRECXXKkAgAATRACYU0SAl1ypQIAAE0RAmFNEwJdcqYCAABNEgJhTRQCXXKnAgAATRMCYU0VAl1yqAIAAE0UAmFNFgJdcqkCAABNFQJhTRcCXXKqAgAATRYCYU0YAl1yqwIAAE0XAmFNGQJdcqwCAABNGAJhTRoCXXKtAgAATRkCYU0bAl1yrgIAAE0aAmFNHAJdcq8CAABNGwJhTR0CXXKwAgAATRwCYU0eAl1ysQIAAE0dAmFNHwJdcrICAABNHgJhTSACXXKzAgAATR8CYU0hAl1ytAIAAE0gAmFNIgJdcrUCAABNIQJhTSMCXXK2AgAATSICYU0kAl1ytwIAAE0jAmFNJQJdcrgCAABNJAJhTSYCXXK5AgAATSUCYU0nAl1yugIAAE0mAmFNKAJdcrsCAABNJwJhTSkCXXK8AgAATSgCYU0qAl1yvQIAAE0pAmFNKwJdcr4CAABNKgJhTSwCXXK/AgAATSsCYU0tAl1ywAIAAE0sAmFNLgJdcsECAABNLQJhTS8CXXLCAgAATS4CYU0wAl1ywwIAAE0vAmFNMQJdcsQCAABNMAJhTTICXXLFAgAATTECYU0zAl1yxgIAAE0yAmFNNAJdcscCAABNMwJhTTUCXXLIAgAATTQCYU02Al1yyQIAAE01AmFNNwJdcsoCAABNNgJhTTgCXXLLAgAATTcCYU05Al1yzAIAAE04AmFNOgJdcs0CAABNOQJhTTsCXXLOAgAATToCYU08Al1yzwIAAE07AmFNPQJdctACAABNPAJhTT4CXXLRAgAATT0CYU0/Al1y0gIAAE0+AmFNQAJdctMCAABNPwJhTUECXXLUAgAATUACYU1CAl1y1QIAAE1BAmFNQwJdctYCAABNQgJhTUQCXXLXAgAATUMCYU1FAl1y2AIAAE1EAmFNRgJdctkCAABNRQJhTUcCXXLaAgAATUYCYU1IAl1y2wIAAE1HAmFNSQJdctwCAABNSAJhTUoCXXLdAgAATUkCYU1LAl1y3gIAAE1KAmFNTAJdct8CAABNSwJhTU0CXXLgAgAATUwCYU1OAl1y4QIAAE1NAmFNTwJdcuICAABNTgJhTVACXXLjAgAATU8CYU1RAl1y5AIAAE1QAmFNUgJdcuUCAABNUQJhTVMCXXLmAgAATVICYU1UAl1y5wIAAE1TAmFNVQJdcugCAABNVAJhTVYCXXLpAgAATVUCYU1XAl1y6gIAAE1WAmFNWAJdcusCAABNVwJhTVkCXXLsAgAATVgCYU1aAl1y7QIAAE1ZAmFNWwJdcu4CAABNWgJhTVwCXXLvAgAATVsCYU1dAl1y8AIAAE1cAmFNXgJdcvECAABNXQJhTV8CXXLyAgAATV4CYU1gAl1y8wIAAE1fAmFNYQJdcvQCAABNYAJhTWICXXL1AgAATWECYU1jAl1y9gIAAE1iAmFNZAJdcvcCAABNYwJhdYeHVQdiZmFjdG9ycvgCAACIiU1kAkcAAAAAAAAAAH2Hh1UJb2NjdXBhbmN5cvkCAACIiU1kAkc/8AAAAAAAAH2Hh3VVB2Rpc3BsYXly+gIAAE1kAoh9h3Uu'))
	bondInfo = cPickle.loads(base64.b64decode('gAJ9cQEoVQVjb2xvcnECTZACTn2HVQVhdG9tc3EDXXEEKF1xBShLGkshZV1xBihLGkscZV1xByhLGksbZV1xCChLGksZZV1xCShLHEsfZV1xCihLHEseZV1xCyhLHEsdZV1xDChLIUskZV1xDShLIUsjZV1xDihLIUsiZV1xDyhLJUsnZV1xEChLJUsmZV1xEShLJUskZV1xEihLJ0spZV1xEyhLJ0soZV1xFChLKksrZV1xFShLKkspZV1xFihLKkskZV1xFyhLIEsfZV1xGChLGUssZV1xGShLNks4ZV1xGihLNks3ZV1xGyhLNks1ZV1xHChLNktJZV1xHShLQUs/ZV1xHihLQUtCZV1xHyhLQUtFZV1xIChLSUtHZV1xIShLSUtKZV1xIihLSUtLZV1xIyhLR0szZV1xJChLR0tIZV1xJShLR0tMZV1xJihLRks8ZV1xJyhLRks4ZV1xKChLRktFZV1xKShLM0s1ZV1xKihLM0s0ZV1xKyhLM0swZV1xLChLPEs9ZV1xLShLPEs7ZV1xLihLMEsyZV1xLyhLMEsxZV1xMChLMEsvZV1xMShLPUs/ZV1xMihLPUs+ZV1xMyhLOUs7ZV1xNChLOUs6ZV1xNShLOUs4ZV1xNihLQEs/ZV1xNyhLQ0tCZV1xOChLREtCZV1xOShLLUssZV1xOihLLkssZV1xOyhLTEtNZV1xPChLL0ssZV1xPShLV0tWZV1xPihLV0tYZV1xPyhLV0tqZV1xQChLV0tZZV1xQShLYktmZV1xQihLYktjZV1xQyhLYktgZV1xRChLaktsZV1xRShLaktrZV1xRihLaktoZV1xRyhLaEtUZV1xSChLaEttZV1xSShLaEtpZV1xSihLZ0tmZV1xSyhLZ0tdZV1xTChLZ0tZZV1xTShLVEtRZV1xTihLVEtVZV1xTyhLVEtWZV1xUChLXUteZV1xUShLXUtcZV1xUihLUUtQZV1xUyhLUUtSZV1xVChLUUtTZV1xVShLXktgZV1xVihLXktfZV1xVyhLWktcZV1xWChLWktbZV1xWShLWktZZV1xWihLYUtgZV1xWyhLZEtjZV1xXChLZUtjZV1xXShLTktNZV1xXihLT0tNZV1xXyhLbUtuZV1xYChLUEtNZV1xYShLeEt3ZV1xYihLeEt5ZV1xYyhLeEt6ZV1xZChLeEuLZV1xZShLg0uBZV1xZihLg0uEZV1xZyhLg0uHZV1xaChLi0uJZV1xaShLi0uMZV1xaihLi0uNZV1xayhLiUt1ZV1xbChLiUuKZV1xbShLiUuOZV1xbihLiEt6ZV1xbyhLiEt+ZV1xcChLiEuHZV1xcShLdUtyZV1xcihLdUt2ZV1xcyhLdUt3ZV1xdChLfkt9ZV1xdShLfkt/ZV1xdihLcktxZV1xdyhLcktzZV1xeChLckt0ZV1xeShLf0uAZV1xeihLf0uBZV1xeyhLe0t6ZV1xfChLe0t8ZV1xfShLe0t9ZV1xfihLgkuBZV1xfyhLhUuEZV1xgChLhkuEZV1xgShLb0tuZV1xgihLcEtuZV1xgyhLjkuPZV1xhChLcUtuZV1xhShLmUusZV1xhihLmUubZV1xhyhLmUuaZV1xiChLmUuYZV1xiShLpEuoZV1xiihLpEulZV1xiyhLpEuiZV1xjChLrEuuZV1xjShLrEutZV1xjihLrEuqZV1xjyhLqkuvZV1xkChLqkurZV1xkShLqkuWZV1xkihLqUuoZV1xkyhLqUufZV1xlChLqUubZV1xlShLlkuTZV1xlihLlkuXZV1xlyhLlkuYZV1xmChLn0ugZV1xmShLn0ueZV1xmihLk0uSZV1xmyhLk0uUZV1xnChLk0uVZV1xnShLoEuiZV1xnihLoEuhZV1xnyhLnEueZV1xoChLnEudZV1xoShLnEubZV1xoihLo0uiZV1xoyhLpkulZV1xpChLp0ulZV1xpShLsEuvZV1xpihLkEuPZV1xpyhLkUuPZV1xqChLkkuPZV1xqShLsku5ZV1xqihLsku0ZV1xqyhLskuzZV1xrChLskuxZV1xrShLtEu3ZV1xrihLtEu2ZV1xryhLtEu1ZV1xsChLuUu8ZV1xsShLuUu7ZV1xsihLuUu6ZV1xsyhLvUu/ZV1xtChLvUu+ZV1xtShLvUu8ZV1xtihLv0vBZV1xtyhLv0vAZV1xuChLwkvBZV1xuShLwku8ZV1xuihLwkvDZV1xuyhLuEu3ZV1xvChLsUvEZV1xvShLzkvhZV1xvihLzkvQZV1xvyhLzkvPZV1xwChLzkvNZV1xwShL2UvdZV1xwihL2UvaZV1xwyhL2UvXZV1xxChL4UvfZV1xxShL4UviZV1xxihL4UvjZV1xxyhL30vgZV1xyChL30vkZV1xyShL30vLZV1xyihL3kvdZV1xyyhL3kvUZV1xzChL3kvQZV1xzShLy0vNZV1xzihLy0vMZV1xzyhLy0vIZV1x0ChL1EvVZV1x0ShL1EvTZV1x0ihLyEvKZV1x0yhLyEvJZV1x1ChLyEvHZV1x1ShL1UvWZV1x1ihL1UvXZV1x1yhL0UvTZV1x2ChL0UvSZV1x2ShL0UvQZV1x2ihL2EvXZV1x2yhL20vaZV1x3ChL3EvaZV1x3ShLxUvEZV1x3ihLxkvEZV1x3yhL5EvlZV1x4ChLx0vEZV1x4ShL70vuZV1x4ihL70vwZV1x4yhL70vxZV1x5ChL700CAWVdceUoS/pL+GVdceYoS/pL+2VdcecoS/pL/mVdcegoTQIBTQABZV1x6ShNAgFNAwFlXXHqKE0CAU0EAWVdcesoTQABS+xlXXHsKE0AAU0BAWVdce0oTQABTQUBZV1x7ihL/0vxZV1x7yhL/0v1ZV1x8ChL/0v+ZV1x8ShL7EvpZV1x8ihL7EvtZV1x8yhL7EvuZV1x9ChL9Uv0ZV1x9ShL9Uv2ZV1x9ihL6UvoZV1x9yhL6UvqZV1x+ChL6UvrZV1x+ShL9kv3ZV1x+ihL9kv4ZV1x+yhL8kvxZV1x/ChL8kvzZV1x/ShL8kv0ZV1x/ihL+Uv4ZV1x/yhL/Ev7ZV1yAAEAAChL/Uv7ZV1yAQEAAChL5kvlZV1yAgEAAChL50vlZV1yAwEAAChNBQFNBgFlXXIEAQAAKEvoS+VlXXIFAQAAKE0QAU0PAWVdcgYBAAAoTRABTREBZV1yBwEAAChNEAFNEgFlXXIIAQAAKE0QAU0jAWVdcgkBAAAoTRsBTRkBZV1yCgEAAChNGwFNHAFlXXILAQAAKE0bAU0fAWVdcgwBAAAoTSMBTSEBZV1yDQEAAChNIwFNJAFlXXIOAQAAKE0jAU0lAWVdcg8BAAAoTSEBTQ0BZV1yEAEAAChNIQFNIgFlXXIRAQAAKE0hAU0mAWVdchIBAAAoTSABTRIBZV1yEwEAAChNIAFNFgFlXXIUAQAAKE0gAU0fAWVdchUBAAAoTQ0BTQoBZV1yFgEAAChNDQFNDgFlXXIXAQAAKE0NAU0PAWVdchgBAAAoTRYBTRUBZV1yGQEAAChNFgFNFwFlXXIaAQAAKE0KAU0JAWVdchsBAAAoTQoBTQsBZV1yHAEAAChNCgFNDAFlXXIdAQAAKE0XAU0YAWVdch4BAAAoTRcBTRkBZV1yHwEAAChNEwFNEgFlXXIgAQAAKE0TAU0UAWVdciEBAAAoTRMBTRUBZV1yIgEAAChNGgFNGQFlXXIjAQAAKE0dAU0cAWVdciQBAAAoTR4BTRwBZV1yJQEAAChNBwFNBgFlXXImAQAAKE0IAU0GAWVdcicBAAAoTSYBTScBZV1yKAEAAChNCQFNBgFlXXIpAQAAKE0xAU0wAWVdcioBAAAoTTEBTTIBZV1yKwEAAChNMQFNMwFlXXIsAQAAKE0xAU1EAWVdci0BAAAoTTwBTToBZV1yLgEAAChNPAFNPQFlXXIvAQAAKE08AU1AAWVdcjABAAAoTUQBTUIBZV1yMQEAAChNRAFNRQFlXXIyAQAAKE1EAU1GAWVdcjMBAAAoTUIBTS4BZV1yNAEAAChNQgFNQwFlXXI1AQAAKE1CAU1HAWVdcjYBAAAoTUEBTTMBZV1yNwEAAChNQQFNNwFlXXI4AQAAKE1BAU1AAWVdcjkBAAAoTS4BTSsBZV1yOgEAAChNLgFNLwFlXXI7AQAAKE0uAU0wAWVdcjwBAAAoTTcBTTYBZV1yPQEAAChNNwFNOAFlXXI+AQAAKE0rAU0qAWVdcj8BAAAoTSsBTSwBZV1yQAEAAChNKwFNLQFlXXJBAQAAKE04AU05AWVdckIBAAAoTTgBTToBZV1yQwEAAChNNAFNMwFlXXJEAQAAKE00AU01AWVdckUBAAAoTTQBTTYBZV1yRgEAAChNOwFNOgFlXXJHAQAAKE0+AU09AWVdckgBAAAoTT8BTT0BZV1ySQEAAChNSAFNRwFlXXJKAQAAKE0oAU0nAWVdcksBAAAoTSkBTScBZV1yTAEAAChNKgFNJwFlXXJNAQAAKE1KAU1RAWVdck4BAAAoTUoBTUkBZV1yTwEAAChNSgFNSwFlXXJQAQAAKE1KAU1MAWVdclEBAAAoTUwBTU8BZV1yUgEAAChNTAFNTQFlXXJTAQAAKE1MAU1OAWVdclQBAAAoTVEBTVIBZV1yVQEAAChNUQFNUwFlXXJWAQAAKE1RAU1UAWVdclcBAAAoTVUBTVQBZV1yWAEAAChNVQFNVgFlXXJZAQAAKE1VAU1XAWVdcloBAAAoTVcBTVgBZV1yWwEAAChNVwFNWQFlXXJcAQAAKE1aAU1UAWVdcl0BAAAoTVoBTVkBZV1yXgEAAChNWgFNWwFlXXJfAQAAKE1QAU1PAWVdcmABAAAoTUkBTVwBZV1yYQEAAChNZgFNeQFlXXJiAQAAKE1mAU1lAWVdcmMBAAAoTWYBTWcBZV1yZAEAAChNZgFNaAFlXXJlAQAAKE1xAU1vAWVdcmYBAAAoTXEBTXIBZV1yZwEAAChNcQFNdQFlXXJoAQAAKE15AU13AWVdcmkBAAAoTXkBTXoBZV1yagEAAChNeQFNewFlXXJrAQAAKE13AU14AWVdcmwBAAAoTXcBTXwBZV1ybQEAAChNdwFNYwFlXXJuAQAAKE12AU11AWVdcm8BAAAoTXYBTWgBZV1ycAEAAChNdgFNbAFlXXJxAQAAKE1jAU1gAWVdcnIBAAAoTWMBTWQBZV1ycwEAAChNYwFNZQFlXXJ0AQAAKE1sAU1rAWVdcnUBAAAoTWwBTW0BZV1ydgEAAChNYAFNXwFlXXJ3AQAAKE1gAU1hAWVdcngBAAAoTWABTWIBZV1yeQEAAChNbQFNbwFlXXJ6AQAAKE1tAU1uAWVdcnsBAAAoTWkBTWgBZV1yfAEAAChNaQFNagFlXXJ9AQAAKE1pAU1rAWVdcn4BAAAoTXABTW8BZV1yfwEAAChNcwFNcgFlXXKAAQAAKE10AU1yAWVdcoEBAAAoTV0BTVwBZV1yggEAAChNXgFNXAFlXXKDAQAAKE18AU19AWVdcoQBAAAoTV8BTVwBZV1yhQEAAChNhwFNhgFlXXKGAQAAKE2HAU2IAWVdcocBAAAoTYcBTYkBZV1yiAEAAChNhwFNmgFlXXKJAQAAKE2SAU2QAWVdcooBAAAoTZIBTZMBZV1yiwEAAChNkgFNlgFlXXKMAQAAKE2aAU2YAWVdco0BAAAoTZoBTZsBZV1yjgEAAChNmgFNnAFlXXKPAQAAKE2YAU2EAWVdcpABAAAoTZgBTZkBZV1ykQEAAChNmAFNnQFlXXKSAQAAKE2XAU2JAWVdcpMBAAAoTZcBTY0BZV1ylAEAAChNlwFNlgFlXXKVAQAAKE2EAU2BAWVdcpYBAAAoTYQBTYUBZV1ylwEAAChNhAFNhgFlXXKYAQAAKE2NAU2MAWVdcpkBAAAoTY0BTY4BZV1ymgEAAChNgQFNgAFlXXKbAQAAKE2BAU2CAWVdcpwBAAAoTYEBTYMBZV1ynQEAAChNjgFNjwFlXXKeAQAAKE2OAU2QAWVdcp8BAAAoTYoBTYkBZV1yoAEAAChNigFNiwFlXXKhAQAAKE2KAU2MAWVdcqIBAAAoTZEBTZABZV1yowEAAChNlAFNkwFlXXKkAQAAKE2VAU2TAWVdcqUBAAAoTX4BTX0BZV1ypgEAAChNfwFNfQFlXXKnAQAAKE2dAU2eAWVdcqgBAAAoTYABTX0BZV1yqQEAAChNqAFNuwFlXXKqAQAAKE2oAU2nAWVdcqsBAAAoTagBTakBZV1yrAEAAChNqAFNqgFlXXKtAQAAKE2zAU2xAWVdcq4BAAAoTbMBTbQBZV1yrwEAAChNswFNtwFlXXKwAQAAKE27AU25AWVdcrEBAAAoTbsBTbwBZV1ysgEAAChNuwFNvQFlXXKzAQAAKE25AU26AWVdcrQBAAAoTbkBTb4BZV1ytQEAAChNuQFNpQFlXXK2AQAAKE24AU23AWVdcrcBAAAoTbgBTaoBZV1yuAEAAChNuAFNrgFlXXK5AQAAKE2lAU2iAWVdcroBAAAoTaUBTaYBZV1yuwEAAChNpQFNpwFlXXK8AQAAKE2uAU2vAWVdcr0BAAAoTa4BTa0BZV1yvgEAAChNogFNoQFlXXK/AQAAKE2iAU2jAWVdcsABAAAoTaIBTaQBZV1ywQEAAChNrwFNsAFlXXLCAQAAKE2vAU2xAWVdcsMBAAAoTasBTaoBZV1yxAEAAChNqwFNrAFlXXLFAQAAKE2rAU2tAWVdcsYBAAAoTbIBTbEBZV1yxwEAAChNtQFNtAFlXXLIAQAAKE22AU20AWVdcskBAAAoTZ8BTZ4BZV1yygEAAChNoAFNngFlXXLLAQAAKE2+AU2/AWVdcswBAAAoTaEBTZ4BZV1yzQEAAChNyQFNyAFlXXLOAQAAKE3JAU3KAWVdcs8BAAAoTckBTcsBZV1y0AEAAChNyQFN3AFlXXLRAQAAKE3UAU3SAWVdctIBAAAoTdQBTdUBZV1y0wEAAChN1AFN2AFlXXLUAQAAKE3cAU3aAWVdctUBAAAoTdwBTd0BZV1y1gEAAChN3AFN3gFlXXLXAQAAKE3aAU3GAWVdctgBAAAoTdoBTdsBZV1y2QEAAChN2gFN3wFlXXLaAQAAKE3ZAU3LAWVdctsBAAAoTdkBTc8BZV1y3AEAAChN2QFN2AFlXXLdAQAAKE3GAU3DAWVdct4BAAAoTcYBTccBZV1y3wEAAChNxgFNyAFlXXLgAQAAKE3PAU3OAWVdcuEBAAAoTc8BTdABZV1y4gEAAChNwwFNwgFlXXLjAQAAKE3DAU3EAWVdcuQBAAAoTcMBTcUBZV1y5QEAAChN0AFN0QFlXXLmAQAAKE3QAU3SAWVdcucBAAAoTcwBTcsBZV1y6AEAAChNzAFNzQFlXXLpAQAAKE3MAU3OAWVdcuoBAAAoTdMBTdIBZV1y6wEAAChN1gFN1QFlXXLsAQAAKE3XAU3VAWVdcu0BAAAoTeABTd8BZV1y7gEAAChNwAFNvwFlXXLvAQAAKE3BAU2/AWVdcvABAAAoTcIBTb8BZV1y8QEAAChN4gFN4QFlXXLyAQAAKE3iAU3jAWVdcvMBAAAoTeIBTeQBZV1y9AEAAChN4gFN6QFlXXL1AQAAKE3kAU3lAWVdcvYBAAAoTeQBTeYBZV1y9wEAAChN5AFN5wFlXXL4AQAAKE3pAU3qAWVdcvkBAAAoTekBTesBZV1y+gEAAChN6QFN7AFlXXL7AQAAKE3tAU3sAWVdcvwBAAAoTe0BTe4BZV1y/QEAAChN7QFN7wFlXXL+AQAAKE3vAU3wAWVdcv8BAAAoTe8BTfEBZV1yAAIAAChN8gFN7AFlXXIBAgAAKE3yAU3xAWVdcgICAAAoTfIBTfMBZV1yAwIAAChN6AFN5wFlXXIEAgAAKE3hAU30AWVdcgUCAAAoTf4BTRECZV1yBgIAAChN/gFN/QFlXXIHAgAAKE3+AU3/AWVdcggCAAAoTf4BTQACZV1yCQIAAChNCQJNBwJlXXIKAgAAKE0JAk0KAmVdcgsCAAAoTQkCTQ0CZV1yDAIAAChNEQJNDwJlXXINAgAAKE0RAk0SAmVdcg4CAAAoTRECTRMCZV1yDwIAAChNDwJNEAJlXXIQAgAAKE0PAk0UAmVdchECAAAoTQ8CTfsBZV1yEgIAAChNDgJNAAJlXXITAgAAKE0OAk0EAmVdchQCAAAoTQ4CTQ0CZV1yFQIAAChN+wFN+AFlXXIWAgAAKE37AU38AWVdchcCAAAoTfsBTf0BZV1yGAIAAChNBAJNAwJlXXIZAgAAKE0EAk0FAmVdchoCAAAoTfgBTfcBZV1yGwIAAChN+AFN+QFlXXIcAgAAKE34AU36AWVdch0CAAAoTQUCTQYCZV1yHgIAAChNBQJNBwJlXXIfAgAAKE0BAk0AAmVdciACAAAoTQECTQICZV1yIQIAAChNAQJNAwJlXXIiAgAAKE0IAk0HAmVdciMCAAAoTQsCTQoCZV1yJAIAAChNDAJNCgJlXXIlAgAAKE31AU30AWVdciYCAAAoTfYBTfQBZV1yJwIAAChNFAJNFQJlXXIoAgAAKE33AU30AWVdcikCAAAoTR8CTTICZV1yKgIAAChNHwJNHgJlXXIrAgAAKE0fAk0gAmVdciwCAAAoTR8CTSECZV1yLQIAAChNKgJNKAJlXXIuAgAAKE0qAk0rAmVdci8CAAAoTSoCTS4CZV1yMAIAAChNMgJNMAJlXXIxAgAAKE0yAk0zAmVdcjICAAAoTTICTTQCZV1yMwIAAChNMAJNMQJlXXI0AgAAKE0wAk01AmVdcjUCAAAoTTACTRwCZV1yNgIAAChNLwJNIQJlXXI3AgAAKE0vAk0lAmVdcjgCAAAoTS8CTS4CZV1yOQIAAChNHAJNGQJlXXI6AgAAKE0cAk0dAmVdcjsCAAAoTRwCTR4CZV1yPAIAAChNJQJNJAJlXXI9AgAAKE0lAk0mAmVdcj4CAAAoTRkCTRgCZV1yPwIAAChNGQJNGgJlXXJAAgAAKE0ZAk0bAmVdckECAAAoTSYCTScCZV1yQgIAAChNJgJNKAJlXXJDAgAAKE0iAk0hAmVdckQCAAAoTSICTSMCZV1yRQIAAChNIgJNJAJlXXJGAgAAKE0pAk0oAmVdckcCAAAoTSwCTSsCZV1ySAIAAChNLQJNKwJlXXJJAgAAKE0WAk0VAmVdckoCAAAoTRcCTRUCZV1ySwIAAChNNQJNNgJlXXJMAgAAKE0YAk0VAmVdck0CAAAoTUACTT8CZV1yTgIAAChNQAJNQQJlXXJPAgAAKE1AAk1CAmVdclACAAAoTUACTVMCZV1yUQIAAChNSwJNSQJlXXJSAgAAKE1LAk1MAmVdclMCAAAoTUsCTU8CZV1yVAIAAChNUwJNUQJlXXJVAgAAKE1TAk1UAmVdclYCAAAoTVMCTVUCZV1yVwIAAChNUQJNPQJlXXJYAgAAKE1RAk1SAmVdclkCAAAoTVECTVYCZV1yWgIAAChNUAJNQgJlXXJbAgAAKE1QAk1GAmVdclwCAAAoTVACTU8CZV1yXQIAAChNPQJNOgJlXXJeAgAAKE09Ak0+AmVdcl8CAAAoTT0CTT8CZV1yYAIAAChNRgJNRQJlXXJhAgAAKE1GAk1HAmVdcmICAAAoTToCTTkCZV1yYwIAAChNOgJNOwJlXXJkAgAAKE06Ak08AmVdcmUCAAAoTUcCTUgCZV1yZgIAAChNRwJNSQJlXXJnAgAAKE1DAk1CAmVdcmgCAAAoTUMCTUQCZV1yaQIAAChNQwJNRQJlXXJqAgAAKE1KAk1JAmVdcmsCAAAoTU0CTUwCZV1ybAIAAChNTgJNTAJlXXJtAgAAKE03Ak02AmVdcm4CAAAoTTgCTTYCZV1ybwIAAChNVgJNVwJlXXJwAgAAKE05Ak02AmVdcnECAAAoTWECTWACZV1ycgIAAChNYQJNYgJlXXJzAgAAKE1hAk1jAmVdcnQCAAAoTWECTXQCZV1ydQIAAChNbAJNagJlXXJ2AgAAKE1sAk1tAmVdcncCAAAoTWwCTXACZV1yeAIAAChNdAJNcgJlXXJ5AgAAKE10Ak11AmVdcnoCAAAoTXQCTXYCZV1yewIAAChNcgJNXgJlXXJ8AgAAKE1yAk1zAmVdcn0CAAAoTXICTXcCZV1yfgIAAChNcQJNYwJlXXJ/AgAAKE1xAk1nAmVdcoACAAAoTXECTXACZV1ygQIAAChNXgJNWwJlXXKCAgAAKE1eAk1fAmVdcoMCAAAoTV4CTWACZV1yhAIAAChNZwJNZgJlXXKFAgAAKE1nAk1oAmVdcoYCAAAoTVsCTVoCZV1yhwIAAChNWwJNXAJlXXKIAgAAKE1bAk1dAmVdcokCAAAoTWgCTWkCZV1yigIAAChNaAJNagJlXXKLAgAAKE1kAk1jAmVdcowCAAAoTWQCTWUCZV1yjQIAAChNZAJNZgJlXXKOAgAAKE1rAk1qAmVdco8CAAAoTW4CTW0CZV1ykAIAAChNbwJNbQJlXXKRAgAAKE14Ak13AmVdcpICAAAoTVgCTVcCZV1ykwIAAChNWQJNVwJlXXKUAgAAKE1aAk1XAmVlVQVsYWJlbHKVAgAATZACWAAAAAB9h1UIaGFsZmJvbmRylgIAAE2QAoh9h1UGcmFkaXVzcpcCAABNkAJHP8mZmaAAAAB9h1ULbGFiZWxPZmZzZXRymAIAAE2QAk59h1UIZHJhd01vZGVymQIAAE2QAksBfYdVCG9wdGlvbmFscpoCAAB9VQdkaXNwbGF5cpsCAABNkAJLAn2HdS4='))
	crdInfo = cPickle.loads(base64.b64decode('gAJ9cQFLAH1xAihLAF1xAyhHQEfPXCj1wo9HQESGZmZmZmZHQCjHrhR64UiHcQRHQEdD1wo9cKRHQETHrhR64UhHQCdrhR64UeyHcQVHQEcrhR64UexHQER1wo9cKPZHQCWzMzMzMzOHcQZHQEdij1wo9cNHQEWBR64UeuFHQCZcKPXCj1yHcQdHQEfMzMzMzM1HQEWKPXCj1wpHQCTwo9cKPXGHcQhHQEb4UeuFHrhHQEWuFHrhR65HQCUo9cKPXCmHcQlHQEeCj1wo9cNHQEX4UeuFHrhHQChwo9cKPXGHcQpHQEf0euFHrhRHQEXlHrhR64VHQCkZmZmZmZqHcQtHQEawo9cKPXFHQESzMzMzMzNHQCl64UeuFHuHcQxHQEbI9cKPXClHQET+uFHrhR9HQCtMzMzMzM2HcQ1HQEa1wo9cKPZHQEQrhR64UexHQCn1wo9cKPaHcQ5HQEYI9cKPXClHQETYUeuFHrhHQChhR64UeuGHcQ9HQEXPXCj1wo9HQETQo9cKPXFHQCXHrhR64UiHcRBHQEYVwo9cKPZHQESmZmZmZmZHQCQKPXCj1wqHcRFHQEUmZmZmZmZHQEUAAAAAAABHQCXHrhR64UiHcRJHQETPXCj1wo9HQEUI9cKPXClHQCQZmZmZmZqHcRNHQETx64UeuFJHQEUmZmZmZmZHQChXCj1wo9eHcRRHQEV9cKPXCj1HQEUKPXCj1wpHQCnR64UeuFKHcRVHQEV+uFHrhR9HQEUXCj1wo9dHQCv64UeuFHuHcRZHQEiFHrhR64VHQERzMzMzMzNHQCeAAAAAAACHcRdHQEhuFHrhR65HQERTMzMzMzNHQCSZmZmZmZqHcRhHQEjuFHrhR65HQEP3Cj1wo9dHQCkZmZmZmZqHcRlHQEjD1wo9cKRHQEUzMzMzMzNHQCfwo9cKPXGHcRpHQEk1wo9cKPZHQEVGZmZmZmZHQCoUeuFHrhSHcRtHQEkI9cKPXClHQET+uFHrhR9HQCvMzMzMzM2HcRxHQEmvXCj1wo9HQEUTMzMzMzNHQClhR64UeuGHcR1HQElPXCj1wo9HQEYBR64UeuFHQCrXCj1wo9eHcR5HQEmMzMzMzM1HQEY64UeuFHtHQCkZmZmZmZqHcR9HQEiszMzMzM1HQEZQo9cKPXFHQCtCj1wo9cOHcSBHQEiKPXCj1wpHQEZYUeuFHrhHQC4KPXCj1wqHcSFHQEiBR64UeuFHQEbeuFHrhR9HQC6euFHrhR+HcSJHQEfrhR64UexHQEYBR64UeuFHQC7Cj1wo9cOHcSNHQEfAAAAAAABHQEVXCj1wo9dHQC7R64UeuFKHcSRHQEga4UeuFHtHQETzMzMzMzNHQC5cKPXCj1yHcSVHQEco9cKPXClHQEU3Cj1wo9dHQC/cKPXCj1yHcSZHQEbmZmZmZmZHQEXYUeuFHrhHQDAuFHrhR66HcSdHQEZCj1wo9cNHQEYPXCj1wo9HQDCeuFHrhR+HcShHQEXKPXCj1wpHQEWvXCj1wo9HQDDmZmZmZmaHcSlHQEYrhR64UexHQEa+uFHrhR9HQDC1wo9cKPaHcSpHQEW+uFHrhR9HQEbszMzMzM1HQDEj1wo9cKSHcStHQEadcKPXCj1HQEcuFHrhR65HQDA4UeuFHriHcSxHQEZ5mZmZmZpHQEfR64UeuFJHQDBcKPXCj1yHcS1HQEYPXCj1wo9HQEfzMzMzMzNHQDDeuFHrhR+HcS5HQEbXCj1wo9dHQEgo9cKPXClHQDAzMzMzMzOHcS9HQEc9cKPXCj1HQEb9cKPXCj1HQC+9cKPXCj2HcTBHQEdgAAAAAABHQEZPXCj1wo9HQC+zMzMzMzOHcTFHQEm1wo9cKPZHQEYdcKPXCj1HQC1wo9cKPXGHcTJHQEoXCj1wo9dHQEW4UeuFHrhHQC2UeuFHrhSHcTNHQEkmZmZmZmZHQEYGZmZmZmZHQC9hR64UeuGHcTRHQEkR64UeuFJHQEV9cKPXCj1HQC+9cKPXCj2HcTVHQElHrhR64UhHQEZLhR64UexHQDCZmZmZmZqHcTZHQEn9cKPXCj1HQEbGZmZmZmZHQC1MzMzMzM2HcTdHQEp1wo9cKPZHQEcXCj1wo9dHQC+o9cKPXCmHcThHQErj1wo9cKRHQEeXCj1wo9dHQC5R64UeuFKHcTlHQErOFHrhR65HQEaGZmZmZmZHQDB9cKPXCj2HcTpHQEn4UeuFHrhHQEdrhR64UexHQDDj1wo9cKSHcTtHQEm64UeuFHtHQEgR64UeuFJHQDC1wo9cKPaHcTxHQEomZmZmZmZHQEhrhR64UexHQDCrhR64UeyHcT1HQEmBR64UeuFHQEga4UeuFHtHQC9wo9cKPXGHcT5HQEk9cKPXCj1HQEhgAAAAAABHQDG9cKPXCj2HcT9HQEkuFHrhR65HQEjnrhR64UhHQDGPXCj1wo+HcUBHQEia4UeuFHtHQEgKPXCj1wpHQDG64UeuFHuHcUFHQEhlHrhR64VHQEfgAAAAAABHQDMUeuFHrhSHcUJHQEhAAAAAAABHQEhMzMzMzM1HQDOwo9cKPXGHcUNHQEfeuFHrhR9HQEdZmZmZmZpHQDMhR64UeuGHcURHQEfx64UeuFJHQEarhR64UexHQDLzMzMzMzOHcUVHQEhwo9cKPXFHQEZ9cKPXCj1HQDK1wo9cKPaHcUZHQEdrhR64UexHQEZKPXCj1wpHQDMo9cKPXCmHcUdHQEb0euFHrhRHQEbI9cKPXClHQDOMzMzMzM2HcUhHQEZLhR64UexHQEax64UeuFJHQDQHrhR64UiHcUlHQEYD1wo9cKRHQEYszMzMzM1HQDRPXCj1wo+HcUpHQEXqPXCj1wpHQEdHrhR64UhHQDQcKPXCj1yHcUtHQEVuFHrhR65HQEc+uFHrhR9HQDRhR64UeuGHcUxHQEY5mZmZmZpHQEfgAAAAAABHQDQhR64UeuGHcU1HQEXcKPXCj1xHQEheuFHrhR9HQDSPXCj1wo+HcU5HQEVdcKPXCj1HQEhHrhR64UhHQDSuFHrhR66HcU9HQEYTMzMzMzNHQEjUeuFHrhRHQDSZmZmZmZqHcVBHQEbdcKPXCj1HQEf3Cj1wo9dHQDPZmZmZmZqHcVFHQEc1wo9cKPZHQEduFHrhR65HQDNzMzMzMzOHcVJHQEmD1wo9cKRHQEhAAAAAAABHQDMuFHrhR66HcVNHQEoKPXCj1wpHQEga4UeuFHtHQDMcKPXCj1yHcVRHQEkQo9cKPXFHQEenrhR64UhHQDOcKPXCj1yHcVVHQEkHrhR64UhHQEeR64UeuFJHQDSuFHrhR66HcVZHQEk9cKPXCj1HQEczMzMzMzNHQDMeuFHrhR+HcVdHQElzMzMzMzNHQEjZmZmZmZpHQDPuFHrhR66HcVhHQEmR64UeuFJHQEjij1wo9cNHQDWAAAAAAACHcVlHQEoAAAAAAABHQEmBR64UeuFHQDW1wo9cKPaHcVpHQEnXCj1wo9dHQEhAAAAAAABHQDYCj1wo9cOHcVtHQEjLhR64UexHQEj64UeuFHtHQDYMzMzMzM2HcVxHQEhgAAAAAABHQEmGZmZmZmZHQDWzMzMzMzOHcV1HQEheuFHrhR9HQEmVwo9cKPZHQDSeuFHrhR+HcV5HQEigAAAAAABHQEnzMzMzMzNHQDYmZmZmZmaHcV9HQEeo9cKPXClHQEmHrhR64UhHQDZHrhR64UiHcWBHQEdij1wo9cNHQEnrhR64UexHQDXCj1wo9cOHcWFHQEdR64UeuFJHQEjqPXCj1wpHQDYPXCj1wo+HcWJHQEbszMzMzM1HQEjAAAAAAABHQDczMzMzMzOHcWNHQEZ3Cj1wo9dHQEkLhR64UexHQDdCj1wo9cOHcWRHQEa8KPXCj1xHQEgKPXCj1wpHQDdFHrhR64WHcWVHQEcqPXCj1wpHQEeCj1wo9cNHQDcrhR64UeyHcWZHQEex64UeuFJHQEedcKPXCj1HQDcPXCj1wo+HcWdHQEbnrhR64UhHQEbqPXCj1wpHQDdMzMzMzM2HcWhHQEY64UeuFHtHQEcVwo9cKPZHQDeHrhR64UiHcWlHQEWwo9cKPXFHQEaszMzMzM1HQDej1wo9cKSHcWpHQEWj1wo9cKRHQEYQo9cKPXFHQDdeuFHrhR+HcWtHQEUVwo9cKPZHQEb+uFHrhR9HQDf4UeuFHriHcWxHQESrhR64UexHQEa1wo9cKPZHQDfzMzMzMzOHcW1HQEUI9cKPXClHQEenrhR64UhHQDg9cKPXCj2HcW5HQERvXCj1wo9HQEfgAAAAAABHQDiHrhR64UiHcW9HQERhR64UeuFHQEhgAAAAAABHQDicKPXCj1yHcXBHQEQHrhR64UhHQEeUeuFHrhRHQDhuFHrhR66HcXFHQEWLhR64UexHQEgTMzMzMzNHQDgAAAAAAACHcXJHQEYij1wo9cNHQEfD1wo9cKRHQDeo9cKPXCmHcXNHQEegAAAAAABHQEmhR64UeuFHQDfPXCj1wo+HcXRHQEggAAAAAABHQEm64UeuFHtHQDg1wo9cKPaHcXVHQEdhR64UeuFHQEj1wo9cKPZHQDhZmZmZmZqHcXZHQEcXCj1wo9dHQEkFHrhR64VHQDlFHrhR64WHcXdHQEfI9cKPXClHQEiZmZmZmZpHQDh64UeuFHuHcXhHQEc1wo9cKPZHQEoszMzMzM1HQDgo9cKPXCmHcXlHQEdCj1wo9cNHQEqCj1wo9cNHQDmj1wo9cKSHcXpHQEcZmZmZmZpHQEs1wo9cKPZHQDlzMzMzMzOHcXtHQEfmZmZmZmZHQEpOFHrhR65HQDpAAAAAAACHcXxHQEazMzMzMzNHQEowo9cKPXFHQDqPXCj1wo+HcX1HQEYHrhR64UhHQEpLhR64UexHQDoo9cKPXCmHcX5HQEX5mZmZmZpHQEoQo9cKPXFHQDkuFHrhR66HcX9HQEXvXCj1wo9HQErUeuFHrhRHQDoMzMzMzM2HcYBHQEV3Cj1wo9dHQEoGZmZmZmZHQDsAAAAAAACHcYFHQEUGZmZmZmZHQEpVwo9cKPZHQDrXCj1wo9eHcYJHQEVXCj1wo9dHQElVwo9cKPZHQDqeuFHrhR+HcYNHQEVszMzMzM1HQEjx64UeuFJHQDvKPXCj1wqHcYRHQET0euFHrhRHQEj5mZmZmZpHQDxXCj1wo9eHcYVHQEWqPXCj1wpHQEg+uFHrhR9HQDuMzMzMzM2HcYZHQEZHrhR64UhHQEgOFHrhR65HQDsmZmZmZmaHcYdHQEax64UeuFJHQEhlHrhR64VHQDsAAAAAAACHcYhHQEZa4UeuFHtHQEdrhR64UexHQDr1wo9cKPaHcYlHQEW0euFHrhRHQEcuFHrhR65HQDsuFHrhR66HcYpHQEV3Cj1wo9dHQEaCj1wo9cNHQDsAAAAAAACHcYtHQEXFHrhR64VHQEYGZmZmZmZHQDqeuFHrhR+HcYxHQETKPXCj1wpHQEZ0euFHrhRHQDtPXCj1wo+HcY1HQESVwo9cKPZHQEX+uFHrhR9HQDtFHrhR64WHcY5HQERij1wo9cNHQEb9cKPXCj1HQDucKPXCj1yHcY9HQEO+uFHrhR9HQEb0euFHrhRHQDtZmZmZmZqHcZBHQEOAAAAAAABHQEaI9cKPXClHQDsXCj1wo9eHcZFHQEN9cKPXCj1HQEdj1wo9cKRHQDtXCj1wo9eHcZJHQESZmZmZmZpHQEedcKPXCj1HQDvMzMzMzM2HcZNHQEVFHrhR64VHQEeszMzMzM1HQDuMzMzMzM2HcZRHQEWXCj1wo9dHQEoOFHrhR65HQDx9cKPXCj2HcZVHQEXuFHrhR65HQEp1wo9cKPZHQDzCj1wo9cOHcZZHQEXgAAAAAABHQElUeuFHrhRHQDzAAAAAAACHcZdHQEZmZmZmZmZHQElTMzMzMzNHQDxzMzMzMzOHcZhHQEXKPXCj1wpHQEko9cKPXClHQD3FHrhR64WHcZlHQET1wo9cKPZHQEoeuFHrhR9HQD0ZmZmZmZqHcZpHQEUKPXCj1wpHQEozMzMzMzNHQD4HrhR64UiHcZtHQEMij1wo9cNHQEGnrhR64UhHQCsUeuFHrhSHcZxHQEM0euFHrhRHQEJYUeuFHrhHQCs9cKPXCj2HcZ1HQEN1wo9cKPZHQEJ9cKPXCj1HQC0PXCj1wo+HcZ5HQEJ8KPXCj1xHQEKa4UeuFHtHQCs9cKPXCj2HcZ9HQEJ64UeuFHtHQEMlHrhR64VHQCuKPXCj1wqHcaBHQEIzMzMzMzNHQEJXCj1wo9dHQCzCj1wo9cOHcaFHQEImZmZmZmZHQEJx64UeuFJHQCjMzMzMzM2HcaJHQEIGZmZmZmZHQEH64UeuFHtHQCjHrhR64UiHcaNHQEOQo9cKPXFHQEKZmZmZmZpHQCjCj1wo9cOHcaRHQENo9cKPXClHQEJPXCj1wo9HQCcFHrhR64WHcaVHQEQZmZmZmZpHQEKHrhR64UhHQCkPXCj1wo+HcaZHQEOHrhR64UhHQENZmZmZmZpHQCgZmZmZmZqHcadHQENAAAAAAABHQEOvXCj1wo9HQCX64UeuFHuHcahHQEL0euFHrhRHQEN3Cj1wo9dHQCRhR64UeuGHcalHQENZmZmZmZpHQERYUeuFHrhHQCYj1wo9cKSHcapHQEM0euFHrhRHQES3Cj1wo9dHQCSuFHrhR66HcatHQEOszMzMzM1HQER3Cj1wo9dHQCiFHrhR64WHcaxHQEPCj1wo9cNHQEPcKPXCj1xHQCmo9cKPXCmHca1HQEQGZmZmZmZHQEPCj1wo9cNHQCuAAAAAAACHca5HQEM1wo9cKPZHQEE8KPXCj1xHQC2o9cKPXCmHca9HQELszMzMzM1HQECTMzMzMzNHQCz64UeuFHuHcbBHQELwo9cKPXFHQEGYUeuFHrhHQDAKPXCj1wqHcbFHQEQBR64UeuFHQEEnrhR64UhHQC2uFHrhR66HcbJHQERij1wo9cNHQEDZmZmZmZpHQCuPXCj1wo+HcbNHQERR64UeuFJHQEEmZmZmZmZHQCnCj1wo9cOHcbRHQEQ0euFHrhRHQEBYUeuFHrhHQCs4UeuFHriHcbVHQEUnrhR64UhHQEDZmZmZmZpHQCxMzMzMzM2HcbZHQEVx64UeuFJHQECa4UeuFHtHQCq9cKPXCj2HcbdHQEVZmZmZmZpHQEGD1wo9cKRHQCxmZmZmZmaHcbhHQEV9cKPXCj1HQEG64UeuFHtHQC8KPXCj1wqHcblHQEYFHrhR64VHQEHR64UeuFJHQC9hR64UeuGHcbpHQEUgAAAAAABHQEJgAAAAAABHQC8zMzMzMzOHcbtHQER64UeuFHtHQEKFHrhR64VHQC/64UeuFHuHcbxHQEQdcKPXCj1HQEIgAAAAAABHQDAMzMzMzM2Hcb1HQERcKPXCj1xHQEMj1wo9cKRHQDA9cKPXCj2Hcb5HQET+uFHrhR9HQENvXCj1wo9HQDAXCj1wo9eHcb9HQEU5mZmZmZpHQEQUeuFHrhRHQDBzMzMzMzOHccBHQETuFHrhR65HQESKPXCj1wpHQDEKPXCj1wqHccFHQEXhR64UeuFHQEQx64UeuFJHQC/1wo9cKPaHccJHQEYcKPXCj1xHQESeuFHrhR9HQDBKPXCj1wqHccNHQEZI9cKPXClHQEO1wo9cKPZHQC7wo9cKPXGHccRHQEbszMzMzM1HQEPXCj1wo9dHQC7hR64UeuGHccVHQEc+uFHrhR9HQEN5mZmZmZpHQC5HrhR64UiHccZHQEcXCj1wo9dHQERLhR64UexHQC91wo9cKPaHccdHQEYXCj1wo9dHQEMXCj1wo9dHQC6PXCj1wo+HcchHQEVx64UeuFJHQEL5mZmZmZpHQC89cKPXCj2HcclHQEVPXCj1wo9HQECGZmZmZmZHQC8UeuFHrhSHccpHQETo9cKPXClHQEAvXCj1wo9HQC+uFHrhR66HcctHQEVI9cKPXClHQEEmZmZmZmZHQDBuFHrhR66HccxHQETI9cKPXClHQEE1wo9cKPZHQDDZmZmZmZqHcc1HQEWZmZmZmZpHQEEXCj1wo9dHQDFPXCj1wo+Hcc5HQEX0euFHrhRHQEA1wo9cKPZHQC8KPXCj1wqHcc9HQEZTMzMzMzNHQD+j1wo9cKRHQDCwo9cKPXGHcdBHQEbBR64UeuFHQD6mZmZmZmZHQDAHrhR64UiHcdFHQEXTMzMzMzNHQD84UeuFHrhHQDGo9cKPXCmHcdJHQEbPXCj1wo9HQEBZmZmZmZpHQDFwo9cKPXGHcdNHQEdI9cKPXClHQECuFHrhR65HQDCo9cKPXCmHcdRHQEcD1wo9cKRHQEDXCj1wo9dHQC+KPXCj1wqHcdVHQEeuFHrhR65HQEBXCj1wo9dHQDBZmZmZmZqHcdZHQEeOFHrhR65HQEFR64UeuFJHQDE9cKPXCj2HcddHQEfo9cKPXClHQEF+uFHrhR9HQDB9cKPXCj2HcdhHQEcLhR64UexHQEHVwo9cKPZHQDFmZmZmZmaHcdlHQEdTMzMzMzNHQEJOFHrhR65HQDJHrhR64UiHcdpHQEe9cKPXCj1HQEKR64UeuFJHQDHR64UeuFKHcdtHQEbFHrhR64VHQELD1wo9cKRHQDK1wo9cKPaHcdxHQEYYUeuFHrhHQEKmZmZmZmZHQDLUeuFHrhSHcd1HQEXgAAAAAABHQEInrhR64UhHQDLAAAAAAACHcd5HQEW64UeuFHtHQEMwo9cKPXFHQDMHrhR64UiHcd9HQEYzMzMzMzNHQEO3Cj1wo9dHQDL4UeuFHriHceBHQEYmZmZmZmZHQERo9cKPXClHQDMwo9cKPXGHceFHQEWuFHrhR65HQETBR64UeuFHQDOXCj1wo9eHceJHQEa9cKPXCj1HQETBR64UeuFHQDLuFHrhR66HceNHQEbAAAAAAABHQEVAAAAAAABHQDMmZmZmZmaHceRHQEdXCj1wo9dHQERwo9cKPXFHQDK4UeuFHriHceVHQEfdcKPXCj1HQETKPXCj1wpHQDLR64UeuFKHceZHQEhQo9cKPXFHQESQo9cKPXFHQDLFHrhR64WHcedHQEfQo9cKPXFHQEVBR64UeuFHQDM1wo9cKPaHcehHQEdszMzMzM1HQEPKPXCj1wpHQDKeuFHrhR+HcelHQEbVwo9cKPZHQENzMzMzMzNHQDLKPXCj1wqHcepHQEfrhR64UexHQEFZmZmZmZpHQDKZmZmZmZqHcetHQEfa4UeuFHtHQEDgAAAAAABHQDMeuFHrhR+HcexHQEecKPXCj1xHQEHmZmZmZmZHQDNrhR64UeyHce1HQEf4UeuFHrhHQEIzMzMzMzNHQDP64UeuFHuHce5HQEc8KPXCj1xHQEG3Cj1wo9dHQDQeuFHrhR+Hce9HQEia4UeuFHtHQEF4UeuFHrhHQDJPXCj1wo+HcfBHQEkmZmZmZmZHQEFj1wo9cKRHQDNwo9cKPXGHcfFHQEnD1wo9cKRHQEEhR64UeuFHQDLmZmZmZmaHcfJHQEjXCj1wo9dHQEEGZmZmZmZHQDSXCj1wo9eHcfNHQElGZmZmZmZHQEIcKPXCj1xHQDP4UeuFHriHcfRHQEmeuFHrhR9HQEKXCj1wo9dHQDMzMzMzMzOHcfVHQElLhR64UexHQEK3Cj1wo9dHQDJZmZmZmZqHcfZHQEoVwo9cKPZHQEJj1wo9cKRHQDLPXCj1wo+HcfdHQEnMzMzMzM1HQEM8KPXCj1xHQDQAAAAAAACHcfhHQEowo9cKPXFHQEOD1wo9cKRHQDN64UeuFHuHcflHQEk64UeuFHtHQEOlHrhR64VHQDQuFHrhR66HcfpHQEklHrhR64VHQEPTMzMzMzNHQDWKPXCj1wqHcftHQElvXCj1wo9HQERD1wo9cKRHQDXMzMzMzM2HcfxHQEhszMzMzM1HQEPszMzMzM1HQDXPXCj1wo+Hcf1HQEfszMzMzM1HQEN1wo9cKPZHQDXKPXCj1wqHcf5HQEgFHrhR64VHQELx64UeuFJHQDWFHrhR64WHcf9HQEdTMzMzMzNHQEOuFHrhR65HQDYKPXCj1wqHcgABAABHQEdszMzMzM1HQERZmZmZmZpHQDYzMzMzMzOHcgEBAABHQEb1wo9cKPZHQETij1wo9cNHQDZ1wo9cKPaHcgIBAABHQEZdcKPXCj1HQETgAAAAAABHQDao9cKPXCmHcgMBAABHQEc8KPXCj1xHQEWBR64UeuFHQDZcKPXCj1yHcgQBAABHQEbuFHrhR65HQEXlHrhR64VHQDaMzMzMzM2HcgUBAABHQEfj1wo9cKRHQEWhR64UeuFHQDYhR64UeuGHcgYBAABHQEgUeuFHrhRHQEY+uFHrhR9HQDYwo9cKPXGHcgcBAABHQEe5mZmZmZpHQEaZmZmZmZpHQDZFHrhR64WHcggBAABHQEiR64UeuFJHQEZa4UeuFHtHQDY64UeuFHuHcgkBAABHQEha4UeuFHtHQEUo9cKPXClHQDYKPXCj1wqHcgoBAABHQEgXCj1wo9dHQESFHrhR64VHQDX64UeuFHuHcgsBAABHQEoPXCj1wo9HQEMR64UeuFJHQDVj1wo9cKSHcgwBAABHQEo9cKPXCj1HQEKPXCj1wo9HQDVo9cKPXCmHcg0BAABHQEl1wo9cKPZHQEM64UeuFHtHQDZHrhR64UiHcg4BAABHQEklHrhR64VHQELI9cKPXClHQDZMzMzMzM2Hcg8BAABHQEmdcKPXCj1HQENeuFHrhR9HQDdKPXCj1wqHchABAABHQEqVwo9cKPZHQEOHrhR64UhHQDWcKPXCj1yHchEBAABHQEscKPXCj1xHQEN64UeuFHtHQDbcKPXCj1yHchIBAABHQEvOFHrhR65HQEOD1wo9cKRHQDZmZmZmZmaHchMBAABHQErqPXCj1wpHQELj1wo9cKRHQDerhR64UeyHchQBAABHQEr1wo9cKPZHQEQij1wo9cNHQDe64UeuFHuHchUBAABHQEsVwo9cKPZHQETGZmZmZmZHQDczMzMzMzOHchYBAABHQErvXCj1wo9HQETGZmZmZmZHQDYmZmZmZmaHchcBAABHQEudcKPXCj1HQETnrhR64UhHQDc9cKPXCj2HchgBAABHQEqzMzMzMzNHQEVXCj1wo9dHQDfj1wo9cKSHchkBAABHQErij1wo9cNHQEXLhR64UexHQDdmZmZmZmaHchoBAABHQEn+uFHrhR9HQEVCj1wo9cNHQDewo9cKPXGHchsBAABHQEmij1wo9cNHQEV8KPXCj1xHQDjcKPXCj1yHchwBAABHQEmTMzMzMzNHQEYHrhR64UhHQDjj1wo9cKSHch0BAABHQEj64UeuFHtHQEUx64UeuFJHQDkMzMzMzM2Hch4BAABHQEjLhR64UexHQESHrhR64UhHQDkXCj1wo9eHch8BAABHQEkj1wo9cKRHQEQdcKPXCj1HQDkCj1wo9cOHciABAABHQEgmZmZmZmZHQERx64UeuFJHQDk4UeuFHriHciEBAABHQEfnrhR64UhHQEUZmZmZmZpHQDlXCj1wo9eHciIBAABHQEdD1wo9cKRHQEVdcKPXCj1HQDmAAAAAAACHciMBAABHQEa8KPXCj1xHQEUPXCj1wo9HQDl4UeuFHriHciQBAABHQEc+uFHrhR9HQEYLhR64UexHQDm9cKPXCj2HciUBAABHQEbLhR64UexHQEZD1wo9cKRHQDneuFHrhR+HciYBAABHQEfOFHrhR65HQEZvXCj1wo9HQDnXCj1wo9eHcicBAABHQEfCj1wo9cNHQEcUeuFHrhRHQDoUeuFHrhSHcigBAABHQEdOFHrhR65HQEdHrhR64UhHQDpAAAAAAACHcikBAABHQEgwo9cKPXFHQEdKPXCj1wpHQDprhR64UeyHcioBAABHQEhrhR64UexHQEY1wo9cKPZHQDmZmZmZmZqHcisBAABHQEhuFHrhR65HQEWLhR64UexHQDlhR64UeuGHciwBAABHQErGZmZmZmZHQEV64UeuFHtHQDlo9cKPXCmHci0BAABHQEs1wo9cKPZHQEU8KPXCj1xHQDnXCj1wo9eHci4BAABHQEoa4UeuFHtHQEVCj1wo9cNHQDn4UeuFHriHci8BAABHQEohR64UeuFHQES3Cj1wo9dHQDoAAAAAAACHcjABAABHQEn+uFHrhR9HQEVnrhR64UhHQDr9cKPXCj2HcjEBAABHQErZmZmZmZpHQEYwo9cKPXFHQDmKPXCj1wqHcjIBAABHQEpx64UeuFJHQEZdcKPXCj1HQDnuFHrhR66HcjMBAABHQEC5mZmZmZpHQEXzMzMzMzNHQC6zMzMzMzOHcjQBAABHQEC0euFHrhRHQEWqPXCj1wpHQCwuFHrhR66HcjUBAABHQEDI9cKPXClHQEYGZmZmZmZHQCqZmZmZmZqHcjYBAABHQEAFHrhR64VHQEVYUeuFHrhHQCuUeuFHrhSHcjcBAABHQD81wo9cKPZHQEWrhR64UexHQCwo9cKPXCmHcjgBAABHQEACj1wo9cNHQEU9cKPXCj1HQClwo9cKPXGHcjkBAABHQD/euFHrhR9HQES64UeuFHtHQCzmZmZmZmaHcjoBAABHQD/UeuFHrhRHQETLhR64UexHQC7MzMzMzM2HcjsBAABHQEFFHrhR64VHQEUj1wo9cKRHQCwUeuFHrhSHcjwBAABHQEEwo9cKPXFHQETeuFHrhR9HQCo4UeuFHriHcj0BAABHQEE1wo9cKPZHQETUeuFHrhRHQC3cKPXCj1yHcj4BAABHQEH0euFHrhRHQEVzMzMzMzNHQCweuFHrhR+Hcj8BAABHQEIvXCj1wo9HQEYBR64UeuFHQC2PXCj1wo+HckABAABHQEHa4UeuFHtHQEZOFHrhR65HQC7MzMzMzM2HckEBAABHQELUeuFHrhRHQEYhR64UeuFHQCzmZmZmZmaHckIBAABHQEMgAAAAAABHQEaMzMzMzM1HQC2UeuFHrhSHckMBAABHQEMFHrhR64VHQEWlHrhR64VHQCsKPXCj1wqHckQBAABHQEJ5mZmZmZpHQEVLhR64UexHQCqKPXCj1wqHckUBAABHQEJ64UeuFHtHQETnrhR64UhHQCkFHrhR64WHckYBAABHQEBI9cKPXClHQEaOFHrhR65HQC+AAAAAAACHckcBAABHQEAPXCj1wo9HQEbj1wo9cKRHQC0ZmZmZmZqHckgBAABHQECvXCj1wo9HQEbuFHrhR65HQDC9cKPXCj2HckkBAABHQD9Cj1wo9cNHQEZGZmZmZmZHQDBo9cKPXCmHckoBAABHQD89cKPXCj1HQEX4UeuFHrhHQDGzMzMzMzOHcksBAABHQEAOFHrhR65HQEYij1wo9cNHQDJCj1wo9cOHckwBAABHQD5ZmZmZmZpHQEYij1wo9cNHQDI64UeuFHuHck0BAABHQD9XCj1wo9dHQEU0euFHrhRHQDG9cKPXCj2Hck4BAABHQD6MzMzMzM1HQET0euFHrhRHQDErhR64UeyHck8BAABHQEBKPXCj1wpHQEUR64UeuFJHQDEj1wo9cKSHclABAABHQEC9cKPXCj1HQETKPXCj1wpHQDIPXCj1wo+HclEBAABHQEDI9cKPXClHQERGZmZmZmZHQDG64UeuFHuHclIBAABHQEFnrhR64UhHQEUYUeuFHrhHQDIAAAAAAACHclMBAABHQEGD1wo9cKRHQEXAAAAAAABHQDImZmZmZmaHclQBAABHQEEgAAAAAABHQEYZmZmZmZpHQDJmZmZmZmaHclUBAABHQEIlHrhR64VHQEXuFHrhR65HQDH64UeuFHuHclYBAABHQEJ0euFHrhRHQEVR64UeuFJHQDG1wo9cKPaHclcBAABHQEMhR64UeuFHQEUwo9cKPXFHQDFo9cKPXCmHclgBAABHQEOgAAAAAABHQEWTMzMzMzNHQDFmZmZmZmaHclkBAABHQENCj1wo9cNHQESFHrhR64VHQDE4UeuFHriHcloBAABHQEO8KPXCj1xHQERnrhR64UhHQDD1wo9cKPaHclsBAABHQELFHrhR64VHQEQHrhR64UhHQDFUeuFHrhSHclwBAABHQEL0euFHrhRHQENrhR64UexHQDEKPXCj1wqHcl0BAABHQEKZmZmZmZpHQEMQo9cKPXFHQDEKPXCj1wqHcl4BAABHQENwo9cKPXFHQENTMzMzMzNHQDDPXCj1wo+Hcl8BAABHQEIhR64UeuFHQEQqPXCj1wpHQDF4UeuFHriHcmABAABHQEIAAAAAAABHQETPXCj1wo9HQDGuFHrhR66HcmEBAABHQD9XCj1wo9dHQETnrhR64UhHQDMmZmZmZmaHcmIBAABHQD7j1wo9cKRHQEU+uFHrhR9HQDPhR64UeuGHcmMBAABHQEBrhR64UexHQETTMzMzMzNHQDNzMzMzMzOHcmQBAABHQECcKPXCj1xHQEVBR64UeuFHQDQAAAAAAACHcmUBAABHQECPXCj1wo9HQERj1wo9cKRHQDQKPXCj1wqHcmYBAABHQD6XCj1wo9dHQERI9cKPXClHQDMmZmZmZmaHcmcBAABHQD5hR64UeuFHQEPhR64UeuFHQDR1wo9cKPaHcmgBAABHQD1XCj1wo9dHQENo9cKPXClHQDQj1wo9cKSHcmkBAABHQD4wo9cKPXFHQERij1wo9cNHQDWFHrhR64WHcmoBAABHQD/AAAAAAABHQEN3Cj1wo9dHQDSzMzMzMzOHcmsBAABHQEAXCj1wo9dHQEL0euFHrhRHQDPPXCj1wo+HcmwBAABHQD964UeuFHtHQEKKPXCj1wpHQDPmZmZmZmaHcm0BAABHQEAgAAAAAABHQEMlHrhR64VHQDLKPXCj1wqHcm4BAABHQEDHrhR64UhHQEK1wo9cKPZHQDQ4UeuFHriHcm8BAABHQEDa4UeuFHtHQEJBR64UeuFHQDOhR64UeuGHcnABAABHQEFFHrhR64VHQEM4UeuFHrhHQDPhR64UeuGHcnEBAABHQEHR64UeuFJHQEMZmZmZmZpHQDS9cKPXCj2HcnIBAABHQEIR64UeuFJHQEKlHrhR64VHQDRuFHrhR66HcnMBAABHQEJMzMzMzM1HQEOo9cKPXClHQDTCj1wo9cOHcnQBAABHQEIwo9cKPXFHQERVwo9cKPZHQDT1wo9cKPaHcnUBAABHQEGzMzMzMzNHQESFHrhR64VHQDU1wo9cKPaHcnYBAABHQEK3Cj1wo9dHQES0euFHrhRHQDTCj1wo9cOHcncBAABHQEM5mZmZmZpHQEQ64UeuFHtHQDSPXCj1wo+HcngBAABHQEPqPXCj1wpHQERKPXCj1wpHQDRFHrhR64WHcnkBAABHQERI9cKPXClHQETFHrhR64VHQDQeuFHrhR+HcnoBAABHQEQ+uFHrhR9HQEOzMzMzMzNHQDQAAAAAAACHcnsBAABHQES5mZmZmZpHQEO1wo9cKPZHQDOwo9cKPXGHcnwBAABHQEPvXCj1wo9HQEMdcKPXCj1HQDP9cKPXCj2Hcn0BAABHQERLhR64UexHQEKTMzMzMzNHQDO64UeuFHuHcn4BAABHQETKPXCj1wpHQEKa4UeuFHtHQDOPXCj1wo+Hcn8BAABHQEQOFHrhR65HQEIhR64UeuFHQDPFHrhR64WHcoABAABHQENQo9cKPXFHQEL+uFHrhR9HQDRUeuFHrhSHcoEBAABHQEL8KPXCj1xHQEOVwo9cKPZHQDSXCj1wo9eHcoIBAABHQEDhR64UeuFHQEKHrhR64UhHQDWzMzMzMzOHcoMBAABHQEBzMzMzMzNHQEKszMzMzM1HQDZKPXCj1wqHcoQBAABHQEF4UeuFHrhHQEMBR64UeuFHQDYXCj1wo9eHcoUBAABHQEHTMzMzMzNHQELLhR64UexHQDbMzMzMzM2HcoYBAABHQEFLhR64UexHQEOAAAAAAABHQDZmZmZmZmaHcocBAABHQED0euFHrhRHQEHR64UeuFJHQDXKPXCj1wqHcogBAABHQEE5mZmZmZpHQEF3Cj1wo9dHQDcXCj1wo9eHcokBAABHQED0euFHrhRHQEDD1wo9cKRHQDb9cKPXCj2HcooBAABHQEEa4UeuFHtHQEHlHrhR64VHQDhFHrhR64WHcosBAABHQEIBR64UeuFHQEFvXCj1wo9HQDbFHrhR64WHcowBAABHQEJLhR64UexHQEEa4UeuFHtHQDWo9cKPXCmHco0BAABHQEIXCj1wo9dHQECYUeuFHrhHQDWeuFHrhR+Hco4BAABHQEIuFHrhR65HQEFZmZmZmZpHQDS4UeuFHriHco8BAABHQEMMzMzMzM1HQEEGZmZmZmZHQDXCj1wo9cOHcpABAABHQEMzMzMzMzNHQEDAAAAAAABHQDTeuFHrhR+HcpEBAABHQENeuFHrhR9HQEGmZmZmZmZHQDXPXCj1wo+HcpIBAABHQEPuFHrhR65HQEGij1wo9cNHQDazMzMzMzOHcpMBAABHQERZmZmZmZpHQEFgAAAAAABHQDY9cKPXCj2HcpQBAABHQEQYUeuFHrhHQEJTMzMzMzNHQDcAAAAAAACHcpUBAABHQEOqPXCj1wpHQELUeuFHrhRHQDdCj1wo9cOHcpYBAABHQEMhR64UeuFHQEK9cKPXCj1HQDc9cKPXCj2HcpcBAABHQEPszMzMzM1HQENuFHrhR65HQDdrhR64UeyHcpgBAABHQESYUeuFHrhHQENLhR64UexHQDdFHrhR64WHcpkBAABHQEUij1wo9cNHQEPBR64UeuFHQDczMzMzMzOHcpoBAABHQEUrhR64UexHQERcKPXCj1xHQDdZmZmZmZqHcpsBAABHQEW1wo9cKPZHQENzMzMzMzNHQDbFHrhR64WHcpwBAABHQEYeuFHrhR9HQEO+uFHrhR9HQDbMzMzMzM2Hcp0BAABHQEXLhR64UexHQELHrhR64UhHQDaHrhR64UiHcp4BAABHQEZrhR64UexHQEKa4UeuFHtHQDZcKPXCj1yHcp8BAABHQEaHrhR64UhHQEIdcKPXCj1HQDZXCj1wo9eHcqABAABHQEbD1wo9cKRHQEL5mZmZmZpHQDZPXCj1wo+HcqEBAABHQEVMzMzMzM1HQEJUeuFHrhRHQDacKPXCj1yHcqIBAABHQES1wo9cKPZHQEKgAAAAAABHQDbzMzMzMzOHcqMBAABHQENTMzMzMzNHQECo9cKPXClHQDb9cKPXCj2HcqQBAABHQELqPXCj1wpHQEBwo9cKPXFHQDeMzMzMzM2HcqUBAABHQEOszMzMzM1HQEEwo9cKPXFHQDfUeuFHrhSHcqYBAABHQENOFHrhR65HQEFszMzMzM1HQDh4UeuFHriHcqcBAABHQEQa4UeuFHtHQED9cKPXCj1HQDheuFHrhR+HcqgBAABHQEPI9cKPXClHQEAszMzMzM1HQDacKPXCj1yHcqkBAABHQEP8KPXCj1xHQD8wo9cKPXFHQDej1wo9cKSHcqoBAABHQEQlHrhR64VHQD4FHrhR64VHQDbHrhR64UiHcqsBAABHQEN3Cj1wo9dHQD8j1wo9cKRHQDizMzMzMzOHcqwBAABHQESvXCj1wo9HQD+j1wo9cKRHQDhKPXCj1wqHcq0BAABHQEVHrhR64UhHQD/AAAAAAABHQDd1wo9cKPaHcq4BAABHQEUqPXCj1wpHQEA9cKPXCj1HQDawo9cKPXGHcq8BAABHQEVwo9cKPXFHQD7HrhR64UhHQDcR64UeuFKHcrABAABHQEXZmZmZmZpHQEAszMzMzM1HQDgzMzMzMzOHcrEBAABHQEZQo9cKPXFHQEAHrhR64UhHQDe1wo9cKPaHcrIBAABHQEXPXCj1wo9HQEDij1wo9cNHQDg1wo9cKPaHcrMBAABHQEXqPXCj1wpHQEEhR64UeuFHQDmAAAAAAACHcrQBAABHQEZzMzMzMzNHQEEo9cKPXClHQDmo9cKPXCmHcrUBAABHQEWeuFHrhR9HQEHKPXCj1wpHQDnCj1wo9cOHcrYBAABHQET3Cj1wo9dHQEH64UeuFHtHQDocKPXCj1yHcrcBAABHQESQo9cKPXFHQEGgAAAAAABHQDo4UeuFHriHcrgBAABHQEThR64UeuFHQEKgAAAAAABHQDpR64UeuFKHcrkBAABHQEWI9cKPXClHQELa4UeuFHtHQDoZmZmZmZqHcroBAABHQEXKPXCj1wpHQEOFHrhR64VHQDoXCj1wo9eHcrsBAABHQEV4UeuFHrhHQEQLhR64UexHQDo9cKPXCj2HcrwBAABHQEZ3Cj1wo9dHQEOa4UeuFHtHQDnXCj1wo9eHcr0BAABHQEao9cKPXClHQEQR64UeuFJHQDn1wo9cKPaHcr4BAABHQEbcKPXCj1xHQEMQo9cKPXFHQDmo9cKPXCmHcr8BAABHQEeAAAAAAABHQEMhR64UeuFHQDmHrhR64UiHcsABAABHQEe64UeuFHtHQELCj1wo9cNHQDkFHrhR64WHcsEBAABHQEezMzMzMzNHQEOXCj1wo9dHQDmKPXCj1wqHcsIBAABHQEamZmZmZmZHQEJvXCj1wo9HQDmUeuFHrhSHcsMBAABHQEX+uFHrhR9HQEJa4UeuFHtHQDnj1wo9cKSHcsQBAABHQEXrhR64UexHQD/hR64UeuFHQDmzMzMzMzOHcsUBAABHQEWdcKPXCj1HQD8HrhR64UhHQDoFHrhR64WHcsYBAABHQEWmZmZmZmZHQECTMzMzMzNHQDpcKPXCj1yHcscBAABHQEUa4UeuFHtHQECR64UeuFJHQDpKPXCj1wqHcsgBAABHQEXOFHrhR65HQEClHrhR64VHQDtj1wo9cKSHcskBAABHQEaZmZmZmZpHQD+rhR64UexHQDnrhR64UeyHcsoBAABHQEaqPXCj1wpHQD8hR64UeuFHQDqzMzMzMzOHcssBAABHQER3Cj1wo9dHQElQo9cKPXFHQCouFHrhR66HcswBAABHQETI9cKPXClHQEiuFHrhR65HQCquFHrhR66Hcs0BAABHQEUBR64UeuFHQEirhR64UexHQCyuFHrhR66Hcs4BAABHQEVcKPXCj1xHQEiGZmZmZmZHQCio9cKPXCmHcs8BAABHQEWij1wo9cNHQEgdcKPXCj1HQCmUeuFHrhSHctABAABHQEWzMzMzMzNHQEjx64UeuFJHQChhR64UeuGHctEBAABHQEUhR64UeuFHQEhOFHrhR65HQCYZmZmZmZqHctIBAABHQETdcKPXCj1HQEinrhR64UhHQCVXCj1wo9eHctMBAABHQEQx64UeuFJHQEgvXCj1wo9HQCq4UeuFHriHctQBAABHQEPwo9cKPXFHQEhYUeuFHrhHQCyKPXCj1wqHctUBAABHQEPa4UeuFHtHQEhAAAAAAABHQCkFHrhR64WHctYBAABHQERTMzMzMzNHQEd0euFHrhRHQCsFHrhR64WHctcBAABHQETKPXCj1wpHQEcwo9cKPXFHQCzXCj1wo9eHctgBAABHQEUeuFHrhR9HQEd64UeuFHtHQC4UeuFHrhSHctkBAABHQETFHrhR64VHQEaD1wo9cKRHQCyKPXCj1wqHctoBAABHQEUUeuFHrhRHQEYrhR64UexHQC2j1wo9cKSHctsBAABHQERQo9cKPXFHQEZUeuFHrhRHQCqUeuFHrhSHctwBAABHQEQTMzMzMzNHQEbszMzMzM1HQCm9cKPXCj2Hct0BAABHQEPBR64UeuFHQEb3Cj1wo9dHQCgFHrhR64WHct4BAABHQETQo9cKPXFHQEn3Cj1wo9dHQCs4UeuFHriHct8BAABHQESeuFHrhR9HQEqFHrhR64VHQClmZmZmZmaHcuABAABHQEWGZmZmZmZHQEnQo9cKPXFHQCueuFHrhR+HcuEBAABHQER64UeuFHtHQEolHrhR64VHQC4euFHrhR+HcuIBAABHQEPYUeuFHrhHQEpvXCj1wo9HQC5wo9cKPXGHcuMBAABHQEN8KPXCj1xHQEoszMzMzM1HQC0j1wo9cKSHcuQBAABHQEPYUeuFHrhHQErzMzMzMzNHQC3Cj1wo9cOHcuUBAABHQEOR64UeuFJHQEpZmZmZmZpHQDCZmZmZmZqHcuYBAABHQEMVwo9cKPZHQEqYUeuFHrhHQDChR64UeuGHcucBAABHQEOCj1wo9cNHQEmnrhR64UhHQDDcKPXCj1yHcugBAABHQEP3Cj1wo9dHQEl8KPXCj1xHQDHrhR64UeyHcukBAABHQEOo9cKPXClHQElo9cKPXClHQDLPXCj1wo+HcuoBAABHQERUeuFHrhRHQEjYUeuFHrhHQDGj1wo9cKSHcusBAABHQET8KPXCj1xHQEi5mZmZmZpHQDFXCj1wo9eHcuwBAABHQEVUeuFHrhRHQEkij1wo9cNHQDE4UeuFHriHcu0BAABHQEUlHrhR64VHQEgVwo9cKPZHQDFPXCj1wo+Hcu4BAABHQESFHrhR64VHQEfGZmZmZmZHQDGFHrhR64WHcu8BAABHQERa4UeuFHtHQEcVwo9cKPZHQDGhR64UeuGHcvABAABHQETD1wo9cKRHQEaeuFHrhR9HQDGuFHrhR66HcvEBAABHQEOwo9cKPXFHQEbzMzMzMzNHQDGwo9cKPXGHcvIBAABHQEOOFHrhR65HQEZ3Cj1wo9dHQDGXCj1wo9eHcvMBAABHQEM64UeuFHtHQEdwo9cKPXFHQDGeuFHrhR+HcvQBAABHQEKcKPXCj1xHQEdFHrhR64VHQDGPXCj1wo+HcvUBAABHQEJx64UeuFJHQEbKPXCj1wpHQDGo9cKPXCmHcvYBAABHQEJGZmZmZmZHQEehR64UeuFHQDFXCj1wo9eHcvcBAABHQENYUeuFHrhHQEgZmZmZmZpHQDGKPXCj1wqHcvgBAABHQEQD1wo9cKRHQEg8KPXCj1xHQDGMzMzMzM2HcvkBAABHQEPx64UeuFJHQEqmZmZmZmZHQDHHrhR64UiHcvoBAABHQEQ8KPXCj1xHQEsTMzMzMzNHQDFuFHrhR66HcvsBAABHQERqPXCj1wpHQEoUeuFHrhRHQDIhR64UeuGHcvwBAABHQETXCj1wo9dHQEoR64UeuFJHQDFzMzMzMzOHcv0BAABHQESa4UeuFHtHQEoUeuFHrhRHQDMmZmZmZmaHcv4BAABHQEN64UeuFHtHQErLhR64UexHQDLMzMzMzM2Hcv8BAABHQEOrhR64UexHQEsR64UeuFJHQDQ1wo9cKPaHcgACAABHQEMOFHrhR65HQEtcKPXCj1xHQDThR64UeuGHcgECAABHQERLhR64UexHQEt3Cj1wo9dHQDQUeuFHrhSHcgICAABHQEPVwo9cKPZHQEpnrhR64UhHQDUAAAAAAACHcgMCAABHQEN8KPXCj1xHQEomZmZmZmZHQDYcKPXCj1yHcgQCAABHQEPMzMzMzM1HQEnI9cKPXClHQDaeuFHrhR+HcgUCAABHQENVwo9cKPZHQEqLhR64UexHQDbMzMzMzM2HcgYCAABHQELgAAAAAABHQEnAAAAAAABHQDWhR64UeuGHcgcCAABHQEKFHrhR64VHQEoVwo9cKPZHQDUj1wo9cKSHcggCAABHQEMcKPXCj1xHQEk64UeuFHtHQDTHrhR64UiHcgkCAABHQELszMzMzM1HQEiVwo9cKPZHQDVUeuFHrhSHcgoCAABHQEJ3Cj1wo9dHQEhnrhR64UhHQDThR64UeuGHcgsCAABHQEN64UeuFHtHQEgYUeuFHrhHQDUcKPXCj1yHcgwCAABHQEQnrhR64UhHQEg3Cj1wo9dHQDUKPXCj1wqHcg0CAABHQERdcKPXCj1HQEi3Cj1wo9dHQDUcKPXCj1yHcg4CAABHQER9cKPXCj1HQEeo9cKPXClHQDTeuFHrhR+Hcg8CAABHQEQAAAAAAABHQEco9cKPXClHQDTPXCj1wo+HchACAABHQEQHrhR64UhHQEZ1wo9cKPZHQDShR64UeuGHchECAABHQESGZmZmZmZHQEYYUeuFHrhHQDR9cKPXCj2HchICAABHQENszMzMzM1HQEYij1wo9cNHQDS9cKPXCj2HchMCAABHQENzMzMzMzNHQEWhR64UeuFHQDSuFHrhR66HchQCAABHQELR64UeuFJHQEZ5mZmZmZpHQDTXCj1wo9eHchUCAABHQEJMzMzMzM1HQEYa4UeuFHtHQDUMzMzMzM2HchYCAABHQEHYUeuFHrhHQEZOFHrhR65HQDVFHrhR64WHchcCAABHQEJdcKPXCj1HQEWa4UeuFHtHQDUHrhR64UiHchgCAABHQELCj1wo9cNHQEclHrhR64VHQDTzMzMzMzOHchkCAABHQENgAAAAAABHQEdvXCj1wo9HQDTrhR64UeyHchoCAABHQEKHrhR64UhHQElvXCj1wo9HQDbR64UeuFKHchsCAABHQEKuFHrhR65HQEm3Cj1wo9dHQDe1wo9cKPaHchwCAABHQELXCj1wo9dHQEi9cKPXCj1HQDbZmZmZmZqHch0CAABHQENTMzMzMzNHQEjFHrhR64VHQDdXCj1wo9eHch4CAABHQEKGZmZmZmZHQEhmZmZmZmZHQDdo9cKPXCmHch8CAABHQEHR64UeuFJHQElnrhR64UhHQDaj1wo9cKSHciACAABHQEFcKPXCj1xHQElI9cKPXClHQDfo9cKPXCmHciECAABHQEC0euFHrhRHQEmFHrhR64VHQDeCj1wo9cOHciICAABHQEGuFHrhR65HQEmPXCj1wo9HQDkeuFHrhR+HciMCAABHQEFLhR64UexHQEiBR64UeuFHQDguFHrhR66HciQCAABHQEDrhR64UexHQEgdcKPXCj1HQDdMzMzMzM2HciUCAABHQEEVwo9cKPZHQEgszMzMzM1HQDZFHrhR64WHciYCAABHQEBmZmZmZmZHQEhFHrhR64VHQDdcKPXCj1yHcicCAABHQEDnrhR64UhHQEdgAAAAAABHQDezMzMzMzOHcigCAABHQEB+uFHrhR9HQEcmZmZmZmZHQDco9cKPXCmHcikCAABHQEF9cKPXCj1HQEcI9cKPXClHQDdmZmZmZmaHcioCAABHQEGvXCj1wo9HQEamZmZmZmZHQDiHrhR64UiHcisCAABHQEFnrhR64UhHQEYvXCj1wo9HQDiFHrhR64WHciwCAABHQEJo9cKPXClHQEaGZmZmZmZHQDhrhR64UeyHci0CAABHQELrhR64UexHQEb8KPXCj1xHQDhUeuFHrhSHci4CAABHQELXCj1wo9dHQEeCj1wo9cNHQDiR64UeuFKHci8CAABHQEOD1wo9cKRHQEa64UeuFHtHQDguFHrhR66HcjACAABHQENhR64UeuFHQEYOFHrhR65HQDgKPXCj1wqHcjECAABHQEPXCj1wo9dHQEWD1wo9cKRHQDfZmZmZmZqHcjICAABHQERwo9cKPXFHQEWI9cKPXClHQDe1wo9cKPaHcjMCAABHQEOHrhR64UhHQETrhR64UexHQDfHrhR64UiHcjQCAABHQEPQo9cKPXFHQESGZmZmZmZHQDeAAAAAAACHcjUCAABHQELdcKPXCj1HQETPXCj1wo9HQDgXCj1wo9eHcjYCAABHQEKzMzMzMzNHQEQqPXCj1wpHQDgmZmZmZmaHcjcCAABHQEI9cKPXCj1HQEQI9cKPXClHQDh1wo9cKPaHcjgCAABHQEMTMzMzMzNHQEPTMzMzMzNHQDgj1wo9cKSHcjkCAABHQEJuFHrhR65HQEVKPXCj1wpHQDho9cKPXCmHcjoCAABHQEK3Cj1wo9dHQEXo9cKPXClHQDhCj1wo9cOHcjsCAABHQEDPXCj1wo9HQEdAAAAAAABHQDk4UeuFHriHcjwCAABHQEClHrhR64VHQEezMzMzMzNHQDm64UeuFHuHcj0CAABHQEGBR64UeuFHQEcPXCj1wo9HQDnAAAAAAACHcj4CAABHQEHXCj1wo9dHQEd8KPXCj1xHQDnj1wo9cKSHcj8CAABHQEF5mZmZmZpHQEa9cKPXCj1HQDqhR64UeuGHckACAABHQEBR64UeuFJHQEbAAAAAAABHQDlZmZmZmZqHckECAABHQD/mZmZmZmZHQEaVwo9cKPZHQDqrhR64UeyHckICAABHQD5zMzMzMzNHQEadcKPXCj1HQDphR64UeuGHckMCAABHQEAwo9cKPXFHQEcQo9cKPXFHQDumZmZmZmaHckQCAABHQEAnrhR64UhHQEXij1wo9cNHQDsuFHrhR66HckUCAABHQEAKPXCj1wpHQEVOFHrhR65HQDpwo9cKPXGHckYCAABHQD8AAAAAAABHQEU64UeuFHtHQDqCj1wo9cOHckcCAABHQEAlHrhR64VHQEVhR64UeuFHQDlhR64UeuGHckgCAABHQEBszMzMzM1HQES0euFHrhRHQDruFHrhR66HckkCAABHQEA9cKPXCj1HQERI9cKPXClHQDpZmZmZmZqHckoCAABHQEEeuFHrhR9HQETAAAAAAABHQDquFHrhR66HcksCAABHQEF3Cj1wo9dHQESXCj1wo9dHQDvj1wo9cKSHckwCAABHQEGFHrhR64VHQEQMzMzMzM1HQDv1wo9cKPaHck0CAABHQEIlHrhR64VHQETo9cKPXClHQDvUeuFHrhSHck4CAABHQEJVwo9cKPZHQEWTMzMzMzNHQDv1wo9cKPaHck8CAABHQEH5mZmZmZpHQEX4UeuFHrhHQDwo9cKPXCmHclACAABHQEL5mZmZmZpHQEWrhR64UexHQDvFHrhR64WHclECAABHQEM3Cj1wo9dHQEUD1wo9cKRHQDuCj1wo9cOHclICAABHQEPXCj1wo9dHQETD1wo9cKRHQDseuFHrhR+HclMCAABHQERa4UeuFHtHQEUTMzMzMzNHQDrrhR64UeyHclQCAABHQEPdcKPXCj1HQEQUeuFHrhRHQDro9cKPXCmHclUCAABHQERI9cKPXClHQEPYUeuFHrhHQDqUeuFHrhSHclYCAABHQENYUeuFHrhHQEOrhR64UexHQDr1wo9cKPaHclcCAABHQEN1wo9cKPZHQEMQo9cKPXFHQDqUeuFHrhSHclgCAABHQEPuFHrhR65HQELlHrhR64VHQDp64UeuFHuHclkCAABHQEMPXCj1wo9HQELFHrhR64VHQDrFHrhR64WHcloCAABHQEK9cKPXCj1HQEPcKPXCj1xHQDtMzMzMzM2HclsCAABHQEK1wo9cKPZHQESKPXCj1wpHQDuPXCj1wo+HclwCAABHQEBZmZmZmZpHQESXCj1wo9dHQDxzMzMzMzOHcl0CAABHQD/MzMzMzM1HQETVwo9cKPZHQDzR64UeuFKHcl4CAABHQEEAAAAAAABHQETXCj1wo9dHQDz9cKPXCj2Hcl8CAABHQED0euFHrhRHQEVij1wo9cNHQD0MzMzMzM2HcmACAABHQEEHrhR64UhHQESeuFHrhR9HQD364UeuFHuHcmECAABHQEBPXCj1wo9HQEPj1wo9cKRHQDzMzMzMzM2HcmICAABHQEBwo9cKPXFHQEPUeuFHrhRHQD24UeuFHriHcmMCAABHQEVLhR64UexHQEVQo9cKPXFHQDWo9cKPXCmHcmQCAABHQETYUeuFHrhHQEV+uFHrhR9HQDJwo9cKPXGHcmUCAABHQEWD1wo9cKRHQEUrhR64UexHQDkHrhR64UiHcmYCAABHQEP8KPXCj1xHQEVij1wo9cNHQCmzMzMzMzOHcmcCAABlVQZhY3RpdmVyaAIAAEsAdXMu'))
	surfInfo = {'category': (0, None, {}), 'probeRadius': (0, None, {}), 'pointSize': (0, None, {}), 'name': [], 'density': (0, None, {}), 'colorMode': (0, None, {}), 'useLighting': (0, None, {}), 'transparencyBlendMode': (0, None, {}), 'molecule': [], 'smoothLines': (0, None, {}), 'lineWidth': (0, None, {}), 'allComponents': (0, None, {}), 'twoSidedLighting': (0, None, {}), 'customVisibility': [], 'drawMode': (0, None, {}), 'display': (0, None, {}), 'customColors': []}
	vrmlInfo = {'subid': (0, None, {}), 'display': (0, None, {}), 'id': (0, None, {}), 'vrmlString': [], 'name': (0, None, {})}
	colors = {u'': ((0.819608, 0, 0.309804), 1, u''), u'Ru': ((0.141176, 0.560784, 0.560784), 1, u'default'), u'Re': ((0.14902, 0.490196, 0.670588), 1, u'default'), u'Rf': ((0.8, 0, 0.34902), 1, u'default'), u'Ra': ((0, 0.490196, 0), 1, u'default'), u'Rb': ((0.439216, 0.180392, 0.690196), 1, u'default'), u'Rn': ((0.258824, 0.509804, 0.588235), 1, u'default'), u'Rh': ((0.0392157, 0.490196, 0.54902), 1, u'default'), u'Be': ((0.760784, 1, 0), 1, u'default'), u'Ba': ((0, 0.788235, 0), 1, u'default'), u'Bh': ((0.878431, 0, 0.219608), 1, u'default'), u'Bi': ((0.619608, 0.309804, 0.709804), 1, u'default'), u'Bk': ((0.541176, 0.309804, 0.890196), 1, u'default'), u'Br': ((0.65098, 0.160784, 0.160784), 1, u'default'), u'H': ((1, 1, 1), 1, u'default'), u'P': ((1, 0.501961, 0), 1, u'default'), u'Os': ((0.14902, 0.4, 0.588235), 1, u'default'), u'Ge': ((0.4, 0.560784, 0.560784), 1, u'default'), u'Gd': ((0.270588, 1, 0.780392), 1, u'default'), u'Ga': ((0.760784, 0.560784, 0.560784), 1, u'default'), u'Pr': ((0.85098, 1, 0.780392), 1, u'default'), u'Pt': ((0.815686, 0.815686, 0.878431), 1, u'default'),
u'Pu': ((0, 0.419608, 1), 1, u'default'), u'C': ((0.564706, 0.564706, 0.564706), 1, u'default'), u'Pb': ((0.341176, 0.34902, 0.380392), 1, u'default'), u'Pa': ((0, 0.631373, 1), 1, u'default'), u'Pd': ((0, 0.411765, 0.521569), 1, u'default'), u'Cd': ((1, 0.85098, 0.560784), 1, u'default'), u'Po': ((0.670588, 0.360784, 0), 1, u'default'), u'Pm': ((0.639216, 1, 0.780392), 1, u'default'), u'Hs': ((0.901961, 0, 0.180392), 1, u'default'), u'Ho': ((0, 1, 0.611765), 1, u'default'), u'Hf': ((0.301961, 0.760784, 1), 1, u'default'), u'Hg': ((0.721569, 0.721569, 0.815686), 1, u'default'), u'He': ((0.85098, 1, 1), 1, u'default'), u'Md': ((0.701961, 0.0509804, 0.65098), 1, u'default'), u'Mg': ((0.541176, 1, 0), 1, u'default'), u'K': ((0.560784, 0.25098, 0.831373), 1, u'default'), u'Mn': ((0.611765, 0.478431, 0.780392), 1, u'default'), u'O': ((1, 0.0509804, 0.0509804), 1, u'default'), u'Mt': ((0.921569, 0, 0.14902), 1, u'default'), u'S': ((1, 1, 0.188235), 1, u'default'), u'W': ((0.129412, 0.580392, 0.839216), 1, u'default'), u'sky blue': ((0.529412, 0.807843, 0.921569), 1, u'default'),
u'Zn': ((0.490196, 0.501961, 0.690196), 1, u'default'), u'Eu': ((0.380392, 1, 0.780392), 1, u'default'), u'Es': ((0.701961, 0.121569, 0.831373), 1, u'default'), u'Er': ((0, 0.901961, 0.458824), 1, u'default'), u'Ni': ((0.313725, 0.815686, 0.313725), 1, u'default'), u'No': ((0.741176, 0.0509804, 0.529412), 1, u'default'), u'Na': ((0.670588, 0.360784, 0.94902), 1, u'default'), u'Nb': ((0.45098, 0.760784, 0.788235), 1, u'default'), u'Nd': ((0.780392, 1, 0.780392), 1, u'default'), u'Ne': ((0.701961, 0.890196, 0.960784), 1, u'default'), u'Np': ((0, 0.501961, 1), 1, u'default'), u'Fr': ((0.258824, 0, 0.4), 1, u'default'), u'Fe': ((0.878431, 0.4, 0.2), 1, u'default'), u'Fm': ((0.701961, 0.121569, 0.729412), 1, u'default'), u'B': ((1, 0.709804, 0.709804), 1, u'default'), u'F': ((0.564706, 0.878431, 0.313725), 1, u'default'), u'Sr': ((0, 1, 0), 1, u'default'), u'N': ((0.188235, 0.313725, 0.972549), 1, u'default'), u'Kr': ((0.360784, 0.721569, 0.819608), 1, u'default'), u'Si': ((0.941176, 0.784314, 0.627451), 1, u'default'), u'Sn': ((0.4, 0.501961, 0.501961), 1, u'default'),
u'Sm': ((0.560784, 1, 0.780392), 1, u'default'), u'V': ((0.65098, 0.65098, 0.670588), 1, u'default'), u'Sc': ((0.901961, 0.901961, 0.901961), 1, u'default'), u'Sb': ((0.619608, 0.388235, 0.709804), 1, u'default'), u'Sg': ((0.85098, 0, 0.270588), 1, u'default'), u'Se': ((1, 0.631373, 0), 1, u'default'), u'Co': ((0.941176, 0.564706, 0.627451), 1, u'default'), u'Cm': ((0.470588, 0.360784, 0.890196), 1, u'default'), u'Cl': ((0.121569, 0.941176, 0.121569), 1, u'default'), u'Ca': ((0.239216, 1, 0), 1, u'default'), u'Cf': ((0.631373, 0.211765, 0.831373), 1, u'default'), u'Ce': ((1, 1, 0.780392), 1, u'default'), u'Xe': ((0.258824, 0.619608, 0.690196), 1, u'default'), u'Lu': ((0, 0.670588, 0.141176), 1, u'default'), u'Cs': ((0.341176, 0.0901961, 0.560784), 1, u'default'), u'Cr': ((0.541176, 0.6, 0.780392), 1, u'default'), u'Cu': ((0.784314, 0.501961, 0.2), 1, u'default'), u'La': ((0.439216, 0.831373, 1), 1, u'default'), u'Li': ((0.8, 0.501961, 1), 1, u'default'), u'Tl': ((0.65098, 0.329412, 0.301961), 1, u'default'), u'Tm': ((0, 0.831373, 0.321569), 1, u'default'),
u'Lr': ((0.780392, 0, 0.4), 1, u'default'), u'Th': ((0, 0.729412, 1), 1, u'default'), u'Ti': ((0.74902, 0.760784, 0.780392), 1, u'default'), u'tan': ((0.823529, 0.705882, 0.54902), 1, u'default'), u'Te': ((0.831373, 0.478431, 0), 1, u'default'), u'Tb': ((0.188235, 1, 0.780392), 1, u'default'), u'Tc': ((0.231373, 0.619608, 0.619608), 1, u'default'), u'Ta': ((0.301961, 0.65098, 1), 1, u'default'), u'Yb': ((0, 0.74902, 0.219608), 1, u'default'), u'Db': ((0.819608, 0, 0.309804), 1, u'default'), u'Zr': ((0.580392, 0.878431, 0.878431), 1, u'default'), u'Dy': ((0.121569, 1, 0.780392), 1, u'default'), u'I': ((0.580392, 0, 0.580392), 1, u'default'), u'medium purple': ((0.576471, 0.439216, 0.858824), 1, u'default'), u'U': ((0, 0.560784, 1), 1, u'default'), u'Y': ((0.580392, 1, 1), 1, u'default'), u'Ac': ((0.439216, 0.670588, 0.980392), 1, u'default'), u'Ag': ((0.752941, 0.752941, 0.752941), 1, u'default'), u'Ir': ((0.0901961, 0.329412, 0.529412), 1, u'default'), u'Am': ((0.329412, 0.360784, 0.94902), 1, u'default'), u'Al': ((0.74902, 0.65098, 0.65098), 1, u'default'),
u'As': ((0.741176, 0.501961, 0.890196), 1, u'default'), u'Ar': ((0.501961, 0.819608, 0.890196), 1, u'default'), u'Au': ((1, 0.819608, 0.137255), 1, u'default'), u'At': ((0.458824, 0.309804, 0.270588), 1, u'default'), u'In': ((0.65098, 0.458824, 0.45098), 1, u'default'), u'Mo': ((0.329412, 0.709804, 0.709804), 1, u'default')}
	materials = {u'default': ((0.85, 0.85, 0.85), 30), u'': ((0.85, 0.85, 0.85), 30)}
	pbInfo = {'category': [u'coordination complexes of 17031.pdb (#0)', u'distance monitor'], 'bondInfo': [{'color': (4, None, {}), 'atoms': [[636, 497], [636, 41], [636, 345], [636, 193]], 'label': (4, u'', {}), 'halfbond': (4, False, {}), 'labelColor': (4, None, {}), 'labelOffset': (4, chimera.Vector(-1e+99, 0.0, 0.0), {chimera.Vector(-1e+99, 0.0, 0.0): [2], chimera.Vector(-1e+99, 0.0, 0.0): [0], chimera.Vector(-1e+99, 0.0, 0.0): [1]}), 'drawMode': (4, 0, {}), 'display': (4, 2, {})}, {'color': (0, None, {}), 'atoms': [], 'label': (0, None, {}), 'halfbond': (0, None, {}), 'labelColor': (0, None, {}), 'labelOffset': (0, None, {}), 'drawMode': (0, None, {}), 'display': (0, None, {})}], 'lineType': (2, 2, {}), 'color': (2, 8, {7: [0]}), 'optional': {'fixedLabels': (True, False, (2, False, {None: [0]}))}, 'display': (2, True, {}), 'showStubBonds': (2, False, {}), 'lineWidth': (2, 1, {2: [0]}), 'stickScale': (2, 1, {}), 'id': [0, -2]}
	modelAssociations = {0: [1297]}
	colorInfo = (10, (u'H', (1, 1, 1, 1)), {(u'green', (0, 1, 0, 1)): [9], (u'medium purple', (0.576471, 0.439216, 0.858824, 1)): [7], (u'N', (0.188235, 0.313725, 0.972549, 1)): [3], (u'P', (1, 0.501961, 0, 1)): [4], (u'O', (1, 0.0509804, 0.0509804, 1)): [1], (u'tan', (0.823529, 0.705882, 0.54902, 1)): [0], (u'Na', (0.670588, 0.360784, 0.94902, 1)): [5], (u'Cu', (0.784314, 0.501961, 0.2, 1)): [6], (u'yellow', (1, 1, 0, 1)): [8]})
	viewerInfo = {'cameraAttrs': {'center': (42.475, 42.475, 19.915), 'fieldOfView': 20.469605526846, 'nearFar': (35.497196280265, 4.3328037197351), 'ortho': False, 'eyeSeparation': 50.8, 'focal': 19.915}, 'viewerAttrs': {'silhouetteColor': None, 'clipping': False, 'showSilhouette': False, 'showShadows': False, 'viewSize': 30.941334768568, 'labelsOnTop': True, 'depthCueRange': (0.5, 1), 'silhouetteWidth': 2, 'singleLayerTransparency': True, 'shadowTextureSize': 2048, 'backgroundImage': [None, 1, 2, 1, 0, 0], 'backgroundGradient': [('Chimera default', [(1, 1, 1, 1), (0, 0, 1, 1)], 1), 1, 0, 0], 'depthCue': True, 'highlight': 0, 'scaleFactor': 1.2947819512382, 'angleDependentTransparency': True, 'backgroundMethod': 0}, 'viewerHL': 9, 'cameraMode': 'mono', 'detail': 1.5, 'viewerFog': None, 'viewerBG': None}

	replyobj.status("Initializing session restore...", blankAfter=0,
		secondary=True)
	from SimpleSession.versions.v65 import expandSummary
	init(dict(enumerate(expandSummary(colorInfo))))
	replyobj.status("Restoring colors...", blankAfter=0,
		secondary=True)
	restoreColors(colors, materials)
	replyobj.status("Restoring molecules...", blankAfter=0,
		secondary=True)
	restoreMolecules(molInfo, resInfo, atomInfo, bondInfo, crdInfo)
	replyobj.status("Restoring surfaces...", blankAfter=0,
		secondary=True)
	restoreSurfaces(surfInfo)
	replyobj.status("Restoring VRML models...", blankAfter=0,
		secondary=True)
	restoreVRML(vrmlInfo)
	replyobj.status("Restoring pseudobond groups...", blankAfter=0,
		secondary=True)
	restorePseudoBondGroups(pbInfo)
	replyobj.status("Restoring model associations...", blankAfter=0,
		secondary=True)
	restoreModelAssociations(modelAssociations)
	replyobj.status("Restoring camera...", blankAfter=0,
		secondary=True)
	restoreViewer(viewerInfo)

try:
	restoreCoreModels()
except:
	reportRestoreError("Error restoring core models")

	replyobj.status("Restoring extension info...", blankAfter=0,
		secondary=True)


try:
	import StructMeasure
	from StructMeasure.DistMonitor import restoreDistances
	registerAfterModelsCB(restoreDistances, 1)
except:
	reportRestoreError("Error restoring distances in session")


def restoreMidasBase():
	formattedPositions = {}
	import Midas
	Midas.restoreMidasBase(formattedPositions)
try:
	restoreMidasBase()
except:
	reportRestoreError('Error restoring Midas base state')


def restoreMidasText():
	from Midas import midas_text
	midas_text.aliases = {}
	midas_text.userSurfCategories = {}

try:
	restoreMidasText()
except:
	reportRestoreError('Error restoring Midas text state')


def restore_cap_attributes():
 cap_attributes = \
  {
   'cap_attributes': [ ],
   'cap_color': None,
   'cap_offset': 0.01,
   'class': 'Caps_State',
   'default_cap_offset': 0.01,
   'mesh_style': False,
   'shown': True,
   'subdivision_factor': 1.0,
   'version': 1,
  }
 import SurfaceCap.session
 SurfaceCap.session.restore_cap_attributes(cap_attributes)
registerAfterModelsCB(restore_cap_attributes)


def restore_volume_data():
 volume_data_state = \
  {
   'class': 'Volume_Manager_State',
   'data_and_regions_state': [ ],
   'version': 2,
  }
 from VolumeViewer import session
 session.restore_volume_data_state(volume_data_state)

try:
  restore_volume_data()
except:
  reportRestoreError('Error restoring volume data')

geomData = {'AxisManager': {}, 'CentroidManager': {}, 'PlaneManager': {}}

try:
	from StructMeasure.Geometry import geomManager
	geomManager._restoreSession(geomData)
except:
	reportRestoreError("Error restoring geometry objects in session")


def restoreSession_RibbonStyleEditor():
	import SimpleSession
	import RibbonStyleEditor
	userScalings = []
	userXSections = []
	userResidueClasses = []
	residueData = [(1, 'Chimera default', 'rounded', u'unknown'), (2, 'Chimera default', 'rounded', u'nucleic acid'), (3, 'Chimera default', 'rounded', u'nucleic acid'), (4, 'Chimera default', 'rounded', u'nucleic acid'), (5, 'Chimera default', 'rounded', u'nucleic acid'), (6, 'Chimera default', 'rounded', u'unknown'), (7, 'Chimera default', 'rounded', u'nucleic acid'), (8, 'Chimera default', 'rounded', u'nucleic acid'), (9, 'Chimera default', 'rounded', u'nucleic acid'), (10, 'Chimera default', 'rounded', u'nucleic acid'), (11, 'Chimera default', 'rounded', u'unknown'), (12, 'Chimera default', 'rounded', u'nucleic acid'), (13, 'Chimera default', 'rounded', u'nucleic acid'), (14, 'Chimera default', 'rounded', u'nucleic acid'), (15, 'Chimera default', 'rounded', u'nucleic acid'), (16, 'Chimera default', 'rounded', u'unknown'), (17, 'Chimera default', 'rounded', u'nucleic acid'), (18, 'Chimera default', 'rounded', u'nucleic acid'), (19, 'Chimera default', 'rounded', u'nucleic acid'), (20, 'Chimera default', 'rounded', u'nucleic acid'), (21, 'Chimera default', 'rounded', u'unknown'),
(22, 'Chimera default', 'rounded', u'unknown'), (23, 'Chimera default', 'rounded', u'unknown'), (24, 'Chimera default', 'rounded', u'unknown')]
	flags = RibbonStyleEditor.NucleicDefault1
	SimpleSession.registerAfterModelsCB(RibbonStyleEditor.restoreState,
				(userScalings, userXSections,
				userResidueClasses, residueData, flags))
try:
	restoreSession_RibbonStyleEditor()
except:
	reportRestoreError("Error restoring RibbonStyleEditor state")

trPickle = 'gAJjQW5pbWF0ZS5UcmFuc2l0aW9ucwpUcmFuc2l0aW9ucwpxASmBcQJ9cQMoVQxjdXN0b21fc2NlbmVxBGNBbmltYXRlLlRyYW5zaXRpb24KVHJhbnNpdGlvbgpxBSmBcQZ9cQcoVQZmcmFtZXNxCEsBVQ1kaXNjcmV0ZUZyYW1lcQlLAVUKcHJvcGVydGllc3EKXXELVQNhbGxxDGFVBG5hbWVxDWgEVQRtb2RlcQ5VBmxpbmVhcnEPdWJVCGtleWZyYW1lcRBoBSmBcRF9cRIoaAhLFGgJSwFoCl1xE2gMYWgNaBBoDmgPdWJVBXNjZW5lcRRoBSmBcRV9cRYoaAhLAWgJSwFoCl1xF2gMYWgNaBRoDmgPdWJ1Yi4='
scPickle = 'gAJjQW5pbWF0ZS5TY2VuZXMKU2NlbmVzCnEBKYFxAn1xA1UHbWFwX2lkc3EEfXNiLg=='
kfPickle = 'gAJjQW5pbWF0ZS5LZXlmcmFtZXMKS2V5ZnJhbWVzCnEBKYFxAn1xA1UHZW50cmllc3EEXXEFc2Iu'
def restoreAnimation():
	'A method to unpickle and restore animation objects'
	# Scenes must be unpickled after restoring transitions, because each
	# scene links to a 'scene' transition. Likewise, keyframes must be 
	# unpickled after restoring scenes, because each keyframe links to a scene.
	# The unpickle process is left to the restore* functions, it's 
	# important that it doesn't happen prior to calling those functions.
	import SimpleSession
	from Animate.Session import restoreTransitions
	from Animate.Session import restoreScenes
	from Animate.Session import restoreKeyframes
	SimpleSession.registerAfterModelsCB(restoreTransitions, trPickle)
	SimpleSession.registerAfterModelsCB(restoreScenes, scPickle)
	SimpleSession.registerAfterModelsCB(restoreKeyframes, kfPickle)
try:
	restoreAnimation()
except:
	reportRestoreError('Error in Animate.Session')

def restoreLightController():
	import Lighting
	Lighting._setFromParams({'ratio': 1.25, 'brightness': 1.16, 'material': [30.0, (0.85, 0.85, 0.85), 1.0], 'back': [(0.3574067443365933, 0.6604015517481455, -0.6604015517481456), (1.0, 1.0, 1.0), 0.0], 'mode': 'two-point', 'key': [(-0.3574067443365933, 0.6604015517481455, 0.6604015517481456), (1.0, 1.0, 1.0), 1.0], 'contrast': 0.83, 'fill': [(0.2505628070857316, 0.2505628070857316, 0.9351131265310294), (1.0, 1.0, 1.0), 0.0]})
try:
	restoreLightController()
except:
	reportRestoreError("Error restoring lighting parameters")


def restoreNucleotides():
	import NucleicAcids as NA
	NA.restoreState({0: {'residues': {2: {'side': 'orient'}, 3: {'side': 'orient'}, 4: {'side': 'orient'}, 5: {'side': 'orient'}, 7: {'side': 'orient'}, 8: {'side': 'orient'}, 9: {'side': 'orient'}, 10: {'side': 'orient'}, 12: {'side': 'orient'}, 13: {'side': 'orient'}, 14: {'side': 'orient'}, 15: {'side': 'orient'}, 17: {'side': 'orient'}, 18: {'side': 'orient'}, 19: {'side': 'orient'}, 20: {'side': 'orient'}}}}, {})
try:
	restoreNucleotides()
except:
	reportRestoreError('Error restoring Nucleotides')

def restoreRemainder():
	from SimpleSession.versions.v65 import restoreWindowSize, \
	     restoreOpenStates, restoreSelections, restoreFontInfo, \
	     restoreOpenModelsAttrs, restoreModelClip, restoreSilhouettes

	curSelIds =  []
	savedSels = []
	openModelsAttrs = { 'cofrMethod': 4 }
	windowSize = (1920, 929)
	xformMap = {0: (((0.96271247638307, -0.24537365773976, -0.11391424802798), 178.28457258787), (30.646886858111, 99.48589237028, 44.708393588757), True)}
	fontInfo = {'face': ('Sans Serif', 'Normal', 16)}
	clipPlaneInfo = {}
	silhouettes = {0: True, 1297: True, 1298: True}

	replyobj.status("Restoring window...", blankAfter=0,
		secondary=True)
	restoreWindowSize(windowSize)
	replyobj.status("Restoring open states...", blankAfter=0,
		secondary=True)
	restoreOpenStates(xformMap)
	replyobj.status("Restoring font info...", blankAfter=0,
		secondary=True)
	restoreFontInfo(fontInfo)
	replyobj.status("Restoring selections...", blankAfter=0,
		secondary=True)
	restoreSelections(curSelIds, savedSels)
	replyobj.status("Restoring openModel attributes...", blankAfter=0,
		secondary=True)
	restoreOpenModelsAttrs(openModelsAttrs)
	replyobj.status("Restoring model clipping...", blankAfter=0,
		secondary=True)
	restoreModelClip(clipPlaneInfo)
	replyobj.status("Restoring per-model silhouettes...", blankAfter=0,
		secondary=True)
	restoreSilhouettes(silhouettes)

	replyobj.status("Restoring remaining extension info...", blankAfter=0,
		secondary=True)
try:
	restoreRemainder()
except:
	reportRestoreError("Error restoring post-model state")
from SimpleSession.versions.v65 import makeAfterModelsCBs
makeAfterModelsCBs()

from SimpleSession.versions.v65 import endRestore
replyobj.status('Finishing restore...', blankAfter=0, secondary=True)
endRestore({})
replyobj.status('', secondary=True)
replyobj.status('Restore finished.')
