# Supplementary material for: Imidazole-modified G-quadruplex DNA as metal-triggered peroxidase
Source: Chem Sci. 2019 Jan 7;10(8):2513–8. doi: 10.1039/c8sc05020a (PMC6399679; doi:10.1039/c8sc05020a)
Supplement: Supplementary file 13 [file SC-010-C8SC05020A-s013.pdb]

HETATM    1  O3' LX5 A   1      31.930  45.280  20.030  1.00  0.00           O
HETATM    2  C1  LX5 A   1      32.920  44.470  19.490  1.00  0.00           C
HETATM    3  H1  LX5 A   1      33.370  44.970  18.630  1.00  0.00           H
HETATM    4  C2  LX5 A   1      32.260  43.180  18.960  1.00  0.00           C
HETATM    5  H21 LX5 A   1      32.970  42.360  18.980  1.00  0.00           H
HETATM    6  H22 LX5 A   1      31.460  42.900  19.640  1.00  0.00           H
HETATM    7  O2  LX5 A   1      31.680  43.120  17.700  1.00  0.00           O
HETATM    8  HO  LX5 A   1      32.120  43.770  17.140  1.00  0.00           H
HETATM    9  C3  LX5 A   1      33.950  44.170  20.520  1.00  0.00           C
HETATM   10  H31 LX5 A   1      34.360  45.140  20.810  1.00  0.00           H
HETATM   11  H32 LX5 A   1      33.550  43.600  21.350  1.00  0.00           H
HETATM   12  N1  LX5 A   1      35.050  43.280  20.070  1.00  0.00           N
HETATM   13  C4  LX5 A   1      35.700  43.180  18.850  1.00  0.00           C
HETATM   14  H4  LX5 A   1      35.630  43.930  18.080  1.00  0.00           H
HETATM   15  C5  LX5 A   1      36.650  42.190  18.890  1.00  0.00           C
HETATM   16  H5  LX5 A   1      37.430  41.960  18.180  1.00  0.00           H
HETATM   17  NX  LX5 A   1      36.550  41.600  20.150  1.00  0.00           N
HETATM   18  C6  LX5 A   1      35.600  42.290  20.830  1.00  0.00           C
HETATM   19  H6  LX5 A   1      35.390  42.110  21.880  1.00  0.00           H
ATOM     20  P   DG  A   2      32.000  46.900  20.020  1.00  0.00           P
ATOM     21  O1P DG  A   2      30.670  47.370  20.410  1.00  0.00           O
ATOM     22  O2P DG  A   2      32.570  47.320  18.770  1.00  0.00           O
ATOM     23  O5' DG  A   2      33.020  47.200  21.220  1.00  0.00           O
ATOM     24  C5' DG  A   2      32.660  46.980  22.620  1.00  0.00           C
ATOM     25 H5'1 DG  A   2      31.970  47.750  22.960  1.00  0.00           H
ATOM     26 H5'2 DG  A   2      32.110  46.040  22.650  1.00  0.00           H
ATOM     27  C4' DG  A   2      33.820  46.840  23.590  1.00  0.00           C
ATOM     28  H4' DG  A   2      33.410  46.560  24.560  1.00  0.00           H
ATOM     29  O4' DG  A   2      34.800  45.880  23.160  1.00  0.00           O
ATOM     30  C1' DG  A   2      36.080  46.480  23.030  1.00  0.00           C
ATOM     31  H1' DG  A   2      36.610  46.420  23.980  1.00  0.00           H
ATOM     32  N9  DG  A   2      36.880  45.830  21.990  1.00  0.00           N
ATOM     33  C8  DG  A   2      36.960  46.260  20.650  1.00  0.00           C
ATOM     34  H8  DG  A   2      36.540  47.210  20.350  1.00  0.00           H
ATOM     35  N7  DG  A   2      37.800  45.550  19.920  1.00  0.00           N
ATOM     36  C5  DG  A   2      38.260  44.550  20.830  1.00  0.00           C
ATOM     37  C6  DG  A   2      39.250  43.550  20.660  1.00  0.00           C
ATOM     38  O6  DG  A   2      39.940  43.220  19.710  1.00  0.00           O
ATOM     39  N1  DG  A   2      39.450  42.840  21.790  1.00  0.00           N
ATOM     40  H1  DG  A   2      40.130  42.090  21.740  1.00  0.00           H
ATOM     41  C2  DG  A   2      38.920  43.140  22.960  1.00  0.00           C
ATOM     42  N2  DG  A   2      39.260  42.320  23.940  1.00  0.00           N
ATOM     43  H21 DG  A   2      39.990  41.620  23.880  1.00  0.00           H
ATOM     44  H22 DG  A   2      38.860  42.480  24.860  1.00  0.00           H
ATOM     45  N3  DG  A   2      38.040  44.100  23.220  1.00  0.00           N
ATOM     46  C4  DG  A   2      37.710  44.780  22.100  1.00  0.00           C
ATOM     47  C3' DG  A   2      34.590  48.170  23.820  1.00  0.00           C
ATOM     48  H3' DG  A   2      33.940  48.980  23.490  1.00  0.00           H
ATOM     49  C2' DG  A   2      35.810  47.940  22.900  1.00  0.00           C
ATOM     50 H2'1 DG  A   2      35.510  48.280  21.910  1.00  0.00           H
ATOM     51 H2'2 DG  A   2      36.680  48.470  23.300  1.00  0.00           H
ATOM     52  O3' DG  A   2      35.050  48.360  25.170  1.00  0.00           O
ATOM     53  P   DG  A   3      35.310  49.840  25.800  1.00  0.00           P
ATOM     54  O1P DG  A   3      35.080  49.680  27.220  1.00  0.00           O
ATOM     55  O2P DG  A   3      34.400  50.740  25.050  1.00  0.00           O
ATOM     56  O5' DG  A   3      36.790  50.330  25.520  1.00  0.00           O
ATOM     57  C5' DG  A   3      37.910  50.200  26.490  1.00  0.00           C
ATOM     58 H5'1 DG  A   3      38.810  50.590  26.010  1.00  0.00           H
ATOM     59 H5'2 DG  A   3      37.610  50.740  27.380  1.00  0.00           H
ATOM     60  C4' DG  A   3      38.290  48.710  26.810  1.00  0.00           C
ATOM     61  H4' DG  A   3      37.660  48.360  27.630  1.00  0.00           H
ATOM     62  O4' DG  A   3      38.140  47.790  25.670  1.00  0.00           O
ATOM     63  C1' DG  A   3      39.080  46.750  25.840  1.00  0.00           C
ATOM     64  H1' DG  A   3      38.630  45.760  25.950  1.00  0.00           H
ATOM     65  N9  DG  A   3      39.920  46.510  24.670  1.00  0.00           N
ATOM     66  C8  DG  A   3      39.810  47.100  23.460  1.00  0.00           C
ATOM     67  H8  DG  A   3      39.140  47.930  23.260  1.00  0.00           H
ATOM     68  N7  DG  A   3      40.460  46.620  22.470  1.00  0.00           N
ATOM     69  C5  DG  A   3      41.100  45.540  23.090  1.00  0.00           C
ATOM     70  C6  DG  A   3      42.040  44.640  22.550  1.00  0.00           C
ATOM     71  O6  DG  A   3      42.420  44.570  21.360  1.00  0.00           O
ATOM     72  N1  DG  A   3      42.470  43.670  23.460  1.00  0.00           N
ATOM     73  H1  DG  A   3      43.110  43.010  23.040  1.00  0.00           H
ATOM     74  C2  DG  A   3      42.190  43.670  24.750  1.00  0.00           C
ATOM     75  N2  DG  A   3      42.990  43.010  25.480  1.00  0.00           N
ATOM     76  H21 DG  A   3      43.580  42.310  25.040  1.00  0.00           H
ATOM     77  H22 DG  A   3      42.820  42.950  26.470  1.00  0.00           H
ATOM     78  N3  DG  A   3      41.310  44.510  25.330  1.00  0.00           N
ATOM     79  C4  DG  A   3      40.780  45.430  24.440  1.00  0.00           C
ATOM     80  C3' DG  A   3      39.760  48.580  27.230  1.00  0.00           C
ATOM     81  H3' DG  A   3      40.430  49.070  26.520  1.00  0.00           H
ATOM     82  C2' DG  A   3      39.850  47.080  27.090  1.00  0.00           C
ATOM     83 H2'1 DG  A   3      39.330  46.670  27.960  1.00  0.00           H
ATOM     84 H2'2 DG  A   3      40.890  46.750  27.060  1.00  0.00           H
ATOM     85  O3' DG  A   3      39.940  48.910  28.590  1.00  0.00           O
ATOM     86  P   DG  A   4      41.390  49.290  29.270  1.00  0.00           P
ATOM     87  O1P DG  A   4      41.040  49.670  30.630  1.00  0.00           O
ATOM     88  O2P DG  A   4      42.140  50.220  28.440  1.00  0.00           O
ATOM     89  O5' DG  A   4      42.210  47.920  29.330  1.00  0.00           O
ATOM     90  C5' DG  A   4      41.770  46.870  30.210  1.00  0.00           C
ATOM     91 H5'1 DG  A   4      40.850  46.480  29.760  1.00  0.00           H
ATOM     92 H5'2 DG  A   4      41.530  47.250  31.200  1.00  0.00           H
ATOM     93  C4' DG  A   4      42.760  45.700  30.370  1.00  0.00           C
ATOM     94  H4' DG  A   4      42.360  44.900  31.000  1.00  0.00           H
ATOM     95  O4' DG  A   4      43.040  45.060  29.160  1.00  0.00           O
ATOM     96  C1' DG  A   4      44.440  45.280  28.790  1.00  0.00           C
ATOM     97  H1' DG  A   4      45.050  44.440  29.090  1.00  0.00           H
ATOM     98  N9  DG  A   4      44.640  45.600  27.330  1.00  0.00           N
ATOM     99  C8  DG  A   4      43.810  46.510  26.670  1.00  0.00           C
ATOM    100  H8  DG  A   4      43.070  47.110  27.180  1.00  0.00           H
ATOM    101  N7  DG  A   4      44.040  46.560  25.400  1.00  0.00           N
ATOM    102  C5  DG  A   4      45.030  45.640  25.210  1.00  0.00           C
ATOM    103  C6  DG  A   4      45.580  45.270  23.950  1.00  0.00           C
ATOM    104  O6  DG  A   4      45.410  45.770  22.840  1.00  0.00           O
ATOM    105  N1  DG  A   4      46.390  44.190  24.070  1.00  0.00           N
ATOM    106  H1  DG  A   4      46.920  43.940  23.250  1.00  0.00           H
ATOM    107  C2  DG  A   4      46.810  43.670  25.230  1.00  0.00           C
ATOM    108  N2  DG  A   4      47.740  42.780  25.200  1.00  0.00           N
ATOM    109  H21 DG  A   4      48.040  42.650  26.150  1.00  0.00           H
ATOM    110  H22 DG  A   4      48.060  42.320  24.360  1.00  0.00           H
ATOM    111  N3  DG  A   4      46.370  44.010  26.430  1.00  0.00           N
ATOM    112  C4  DG  A   4      45.420  44.980  26.360  1.00  0.00           C
ATOM    113  C3' DG  A   4      44.070  46.230  30.910  1.00  0.00           C
ATOM    114  H3' DG  A   4      43.810  47.160  31.430  1.00  0.00           H
ATOM    115  C2' DG  A   4      44.790  46.470  29.640  1.00  0.00           C
ATOM    116 H2'1 DG  A   4      45.870  46.580  29.710  1.00  0.00           H
ATOM    117 H2'2 DG  A   4      44.600  47.390  29.080  1.00  0.00           H
ATOM    118  O3' DG  A   4      44.760  45.300  31.670  1.00  0.00           O
HETATM  119  P   DG3 A   5      45.840  45.650  32.770  1.00  0.00           P
HETATM  120  O1P DG3 A   5      45.720  44.710  33.870  1.00  0.00           O
HETATM  121  O2P DG3 A   5      45.780  47.090  33.070  1.00  0.00           O
HETATM  122  O5' DG3 A   5      47.250  45.440  32.140  1.00  0.00           O
HETATM  123  C5' DG3 A   5      47.860  44.200  31.930  1.00  0.00           C
HETATM  124 H5'1 DG3 A   5      47.140  43.510  31.500  1.00  0.00           H
HETATM  125 H5'2 DG3 A   5      48.180  43.810  32.900  1.00  0.00           H
HETATM  126  C4' DG3 A   5      49.140  44.330  31.040  1.00  0.00           C
HETATM  127  H4' DG3 A   5      49.660  43.390  31.210  1.00  0.00           H
HETATM  128  O4' DG3 A   5      48.860  44.610  29.700  1.00  0.00           O
HETATM  129  C1' DG3 A   5      49.580  45.740  29.270  1.00  0.00           C
HETATM  130  H1' DG3 A   5      50.540  45.400  28.880  1.00  0.00           H
HETATM  131  N9  DG3 A   5      49.010  46.310  28.100  1.00  0.00           N
HETATM  132  C8  DG3 A   5      47.990  47.260  28.030  1.00  0.00           C
HETATM  133  H8  DG3 A   5      47.510  47.650  28.920  1.00  0.00           H
HETATM  134  N7  DG3 A   5      47.600  47.530  26.820  1.00  0.00           N
HETATM  135  C5  DG3 A   5      48.530  46.840  25.980  1.00  0.00           C
HETATM  136  C6  DG3 A   5      48.610  46.650  24.570  1.00  0.00           C
HETATM  137  O6  DG3 A   5      47.850  47.070  23.690  1.00  0.00           O
HETATM  138  N1  DG3 A   5      49.520  45.750  24.170  1.00  0.00           N
HETATM  139  H1  DG3 A   5      49.460  45.500  23.200  1.00  0.00           H
HETATM  140  C2  DG3 A   5      50.360  45.050  25.050  1.00  0.00           C
HETATM  141  N2  DG3 A   5      51.150  44.200  24.500  1.00  0.00           N
HETATM  142  H21 DG3 A   5      51.250  44.220  23.500  1.00  0.00           H
HETATM  143  H22 DG3 A   5      51.570  43.430  25.010  1.00  0.00           H
HETATM  144  N3  DG3 A   5      50.290  45.110  26.390  1.00  0.00           N
HETATM  145  C4  DG3 A   5      49.370  46.090  26.810  1.00  0.00           C
HETATM  146  C3' DG3 A   5      50.100  45.390  31.480  1.00  0.00           C
HETATM  147  H3' DG3 A   5      49.770  45.720  32.470  1.00  0.00           H
HETATM  148  C2' DG3 A   5      49.690  46.550  30.510  1.00  0.00           C
HETATM  149 H2'1 DG3 A   5      48.730  46.970  30.820  1.00  0.00           H
HETATM  150 H2'2 DG3 A   5      50.510  47.270  30.460  1.00  0.00           H
HETATM  151  O3' DG3 A   5      51.470  45.190  31.450  1.00  0.00           O
HETATM  152  H3T DG3 A   5      51.780  45.940  31.950  1.00  0.00           H
HETATM  153  O3' LY5 B   6      39.970  40.450   9.620  1.00  0.00           O
HETATM  154  C1  LY5 B   6      40.270  40.460  11.020  1.00  0.00           C
HETATM  155  H1  LY5 B   6      40.800  41.360  11.350  1.00  0.00           H
HETATM  156  C2  LY5 B   6      41.060  39.150  11.420  1.00  0.00           C
HETATM  157  H21 LY5 B   6      41.570  39.210  12.380  1.00  0.00           H
HETATM  158  H22 LY5 B   6      41.880  38.910  10.730  1.00  0.00           H
HETATM  159  O2  LY5 B   6      40.230  37.960  11.470  1.00  0.00           O
HETATM  160  HO  LY5 B   6      39.920  37.780  10.580  1.00  0.00           H
HETATM  161  C3  LY5 B   6      38.960  40.430  11.710  1.00  0.00           C
HETATM  162  H31 LY5 B   6      38.460  39.500  11.430  1.00  0.00           H
HETATM  163  H32 LY5 B   6      38.400  41.200  11.180  1.00  0.00           H
HETATM  164  N1  LY5 B   6      38.900  40.730  13.130  1.00  0.00           N
HETATM  165  C4  LY5 B   6      39.540  40.140  14.240  1.00  0.00           C
HETATM  166  H4  LY5 B   6      40.340  39.430  14.190  1.00  0.00           H
HETATM  167  C5  LY5 B   6      39.120  40.750  15.370  1.00  0.00           C
HETATM  168  H5  LY5 B   6      39.530  40.540  16.350  1.00  0.00           H
HETATM  169  NY  LY5 B   6      38.160  41.670  15.010  1.00  0.00           N
HETATM  170  C6  LY5 B   6      38.110  41.680  13.680  1.00  0.00           C
HETATM  171  H6  LY5 B   6      37.470  42.330  13.090  1.00  0.00           H
ATOM    172  P   DG  B   7      40.800  41.450   8.760  1.00  0.00           P
ATOM    173  O1P DG  B   7      40.220  41.360   7.450  1.00  0.00           O
ATOM    174  O2P DG  B   7      42.260  41.190   8.850  1.00  0.00           O
ATOM    175  O5' DG  B   7      40.340  42.850   9.350  1.00  0.00           O
ATOM    176  C5' DG  B   7      38.920  43.220   9.330  1.00  0.00           C
ATOM    177 H5'1 DG  B   7      38.310  42.390   9.660  1.00  0.00           H
ATOM    178 H5'2 DG  B   7      38.740  43.370   8.260  1.00  0.00           H
ATOM    179  C4' DG  B   7      38.400  44.470  10.060  1.00  0.00           C
ATOM    180  H4' DG  B   7      37.340  44.600   9.830  1.00  0.00           H
ATOM    181  O4' DG  B   7      38.460  44.070  11.440  1.00  0.00           O
ATOM    182  C1' DG  B   7      39.270  45.000  12.070  1.00  0.00           C
ATOM    183  H1' DG  B   7      38.550  45.640  12.580  1.00  0.00           H
ATOM    184  N9  DG  B   7      40.040  44.370  13.160  1.00  0.00           N
ATOM    185  C8  DG  B   7      41.150  43.560  13.140  1.00  0.00           C
ATOM    186  H8  DG  B   7      41.730  43.460  12.240  1.00  0.00           H
ATOM    187  N7  DG  B   7      41.540  43.100  14.300  1.00  0.00           N
ATOM    188  C5  DG  B   7      40.570  43.680  15.130  1.00  0.00           C
ATOM    189  C6  DG  B   7      40.310  43.320  16.470  1.00  0.00           C
ATOM    190  O6  DG  B   7      40.880  42.540  17.240  1.00  0.00           O
ATOM    191  N1  DG  B   7      39.270  43.940  17.010  1.00  0.00           N
ATOM    192  H1  DG  B   7      39.100  43.830  18.000  1.00  0.00           H
ATOM    193  C2  DG  B   7      38.540  44.890  16.340  1.00  0.00           C
ATOM    194  N2  DG  B   7      37.490  45.320  16.930  1.00  0.00           N
ATOM    195  H21 DG  B   7      36.900  46.020  16.510  1.00  0.00           H
ATOM    196  H22 DG  B   7      37.650  45.400  17.920  1.00  0.00           H
ATOM    197  N3  DG  B   7      38.630  45.190  15.060  1.00  0.00           N
ATOM    198  C4  DG  B   7      39.690  44.510  14.460  1.00  0.00           C
ATOM    199  C3' DG  B   7      39.170  45.740   9.820  1.00  0.00           C
ATOM    200  H3' DG  B   7      39.820  45.670   8.950  1.00  0.00           H
ATOM    201  C2' DG  B   7      40.120  45.660  11.060  1.00  0.00           C
ATOM    202 H2'1 DG  B   7      40.980  45.070  10.730  1.00  0.00           H
ATOM    203 H2'2 DG  B   7      40.440  46.610  11.490  1.00  0.00           H
ATOM    204  O3' DG  B   7      38.180  46.770   9.730  1.00  0.00           O
ATOM    205  P   DG  B   8      38.610  48.250   9.620  1.00  0.00           P
ATOM    206  O1P DG  B   8      37.520  49.060   9.020  1.00  0.00           O
ATOM    207  O2P DG  B   8      39.880  48.140   8.820  1.00  0.00           O
ATOM    208  O5' DG  B   8      38.980  48.790  11.120  1.00  0.00           O
ATOM    209  C5' DG  B   8      37.960  49.160  12.020  1.00  0.00           C
ATOM    210 H5'1 DG  B   8      37.430  48.240  12.290  1.00  0.00           H
ATOM    211 H5'2 DG  B   8      37.340  49.970  11.640  1.00  0.00           H
ATOM    212  C4' DG  B   8      38.410  49.740  13.330  1.00  0.00           C
ATOM    213  H4' DG  B   8      37.540  50.140  13.850  1.00  0.00           H
ATOM    214  O4' DG  B   8      38.810  48.620  14.100  1.00  0.00           O
ATOM    215  C1' DG  B   8      39.810  49.050  15.040  1.00  0.00           C
ATOM    216  H1' DG  B   8      39.360  49.640  15.840  1.00  0.00           H
ATOM    217  N9  DG  B   8      40.730  47.980  15.530  1.00  0.00           N
ATOM    218  C8  DG  B   8      41.710  47.240  14.890  1.00  0.00           C
ATOM    219  H8  DG  B   8      41.980  47.460  13.860  1.00  0.00           H
ATOM    220  N7  DG  B   8      42.290  46.350  15.690  1.00  0.00           N
ATOM    221  C5  DG  B   8      41.610  46.520  16.940  1.00  0.00           C
ATOM    222  C6  DG  B   8      41.690  45.830  18.170  1.00  0.00           C
ATOM    223  O6  DG  B   8      42.470  44.970  18.500  1.00  0.00           O
ATOM    224  N1  DG  B   8      40.890  46.350  19.160  1.00  0.00           N
ATOM    225  H1  DG  B   8      40.780  45.850  20.030  1.00  0.00           H
ATOM    226  C2  DG  B   8      40.060  47.430  18.950  1.00  0.00           C
ATOM    227  N2  DG  B   8      39.500  48.000  19.970  1.00  0.00           N
ATOM    228  H21 DG  B   8      39.090  48.910  19.810  1.00  0.00           H
ATOM    229  H22 DG  B   8      39.720  47.690  20.910  1.00  0.00           H
ATOM    230  N3  DG  B   8      39.850  48.000  17.790  1.00  0.00           N
ATOM    231  C4  DG  B   8      40.730  47.560  16.850  1.00  0.00           C
ATOM    232  C3' DG  B   8      39.420  50.820  13.350  1.00  0.00           C
ATOM    233  H3' DG  B   8      39.770  51.070  12.350  1.00  0.00           H
ATOM    234  C2' DG  B   8      40.560  50.000  14.090  1.00  0.00           C
ATOM    235 H2'1 DG  B   8      41.240  50.680  14.600  1.00  0.00           H
ATOM    236 H2'2 DG  B   8      41.070  49.470  13.290  1.00  0.00           H
ATOM    237  O3' DG  B   8      38.870  51.900  14.090  1.00  0.00           O
ATOM    238  P   DG  B   9      39.750  53.050  14.720  1.00  0.00           P
ATOM    239  O1P DG  B   9      38.980  54.290  14.640  1.00  0.00           O
ATOM    240  O2P DG  B   9      41.130  53.060  14.170  1.00  0.00           O
ATOM    241  O5' DG  B   9      39.920  52.570  16.260  1.00  0.00           O
ATOM    242  C5' DG  B   9      38.750  52.300  16.990  1.00  0.00           C
ATOM    243 H5'1 DG  B   9      38.280  51.370  16.670  1.00  0.00           H
ATOM    244 H5'2 DG  B   9      38.110  53.100  16.630  1.00  0.00           H
ATOM    245  C4' DG  B   9      38.830  52.400  18.540  1.00  0.00           C
ATOM    246  H4' DG  B   9      37.810  52.420  18.930  1.00  0.00           H
ATOM    247  O4' DG  B   9      39.490  51.230  19.110  1.00  0.00           O
ATOM    248  C1' DG  B   9      40.620  51.550  19.830  1.00  0.00           C
ATOM    249  H1' DG  B   9      40.310  51.610  20.870  1.00  0.00           H
ATOM    250  N9  DG  B   9      41.660  50.470  19.700  1.00  0.00           N
ATOM    251  C8  DG  B   9      42.320  50.170  18.560  1.00  0.00           C
ATOM    252  H8  DG  B   9      41.980  50.730  17.690  1.00  0.00           H
ATOM    253  N7  DG  B   9      43.350  49.390  18.700  1.00  0.00           N
ATOM    254  C5  DG  B   9      43.280  49.090  20.100  1.00  0.00           C
ATOM    255  C6  DG  B   9      43.950  48.100  20.860  1.00  0.00           C
ATOM    256  O6  DG  B   9      44.760  47.290  20.490  1.00  0.00           O
ATOM    257  N1  DG  B   9      43.530  47.980  22.180  1.00  0.00           N
ATOM    258  H1  DG  B   9      43.830  47.130  22.640  1.00  0.00           H
ATOM    259  C2  DG  B   9      42.650  48.830  22.750  1.00  0.00           C
ATOM    260  N2  DG  B   9      42.520  48.770  24.040  1.00  0.00           N
ATOM    261  H21 DG  B   9      43.070  48.100  24.560  1.00  0.00           H
ATOM    262  H22 DG  B   9      41.990  49.520  24.460  1.00  0.00           H
ATOM    263  N3  DG  B   9      41.870  49.720  22.060  1.00  0.00           N
ATOM    264  C4  DG  B   9      42.260  49.810  20.720  1.00  0.00           C
ATOM    265  C3' DG  B   9      39.650  53.560  19.080  1.00  0.00           C
ATOM    266  H3' DG  B   9      39.790  54.220  18.220  1.00  0.00           H
ATOM    267  C2' DG  B   9      41.020  52.950  19.320  1.00  0.00           C
ATOM    268 H2'1 DG  B   9      41.560  52.920  18.380  1.00  0.00           H
ATOM    269 H2'2 DG  B   9      41.560  53.510  20.090  1.00  0.00           H
ATOM    270  O3' DG  B   9      39.060  54.230  20.110  1.00  0.00           O
HETATM  271  P   DG3 B  10      39.590  55.710  20.560  1.00  0.00           P
HETATM  272  O1P DG3 B  10      38.450  56.490  20.940  1.00  0.00           O
HETATM  273  O2P DG3 B  10      40.470  56.230  19.480  1.00  0.00           O
HETATM  274  O5' DG3 B  10      40.440  55.340  21.820  1.00  0.00           O
HETATM  275  C5' DG3 B  10      39.880  55.040  23.040  1.00  0.00           C
HETATM  276 H5'1 DG3 B  10      39.320  54.100  22.980  1.00  0.00           H
HETATM  277 H5'2 DG3 B  10      39.150  55.830  23.200  1.00  0.00           H
HETATM  278  C4' DG3 B  10      40.920  54.810  24.190  1.00  0.00           C
HETATM  279  H4' DG3 B  10      40.300  54.850  25.090  1.00  0.00           H
HETATM  280  O4' DG3 B  10      41.530  53.480  23.960  1.00  0.00           O
HETATM  281  C1' DG3 B  10      42.920  53.680  24.190  1.00  0.00           C
HETATM  282  H1' DG3 B  10      43.180  53.480  25.230  1.00  0.00           H
HETATM  283  N9  DG3 B  10      43.730  52.720  23.360  1.00  0.00           N
HETATM  284  C8  DG3 B  10      43.850  52.660  22.020  1.00  0.00           C
HETATM  285  H8  DG3 B  10      43.450  53.390  21.330  1.00  0.00           H
HETATM  286  N7  DG3 B  10      44.670  51.730  21.570  1.00  0.00           N
HETATM  287  C5  DG3 B  10      45.130  51.150  22.760  1.00  0.00           C
HETATM  288  C6  DG3 B  10      46.050  50.090  22.990  1.00  0.00           C
HETATM  289  O6  DG3 B  10      46.700  49.420  22.190  1.00  0.00           O
HETATM  290  N1  DG3 B  10      46.210  49.710  24.310  1.00  0.00           N
HETATM  291  H1  DG3 B  10      46.830  48.930  24.490  1.00  0.00           H
HETATM  292  C2  DG3 B  10      45.510  50.360  25.370  1.00  0.00           C
HETATM  293  N2  DG3 B  10      45.960  50.070  26.560  1.00  0.00           N
HETATM  294  H21 DG3 B  10      46.580  49.270  26.540  1.00  0.00           H
HETATM  295  H22 DG3 B  10      45.670  50.570  27.390  1.00  0.00           H
HETATM  296  N3  DG3 B  10      44.720  51.420  25.220  1.00  0.00           N
HETATM  297  C4  DG3 B  10      44.520  51.720  23.910  1.00  0.00           C
HETATM  298  C3' DG3 B  10      41.960  55.890  24.320  1.00  0.00           C
HETATM  299  H3' DG3 B  10      41.800  56.770  23.700  1.00  0.00           H
HETATM  300  C2' DG3 B  10      43.170  55.150  23.760  1.00  0.00           C
HETATM  301 H2'1 DG3 B  10      43.400  55.280  22.700  1.00  0.00           H
HETATM  302 H2'2 DG3 B  10      44.130  55.470  24.180  1.00  0.00           H
HETATM  303  O3' DG3 B  10      42.210  56.130  25.650  1.00  0.00           O
HETATM  304  H3T DG3 B  10      42.960  56.730  25.590  1.00  0.00           H
HETATM  305  O3' LX5 C  11      43.700  32.650  18.490  1.00  0.00           O
HETATM  306  C1  LX5 C  11      43.450  34.030  18.880  1.00  0.00           C
HETATM  307  H1  LX5 C  11      44.080  34.730  18.340  1.00  0.00           H
HETATM  308  C2  LX5 C  11      43.640  34.200  20.400  1.00  0.00           C
HETATM  309  H21 LX5 C  11      43.040  35.010  20.810  1.00  0.00           H
HETATM  310  H22 LX5 C  11      43.240  33.290  20.850  1.00  0.00           H
HETATM  311  O2  LX5 C  11      44.990  34.470  20.720  1.00  0.00           O
HETATM  312  HO  LX5 C  11      45.570  33.940  20.180  1.00  0.00           H
HETATM  313  C3  LX5 C  11      42.020  34.180  18.440  1.00  0.00           C
HETATM  314  H31 LX5 C  11      41.330  33.630  19.080  1.00  0.00           H
HETATM  315  H32 LX5 C  11      42.000  33.700  17.470  1.00  0.00           H
HETATM  316  N1  LX5 C  11      41.660  35.560  18.170  1.00  0.00           N
HETATM  317  C4  LX5 C  11      41.440  36.610  19.090  1.00  0.00           C
HETATM  318  H4  LX5 C  11      41.480  36.580  20.170  1.00  0.00           H
HETATM  319  C5  LX5 C  11      41.230  37.730  18.370  1.00  0.00           C
HETATM  320  H5  LX5 C  11      40.930  38.690  18.740  1.00  0.00           H
HETATM  321  NX  LX5 C  11      41.320  37.390  17.010  1.00  0.00           N
HETATM  322  C6  LX5 C  11      41.590  36.090  16.950  1.00  0.00           C
HETATM  323  H6  LX5 C  11      41.640  35.520  16.030  1.00  0.00           H
ATOM    324  P   DG  C  12      45.180  32.290  18.050  1.00  0.00           P
ATOM    325  O1P DG  C  12      45.190  30.870  17.730  1.00  0.00           O
ATOM    326  O2P DG  C  12      46.110  32.780  19.080  1.00  0.00           O
ATOM    327  O5' DG  C  12      45.280  33.140  16.690  1.00  0.00           O
ATOM    328  C5' DG  C  12      46.540  33.560  16.300  1.00  0.00           C
ATOM    329 H5'1 DG  C  12      46.990  34.020  17.180  1.00  0.00           H
ATOM    330 H5'2 DG  C  12      47.150  32.720  15.990  1.00  0.00           H
ATOM    331  C4' DG  C  12      46.420  34.420  15.000  1.00  0.00           C
ATOM    332  H4' DG  C  12      46.290  33.730  14.170  1.00  0.00           H
ATOM    333  O4' DG  C  12      45.460  35.500  15.020  1.00  0.00           O
ATOM    334  C1' DG  C  12      46.280  36.730  15.140  1.00  0.00           C
ATOM    335  H1' DG  C  12      46.270  37.330  14.230  1.00  0.00           H
ATOM    336  N9  DG  C  12      45.600  37.570  16.160  1.00  0.00           N
ATOM    337  C8  DG  C  12      45.630  37.380  17.540  1.00  0.00           C
ATOM    338  H8  DG  C  12      46.330  36.670  17.970  1.00  0.00           H
ATOM    339  N7  DG  C  12      44.900  38.230  18.180  1.00  0.00           N
ATOM    340  C5  DG  C  12      44.270  38.950  17.150  1.00  0.00           C
ATOM    341  C6  DG  C  12      43.300  39.980  17.230  1.00  0.00           C
ATOM    342  O6  DG  C  12      42.880  40.500  18.230  1.00  0.00           O
ATOM    343  N1  DG  C  12      42.940  40.550  16.050  1.00  0.00           N
ATOM    344  H1  DG  C  12      42.210  41.230  16.160  1.00  0.00           H
ATOM    345  C2  DG  C  12      43.430  40.080  14.870  1.00  0.00           C
ATOM    346  N2  DG  C  12      42.980  40.660  13.790  1.00  0.00           N
ATOM    347  H21 DG  C  12      43.510  40.610  12.930  1.00  0.00           H
ATOM    348  H22 DG  C  12      42.310  41.410  13.890  1.00  0.00           H
ATOM    349  N3  DG  C  12      44.340  39.110  14.770  1.00  0.00           N
ATOM    350  C4  DG  C  12      44.730  38.580  15.950  1.00  0.00           C
ATOM    351  C3' DG  C  12      47.810  35.020  14.680  1.00  0.00           C
ATOM    352  H3' DG  C  12      48.590  34.460  15.190  1.00  0.00           H
ATOM    353  C2' DG  C  12      47.730  36.410  15.370  1.00  0.00           C
ATOM    354 H2'1 DG  C  12      47.960  36.380  16.440  1.00  0.00           H
ATOM    355 H2'2 DG  C  12      48.440  37.160  15.030  1.00  0.00           H
ATOM    356  O3' DG  C  12      47.820  34.990  13.250  1.00  0.00           O
ATOM    357  P   DG  C  13      49.160  35.610  12.510  1.00  0.00           P
ATOM    358  O1P DG  C  13      48.990  35.180  11.100  1.00  0.00           O
ATOM    359  O2P DG  C  13      50.350  35.060  13.260  1.00  0.00           O
ATOM    360  O5' DG  C  13      49.120  37.210  12.610  1.00  0.00           O
ATOM    361  C5' DG  C  13      48.410  37.940  11.670  1.00  0.00           C
ATOM    362 H5'1 DG  C  13      48.950  37.840  10.730  1.00  0.00           H
ATOM    363 H5'2 DG  C  13      47.470  37.470  11.370  1.00  0.00           H
ATOM    364  C4' DG  C  13      48.270  39.450  12.020  1.00  0.00           C
ATOM    365  H4' DG  C  13      47.900  39.950  11.130  1.00  0.00           H
ATOM    366  O4' DG  C  13      47.410  39.690  13.160  1.00  0.00           O
ATOM    367  C1' DG  C  13      47.980  40.730  13.920  1.00  0.00           C
ATOM    368  H1' DG  C  13      47.940  41.710  13.450  1.00  0.00           H
ATOM    369  N9  DG  C  13      47.290  41.040  15.220  1.00  0.00           N
ATOM    370  C8  DG  C  13      47.570  40.560  16.480  1.00  0.00           C
ATOM    371  H8  DG  C  13      48.430  39.950  16.680  1.00  0.00           H
ATOM    372  N7  DG  C  13      46.870  41.060  17.440  1.00  0.00           N
ATOM    373  C5  DG  C  13      46.010  41.940  16.780  1.00  0.00           C
ATOM    374  C6  DG  C  13      44.990  42.770  17.320  1.00  0.00           C
ATOM    375  O6  DG  C  13      44.600  42.940  18.470  1.00  0.00           O
ATOM    376  N1  DG  C  13      44.350  43.500  16.420  1.00  0.00           N
ATOM    377  H1  DG  C  13      43.710  44.190  16.780  1.00  0.00           H
ATOM    378  C2  DG  C  13      44.690  43.500  15.100  1.00  0.00           C
ATOM    379  N2  DG  C  13      44.160  44.440  14.470  1.00  0.00           N
ATOM    380  H21 DG  C  13      43.540  45.100  14.920  1.00  0.00           H
ATOM    381  H22 DG  C  13      44.330  44.460  13.470  1.00  0.00           H
ATOM    382  N3  DG  C  13      45.610  42.740  14.560  1.00  0.00           N
ATOM    383  C4  DG  C  13      46.240  41.900  15.430  1.00  0.00           C
ATOM    384  C3' DG  C  13      49.520  40.160  12.440  1.00  0.00           C
ATOM    385  H3' DG  C  13      50.390  39.580  12.110  1.00  0.00           H
ATOM    386  C2' DG  C  13      49.430  40.350  13.940  1.00  0.00           C
ATOM    387 H2'1 DG  C  13      50.070  41.150  14.310  1.00  0.00           H
ATOM    388 H2'2 DG  C  13      49.620  39.420  14.490  1.00  0.00           H
ATOM    389  O3' DG  C  13      49.410  41.400  11.740  1.00  0.00           O
ATOM    390  P   DG  C  14      50.500  42.530  11.620  1.00  0.00           P
ATOM    391  O1P DG  C  14      51.210  42.380  10.310  1.00  0.00           O
ATOM    392  O2P DG  C  14      51.370  42.550  12.830  1.00  0.00           O
ATOM    393  O5' DG  C  14      49.670  43.900  11.600  1.00  0.00           O
ATOM    394  C5' DG  C  14      48.680  44.160  10.590  1.00  0.00           C
ATOM    395 H5'1 DG  C  14      49.090  44.030   9.590  1.00  0.00           H
ATOM    396 H5'2 DG  C  14      47.910  43.430  10.800  1.00  0.00           H
ATOM    397  C4' DG  C  14      48.070  45.580  10.690  1.00  0.00           C
ATOM    398  H4' DG  C  14      47.620  45.780   9.710  1.00  0.00           H
ATOM    399  O4' DG  C  14      47.060  45.660  11.710  1.00  0.00           O
ATOM    400  C1' DG  C  14      47.470  46.660  12.670  1.00  0.00           C
ATOM    401  H1' DG  C  14      46.930  47.600  12.560  1.00  0.00           H
ATOM    402  N9  DG  C  14      47.260  46.250  14.060  1.00  0.00           N
ATOM    403  C8  DG  C  14      47.840  45.210  14.730  1.00  0.00           C
ATOM    404  H8  DG  C  14      48.470  44.490  14.240  1.00  0.00           H
ATOM    405  N7  DG  C  14      47.660  45.180  16.020  1.00  0.00           N
ATOM    406  C5  DG  C  14      46.730  46.170  16.200  1.00  0.00           C
ATOM    407  C6  DG  C  14      46.020  46.520  17.370  1.00  0.00           C
ATOM    408  O6  DG  C  14      46.090  45.950  18.470  1.00  0.00           O
ATOM    409  N1  DG  C  14      45.260  47.670  17.180  1.00  0.00           N
ATOM    410  H1  DG  C  14      44.810  48.070  17.990  1.00  0.00           H
ATOM    411  C2  DG  C  14      45.100  48.290  15.970  1.00  0.00           C
ATOM    412  N2  DG  C  14      44.270  49.340  15.950  1.00  0.00           N
ATOM    413  H21 DG  C  14      44.040  49.670  15.020  1.00  0.00           H
ATOM    414  H22 DG  C  14      43.720  49.640  16.740  1.00  0.00           H
ATOM    415  N3  DG  C  14      45.600  47.830  14.820  1.00  0.00           N
ATOM    416  C4  DG  C  14      46.490  46.830  15.010  1.00  0.00           C
ATOM    417  C3' DG  C  14      49.090  46.670  10.860  1.00  0.00           C
ATOM    418  H3' DG  C  14      50.070  46.280  10.600  1.00  0.00           H
ATOM    419  C2' DG  C  14      48.890  46.970  12.360  1.00  0.00           C
ATOM    420 H2'1 DG  C  14      49.570  46.260  12.830  1.00  0.00           H
ATOM    421 H2'2 DG  C  14      49.140  47.990  12.670  1.00  0.00           H
ATOM    422  O3' DG  C  14      48.710  47.790  10.020  1.00  0.00           O
HETATM  423  P   DG3 C  15      49.410  49.160   9.970  1.00  0.00           P
HETATM  424  O1P DG3 C  15      49.080  49.770   8.660  1.00  0.00           O
HETATM  425  O2P DG3 C  15      50.880  49.060  10.110  1.00  0.00           O
HETATM  426  O5' DG3 C  15      48.930  50.140  11.100  1.00  0.00           O
HETATM  427  C5' DG3 C  15      47.730  50.750  10.900  1.00  0.00           C
HETATM  428 H5'1 DG3 C  15      46.950  50.000  10.830  1.00  0.00           H
HETATM  429 H5'2 DG3 C  15      47.750  51.340   9.980  1.00  0.00           H
HETATM  430  C4' DG3 C  15      47.360  51.690  12.030  1.00  0.00           C
HETATM  431  H4' DG3 C  15      46.480  52.240  11.720  1.00  0.00           H
HETATM  432  O4' DG3 C  15      47.050  50.910  13.210  1.00  0.00           O
HETATM  433  C1' DG3 C  15      47.720  51.560  14.270  1.00  0.00           C
HETATM  434  H1' DG3 C  15      47.130  52.400  14.620  1.00  0.00           H
HETATM  435  N9  DG3 C  15      48.000  50.640  15.440  1.00  0.00           N
HETATM  436  C8  DG3 C  15      48.710  49.500  15.470  1.00  0.00           C
HETATM  437  H8  DG3 C  15      49.170  49.160  14.550  1.00  0.00           H
HETATM  438  N7  DG3 C  15      48.710  48.830  16.610  1.00  0.00           N
HETATM  439  C5  DG3 C  15      47.990  49.680  17.440  1.00  0.00           C
HETATM  440  C6  DG3 C  15      47.630  49.560  18.810  1.00  0.00           C
HETATM  441  O6  DG3 C  15      47.930  48.650  19.580  1.00  0.00           O
HETATM  442  N1  DG3 C  15      46.790  50.530  19.300  1.00  0.00           N
HETATM  443  H1  DG3 C  15      46.680  50.580  20.300  1.00  0.00           H
HETATM  444  C2  DG3 C  15      46.460  51.620  18.590  1.00  0.00           C
HETATM  445  N2  DG3 C  15      45.520  52.380  19.010  1.00  0.00           N
HETATM  446  H21 DG3 C  15      45.110  53.050  18.390  1.00  0.00           H
HETATM  447  H22 DG3 C  15      45.040  52.200  19.880  1.00  0.00           H
HETATM  448  N3  DG3 C  15      46.740  51.800  17.300  1.00  0.00           N
HETATM  449  C4  DG3 C  15      47.570  50.800  16.750  1.00  0.00           C
HETATM  450  C3' DG3 C  15      48.400  52.710  12.430  1.00  0.00           C
HETATM  451  H3' DG3 C  15      49.170  52.720  11.660  1.00  0.00           H
HETATM  452  C2' DG3 C  15      49.010  52.030  13.620  1.00  0.00           C
HETATM  453 H2'1 DG3 C  15      49.640  51.180  13.360  1.00  0.00           H
HETATM  454 H2'2 DG3 C  15      49.560  52.720  14.260  1.00  0.00           H
HETATM  455  O3' DG3 C  15      47.880  54.000  12.780  1.00  0.00           O
HETATM  456  H3T DG3 C  15      48.610  54.600  12.950  1.00  0.00           H
HETATM  457  O3' LY5 D  16      38.170  37.510  27.320  1.00  0.00           O
HETATM  458  C1  LY5 D  16      38.450  38.340  26.220  1.00  0.00           C
HETATM  459  H1  LY5 D  16      39.530  38.340  26.020  1.00  0.00           H
HETATM  460  C2  LY5 D  16      37.950  39.750  26.390  1.00  0.00           C
HETATM  461  H21 LY5 D  16      37.000  39.740  26.920  1.00  0.00           H
HETATM  462  H22 LY5 D  16      37.790  40.200  25.410  1.00  0.00           H
HETATM  463  O2  LY5 D  16      38.790  40.600  27.140  1.00  0.00           O
HETATM  464  HO  LY5 D  16      39.050  40.230  27.980  1.00  0.00           H
HETATM  465  C3  LY5 D  16      37.740  37.690  25.070  1.00  0.00           C
HETATM  466  H31 LY5 D  16      37.650  36.610  25.190  1.00  0.00           H
HETATM  467  H32 LY5 D  16      36.670  37.910  25.020  1.00  0.00           H
HETATM  468  N1  LY5 D  16      38.420  37.920  23.820  1.00  0.00           N
HETATM  469  C4  LY5 D  16      38.270  39.010  22.960  1.00  0.00           C
HETATM  470  H4  LY5 D  16      37.560  39.810  23.080  1.00  0.00           H
HETATM  471  C5  LY5 D  16      39.130  38.860  21.930  1.00  0.00           C
HETATM  472  H5  LY5 D  16      39.210  39.610  21.160  1.00  0.00           H
HETATM  473  NY  LY5 D  16      39.870  37.740  22.110  1.00  0.00           N
HETATM  474  C6  LY5 D  16      39.450  37.240  23.270  1.00  0.00           C
HETATM  475  H6  LY5 D  16      39.930  36.500  23.890  1.00  0.00           H
ATOM    476  P   DG  D  17      39.090  37.590  28.640  1.00  0.00           P
ATOM    477  O1P DG  D  17      38.670  36.440  29.540  1.00  0.00           O
ATOM    478  O2P DG  D  17      39.260  38.950  29.090  1.00  0.00           O
ATOM    479  O5' DG  D  17      40.480  37.180  28.020  1.00  0.00           O
ATOM    480  C5' DG  D  17      40.870  35.850  27.850  1.00  0.00           C
ATOM    481 H5'1 DG  D  17      40.180  35.260  27.250  1.00  0.00           H
ATOM    482 H5'2 DG  D  17      41.010  35.320  28.790  1.00  0.00           H
ATOM    483  C4' DG  D  17      42.260  35.900  27.140  1.00  0.00           C
ATOM    484  H4' DG  D  17      42.590  34.860  27.120  1.00  0.00           H
ATOM    485  O4' DG  D  17      42.140  36.490  25.840  1.00  0.00           O
ATOM    486  C1' DG  D  17      43.110  37.550  25.860  1.00  0.00           C
ATOM    487  H1' DG  D  17      44.090  37.160  25.570  1.00  0.00           H
ATOM    488  N9  DG  D  17      42.700  38.710  24.980  1.00  0.00           N
ATOM    489  C8  DG  D  17      42.000  39.840  25.300  1.00  0.00           C
ATOM    490  H8  DG  D  17      41.690  40.130  26.290  1.00  0.00           H
ATOM    491  N7  DG  D  17      41.600  40.510  24.240  1.00  0.00           N
ATOM    492  C5  DG  D  17      42.170  39.840  23.210  1.00  0.00           C
ATOM    493  C6  DG  D  17      42.120  40.090  21.810  1.00  0.00           C
ATOM    494  O6  DG  D  17      41.660  41.040  21.210  1.00  0.00           O
ATOM    495  N1  DG  D  17      42.780  39.110  21.030  1.00  0.00           N
ATOM    496  H1  DG  D  17      42.680  39.130  20.020  1.00  0.00           H
ATOM    497  C2  DG  D  17      43.420  38.050  21.520  1.00  0.00           C
ATOM    498  N2  DG  D  17      44.070  37.200  20.760  1.00  0.00           N
ATOM    499  H21 DG  D  17      44.150  37.300  19.760  1.00  0.00           H
ATOM    500  H22 DG  D  17      44.600  36.410  21.100  1.00  0.00           H
ATOM    501  N3  DG  D  17      43.480  37.750  22.800  1.00  0.00           N
ATOM    502  C4  DG  D  17      42.850  38.690  23.610  1.00  0.00           C
ATOM    503  C3' DG  D  17      43.260  36.670  27.980  1.00  0.00           C
ATOM    504  H3' DG  D  17      42.830  36.860  28.960  1.00  0.00           H
ATOM    505  C2' DG  D  17      43.280  38.020  27.330  1.00  0.00           C
ATOM    506 H2'1 DG  D  17      42.420  38.590  27.680  1.00  0.00           H
ATOM    507 H2'2 DG  D  17      44.210  38.550  27.530  1.00  0.00           H
ATOM    508  O3' DG  D  17      44.530  36.050  28.010  1.00  0.00           O
ATOM    509  P   DG  D  18      45.530  36.190  29.250  1.00  0.00           P
ATOM    510  O1P DG  D  18      46.650  35.230  29.040  1.00  0.00           O
ATOM    511  O2P DG  D  18      44.680  36.080  30.460  1.00  0.00           O
ATOM    512  O5' DG  D  18      46.040  37.640  29.080  1.00  0.00           O
ATOM    513  C5' DG  D  18      47.310  37.960  28.570  1.00  0.00           C
ATOM    514 H5'1 DG  D  18      47.450  39.040  28.650  1.00  0.00           H
ATOM    515 H5'2 DG  D  18      48.080  37.530  29.200  1.00  0.00           H
ATOM    516  C4' DG  D  18      47.490  37.490  27.110  1.00  0.00           C
ATOM    517  H4' DG  D  18      47.500  36.400  27.030  1.00  0.00           H
ATOM    518  O4' DG  D  18      46.500  38.000  26.270  1.00  0.00           O
ATOM    519  C1' DG  D  18      47.140  38.570  25.130  1.00  0.00           C
ATOM    520  H1' DG  D  18      47.570  37.820  24.470  1.00  0.00           H
ATOM    521  N9  DG  D  18      46.220  39.560  24.410  1.00  0.00           N
ATOM    522  C8  DG  D  18      45.310  40.480  24.950  1.00  0.00           C
ATOM    523  H8  DG  D  18      45.140  40.550  26.010  1.00  0.00           H
ATOM    524  N7  DG  D  18      44.820  41.330  24.050  1.00  0.00           N
ATOM    525  C5  DG  D  18      45.410  40.940  22.870  1.00  0.00           C
ATOM    526  C6  DG  D  18      45.230  41.470  21.570  1.00  0.00           C
ATOM    527  O6  DG  D  18      44.520  42.430  21.220  1.00  0.00           O
ATOM    528  N1  DG  D  18      45.950  40.800  20.590  1.00  0.00           N
ATOM    529  H1  DG  D  18      45.820  40.990  19.610  1.00  0.00           H
ATOM    530  C2  DG  D  18      46.760  39.830  20.900  1.00  0.00           C
ATOM    531  N2  DG  D  18      47.320  39.280  19.850  1.00  0.00           N
ATOM    532  H21 DG  D  18      48.230  38.890  20.070  1.00  0.00           H
ATOM    533  H22 DG  D  18      47.040  39.550  18.920  1.00  0.00           H
ATOM    534  N3  DG  D  18      46.970  39.250  22.070  1.00  0.00           N
ATOM    535  C4  DG  D  18      46.250  39.840  23.030  1.00  0.00           C
ATOM    536  C3' DG  D  18      48.800  38.050  26.590  1.00  0.00           C
ATOM    537  H3' DG  D  18      49.310  38.410  27.490  1.00  0.00           H
ATOM    538  C2' DG  D  18      48.380  39.180  25.720  1.00  0.00           C
ATOM    539 H2'1 DG  D  18      48.130  40.070  26.310  1.00  0.00           H
ATOM    540 H2'2 DG  D  18      49.070  39.440  24.920  1.00  0.00           H
ATOM    541  O3' DG  D  18      49.480  37.030  25.830  1.00  0.00           O
ATOM    542  P   DG  D  19      50.990  37.130  25.360  1.00  0.00           P
ATOM    543  O1P DG  D  19      51.520  35.750  25.190  1.00  0.00           O
ATOM    544  O2P DG  D  19      51.710  38.050  26.260  1.00  0.00           O
ATOM    545  O5' DG  D  19      50.890  37.700  23.900  1.00  0.00           O
ATOM    546  C5' DG  D  19      50.360  36.960  22.840  1.00  0.00           C
ATOM    547 H5'1 DG  D  19      49.270  37.010  22.880  1.00  0.00           H
ATOM    548 H5'2 DG  D  19      50.690  35.920  22.820  1.00  0.00           H
ATOM    549  C4' DG  D  19      50.910  37.650  21.580  1.00  0.00           C
ATOM    550  H4' DG  D  19      50.950  36.950  20.740  1.00  0.00           H
ATOM    551  O4' DG  D  19      50.080  38.660  21.070  1.00  0.00           O
ATOM    552  C1' DG  D  19      50.740  39.850  21.050  1.00  0.00           C
ATOM    553  H1' DG  D  19      51.110  39.950  20.030  1.00  0.00           H
ATOM    554  N9  DG  D  19      49.840  41.020  21.350  1.00  0.00           N
ATOM    555  C8  DG  D  19      49.310  41.450  22.550  1.00  0.00           C
ATOM    556  H8  DG  D  19      49.470  40.900  23.460  1.00  0.00           H
ATOM    557  N7  DG  D  19      48.490  42.430  22.420  1.00  0.00           N
ATOM    558  C5  DG  D  19      48.550  42.780  21.050  1.00  0.00           C
ATOM    559  C6  DG  D  19      47.900  43.790  20.290  1.00  0.00           C
ATOM    560  O6  DG  D  19      47.050  44.590  20.670  1.00  0.00           O
ATOM    561  N1  DG  D  19      48.290  43.810  18.940  1.00  0.00           N
ATOM    562  H1  DG  D  19      47.840  44.480  18.340  1.00  0.00           H
ATOM    563  C2  DG  D  19      49.190  42.990  18.360  1.00  0.00           C
ATOM    564  N2  DG  D  19      49.540  43.160  17.120  1.00  0.00           N
ATOM    565  H21 DG  D  19      50.400  42.650  16.970  1.00  0.00           H
ATOM    566  H22 DG  D  19      49.310  44.040  16.680  1.00  0.00           H
ATOM    567  N3  DG  D  19      49.860  42.110  19.060  1.00  0.00           N
ATOM    568  C4  DG  D  19      49.460  41.960  20.380  1.00  0.00           C
ATOM    569  C3' DG  D  19      52.350  38.300  21.760  1.00  0.00           C
ATOM    570  H3' DG  D  19      52.850  37.920  22.650  1.00  0.00           H
ATOM    571  C2' DG  D  19      52.010  39.710  21.920  1.00  0.00           C
ATOM    572 H2'1 DG  D  19      51.830  39.970  22.960  1.00  0.00           H
ATOM    573 H2'2 DG  D  19      52.760  40.350  21.460  1.00  0.00           H
ATOM    574  O3' DG  D  19      53.150  38.050  20.590  1.00  0.00           O
HETATM  575  P   DG3 D  20      54.680  38.280  20.530  1.00  0.00           P
HETATM  576  O1P DG3 D  20      55.270  37.270  19.540  1.00  0.00           O
HETATM  577  O2P DG3 D  20      55.210  38.280  21.900  1.00  0.00           O
HETATM  578  O5' DG3 D  20      54.740  39.750  19.930  1.00  0.00           O
HETATM  579  C5' DG3 D  20      54.050  40.080  18.690  1.00  0.00           C
HETATM  580 H5'1 DG3 D  20      54.420  39.390  17.930  1.00  0.00           H
HETATM  581 H5'2 DG3 D  20      52.980  39.920  18.780  1.00  0.00           H
HETATM  582  C4' DG3 D  20      54.250  41.520  18.120  1.00  0.00           C
HETATM  583  H4' DG3 D  20      54.110  41.410  17.040  1.00  0.00           H
HETATM  584  O4' DG3 D  20      53.250  42.340  18.710  1.00  0.00           O
HETATM  585  C1' DG3 D  20      53.940  43.430  19.130  1.00  0.00           C
HETATM  586  H1' DG3 D  20      54.170  44.160  18.350  1.00  0.00           H
HETATM  587  N9  DG3 D  20      53.160  44.140  20.090  1.00  0.00           N
HETATM  588  C8  DG3 D  20      52.760  43.720  21.320  1.00  0.00           C
HETATM  589  H8  DG3 D  20      53.300  42.940  21.820  1.00  0.00           H
HETATM  590  N7  DG3 D  20      51.700  44.320  21.750  1.00  0.00           N
HETATM  591  C5  DG3 D  20      51.360  45.260  20.780  1.00  0.00           C
HETATM  592  C6  DG3 D  20      50.220  46.070  20.580  1.00  0.00           C
HETATM  593  O6  DG3 D  20      49.310  46.390  21.350  1.00  0.00           O
HETATM  594  N1  DG3 D  20      50.170  46.610  19.310  1.00  0.00           N
HETATM  595  H1  DG3 D  20      49.340  47.120  19.040  1.00  0.00           H
HETATM  596  C2  DG3 D  20      50.950  46.240  18.330  1.00  0.00           C
HETATM  597  N2  DG3 D  20      50.680  46.670  17.120  1.00  0.00           N
HETATM  598  H21 DG3 D  20      49.990  47.410  17.070  1.00  0.00           H
HETATM  599  H22 DG3 D  20      51.320  46.480  16.370  1.00  0.00           H
HETATM  600  N3  DG3 D  20      52.120  45.670  18.500  1.00  0.00           N
HETATM  601  C4  DG3 D  20      52.260  45.120  19.730  1.00  0.00           C
HETATM  602  C3' DG3 D  20      55.670  42.090  18.420  1.00  0.00           C
HETATM  603  H3' DG3 D  20      56.370  41.310  18.710  1.00  0.00           H
HETATM  604  C2' DG3 D  20      55.280  42.900  19.660  1.00  0.00           C
HETATM  605 H2'1 DG3 D  20      55.070  42.230  20.490  1.00  0.00           H
HETATM  606 H2'2 DG3 D  20      55.950  43.660  20.070  1.00  0.00           H
HETATM  607  O3' DG3 D  20      56.130  42.810  17.310  1.00  0.00           O
HETATM  608  H3T DG3 D  20      56.970  43.110  17.690  1.00  0.00           H
HETATM  609 NA   NA     21      44.670  44.700  20.160  1.00  0.00          Na
HETATM  610 NA   NA     22      42.060  42.560  19.270  1.00  0.00          Na
HETATM  611 NA   NA     23      46.960  47.240  21.360  1.00  0.00          Na
CONECT    2    1    3    4    9
CONECT    4    2    5    6    7
CONECT    9    2   10   11   12
CONECT   13   12   14   15
CONECT   15   13   16   17
CONECT   18   12   17   19
CONECT    3    2
CONECT    5    4
CONECT    6    4
CONECT   10    9
CONECT   11    9
CONECT   14   13
CONECT   16   15
CONECT   19   18
CONECT    8    7
CONECT   12    9   13   18
CONECT   17   15   18
CONECT    7    4    8
CONECT    1    2   20
CONECT   30   29   31   32   49
CONECT   41   39   42   45
CONECT   49   30   47   50   51
CONECT   47   27   48   49   52
CONECT   46   32   36   45
CONECT   27   24   28   29   47
CONECT   36   35   37   46
CONECT   24   25   26   27   23
CONECT   37   36   38   39
CONECT   33   32   34   35
CONECT   40   39
CONECT   31   30
CONECT   50   49
CONECT   51   49
CONECT   43   42
CONECT   44   42
CONECT   48   47
CONECT   28   27
CONECT   25   24
CONECT   26   24
CONECT   34   33
CONECT   39   37   40   41
CONECT   42   41   43   44
CONECT   45   41   46
CONECT   35   33   36
CONECT   32   30   33   46
CONECT   21   20
CONECT   22   20
CONECT   52   47   53
CONECT   29   27   30
CONECT   23   24   20
CONECT   38   37
CONECT   20    1   21   22   23
CONECT   63   62   64   65   82
CONECT   74   72   75   78
CONECT   82   63   80   83   84
CONECT   80   60   81   82   85
CONECT   79   65   69   78
CONECT   60   57   61   62   80
CONECT   69   68   70   79
CONECT   57   56   58   59   60
CONECT   70   69   71   72
CONECT   66   65   67   68
CONECT   73   72
CONECT   64   63
CONECT   83   82
CONECT   84   82
CONECT   76   75
CONECT   77   75
CONECT   81   80
CONECT   61   60
CONECT   58   57
CONECT   59   57
CONECT   67   66
CONECT   72   70   73   74
CONECT   75   74   76   77
CONECT   78   74   79
CONECT   68   66   69
CONECT   65   63   66   79
CONECT   54   53
CONECT   55   53
CONECT   85   80   86
CONECT   62   60   63
CONECT   56   53   57
CONECT   71   70
CONECT   53   52   54   55   56
CONECT   96   95   97   98  115
CONECT  107  105  108  111
CONECT  115   96  113  116  117
CONECT  113   93  114  115  118
CONECT  112   98  102  111
CONECT   93   90   94   95  113
CONECT  102  101  103  112
CONECT   90   89   91   92   93
CONECT  103  102  104  105
CONECT   99   98  100  101
CONECT  106  105
CONECT   97   96
CONECT  116  115
CONECT  117  115
CONECT  109  108
CONECT  110  108
CONECT  114  113
CONECT   94   93
CONECT   91   90
CONECT   92   90
CONECT  100   99
CONECT  105  103  106  107
CONECT  108  107  109  110
CONECT  111  107  112
CONECT  101   99  102
CONECT   98   96   99  112
CONECT   87   86
CONECT   88   86
CONECT  118  113  119
CONECT   95   93   96
CONECT   89   86   90
CONECT  104  103
CONECT   86   85   87   88   89
CONECT  129  128  130  131  148
CONECT  140  138  141  144
CONECT  148  129  146  149  150
CONECT  146  126  147  148  151
CONECT  145  131  135  144
CONECT  126  123  127  128  146
CONECT  135  134  136  145
CONECT  123  122  124  125  126
CONECT  136  135  137  138
CONECT  132  131  133  134
CONECT  139  138
CONECT  130  129
CONECT  149  148
CONECT  150  148
CONECT  142  141
CONECT  143  141
CONECT  147  146
CONECT  152  151
CONECT  127  126
CONECT  124  123
CONECT  125  123
CONECT  133  132
CONECT  138  136  139  140
CONECT  141  140  142  143
CONECT  144  140  145
CONECT  134  132  135
CONECT  131  129  132  145
CONECT  120  119
CONECT  121  119
CONECT  151  146  152
CONECT  128  126  129
CONECT  122  123  119
CONECT  137  136
CONECT  119  120  121  122  118
CONECT  154  153  155  156  161
CONECT  156  154  157  158  159
CONECT  161  154  162  163  164
CONECT  165  164  166  167
CONECT  167  168  169  165
CONECT  170  169  171  164
CONECT  155  154
CONECT  157  156
CONECT  158  156
CONECT  162  161
CONECT  163  161
CONECT  166  165
CONECT  168  167
CONECT  171  170
CONECT  160  159
CONECT  164  170  161  165
CONECT  169  170  167
CONECT  159  156  160
CONECT  153  172  154
CONECT  182  181  183  184  201
CONECT  193  191  194  197
CONECT  201  182  199  202  203
CONECT  199  179  200  201  204
CONECT  198  184  188  197
CONECT  179  176  180  181  199
CONECT  188  187  189  198
CONECT  176  175  177  178  179
CONECT  189  188  190  191
CONECT  185  184  186  187
CONECT  192  191
CONECT  183  182
CONECT  202  201
CONECT  203  201
CONECT  195  194
CONECT  196  194
CONECT  200  199
CONECT  180  179
CONECT  177  176
CONECT  178  176
CONECT  186  185
CONECT  191  189  192  193
CONECT  194  193  195  196
CONECT  197  193  198
CONECT  187  185  188
CONECT  184  182  185  198
CONECT  173  172
CONECT  174  172
CONECT  204  199  205
CONECT  181  179  182
CONECT  175  172  176
CONECT  190  189
CONECT  172  173  174  175  153
CONECT  215  216  217  234  214
CONECT  226  224  227  230
CONECT  234  232  235  236  215
CONECT  232  233  234  237  212
CONECT  231  217  221  230
CONECT  212  232  209  213  214
CONECT  221  220  222  231
CONECT  209  208  210  211  212
CONECT  222  221  223  224
CONECT  218  217  219  220
CONECT  225  224
CONECT  216  215
CONECT  235  234
CONECT  236  234
CONECT  228  227
CONECT  229  227
CONECT  233  232
CONECT  213  212
CONECT  210  209
CONECT  211  209
CONECT  219  218
CONECT  224  222  225  226
CONECT  227  226  228  229
CONECT  230  226  231
CONECT  220  218  221
CONECT  217  218  231  215
CONECT  206  205
CONECT  207  205
CONECT  237  232  238
CONECT  214  212  215
CONECT  208  205  209
CONECT  223  222
CONECT  205  204  206  207  208
CONECT  248  249  250  247  267
CONECT  259  257  260  263
CONECT  267  248  265  268  269
CONECT  265  245  266  267  270
CONECT  264  250  254  263
CONECT  245  242  246  247  265
CONECT  254  253  255  264
CONECT  242  241  243  244  245
CONECT  255  254  256  257
CONECT  251  250  252  253
CONECT  258  257
CONECT  249  248
CONECT  268  267
CONECT  269  267
CONECT  261  260
CONECT  262  260
CONECT  266  265
CONECT  246  245
CONECT  243  242
CONECT  244  242
CONECT  252  251
CONECT  257  255  258  259
CONECT  260  259  261  262
CONECT  263  259  264
CONECT  253  251  254
CONECT  250  248  251  264
CONECT  239  238
CONECT  240  238
CONECT  270  265  271
CONECT  247  248  245
CONECT  241  238  242
CONECT  256  255
CONECT  238  237  239  240  241
CONECT  281  280  282  283  300
CONECT  292  290  293  296
CONECT  300  281  298  301  302
CONECT  298  299  300  303  278
CONECT  297  283  287  296
CONECT  278  280  298  275  279
CONECT  287  286  288  297
CONECT  275  274  276  277  278
CONECT  288  287  289  290
CONECT  284  283  285  286
CONECT  291  290
CONECT  282  281
CONECT  301  300
CONECT  302  300
CONECT  294  293
CONECT  295  293
CONECT  299  298
CONECT  304  303
CONECT  279  278
CONECT  276  275
CONECT  277  275
CONECT  285  284
CONECT  290  288  291  292
CONECT  293  292  294  295
CONECT  296  292  297
CONECT  286  284  287
CONECT  283  281  284  297
CONECT  272  271
CONECT  273  271
CONECT  303  298  304
CONECT  280  281  278
CONECT  274  271  275
CONECT  289  288
CONECT  271  270  272  273  274
CONECT  306  305  307  308  313
CONECT  308  306  309  310  311
CONECT  313  306  314  315  316
CONECT  317  316  318  319
CONECT  319  317  320  321
CONECT  322  316  321  323
CONECT  307  306
CONECT  309  308
CONECT  310  308
CONECT  314  313
CONECT  315  313
CONECT  318  317
CONECT  320  319
CONECT  323  322
CONECT  312  311
CONECT  316  313  317  322
CONECT  321  319  322
CONECT  311  308  312
CONECT  305  306  324
CONECT  334  333  335  336  353
CONECT  345  343  346  349
CONECT  353  334  351  354  355
CONECT  351  331  352  353  356
CONECT  350  336  340  349
CONECT  331  328  332  333  351
CONECT  340  339  341  350
CONECT  328  327  329  330  331
CONECT  341  340  342  343
CONECT  337  336  338  339
CONECT  344  343
CONECT  335  334
CONECT  354  353
CONECT  355  353
CONECT  347  346
CONECT  348  346
CONECT  352  351
CONECT  332  331
CONECT  329  328
CONECT  330  328
CONECT  338  337
CONECT  343  341  344  345
CONECT  346  345  347  348
CONECT  349  345  350
CONECT  339  337  340
CONECT  336  334  337  350
CONECT  325  324
CONECT  326  324
CONECT  356  351  357
CONECT  333  331  334
CONECT  327  324  328
CONECT  342  341
CONECT  324  305  325  326  327
CONECT  367  366  368  369  386
CONECT  378  376  379  382
CONECT  386  367  384  387  388
CONECT  384  364  385  386  389
CONECT  383  369  373  382
CONECT  364  361  365  366  384
CONECT  373  372  374  383
CONECT  361  360  362  363  364
CONECT  374  373  375  376
CONECT  370  369  371  372
CONECT  377  376
CONECT  368  367
CONECT  387  386
CONECT  388  386
CONECT  380  379
CONECT  381  379
CONECT  385  384
CONECT  365  364
CONECT  362  361
CONECT  363  361
CONECT  371  370
CONECT  376  374  377  378
CONECT  379  378  380  381
CONECT  382  378  383
CONECT  372  370  373
CONECT  369  367  370  383
CONECT  358  357
CONECT  359  357
CONECT  389  384  390
CONECT  366  364  367
CONECT  360  357  361
CONECT  375  374
CONECT  357  356  358  359  360
CONECT  400  399  401  402  419
CONECT  411  409  412  415
CONECT  419  400  417  420  421
CONECT  417  397  418  419  422
CONECT  416  402  406  415
CONECT  397  394  398  399  417
CONECT  406  405  407  416
CONECT  394  393  395  396  397
CONECT  407  406  408  409
CONECT  403  402  404  405
CONECT  410  409
CONECT  401  400
CONECT  420  419
CONECT  421  419
CONECT  413  412
CONECT  414  412
CONECT  418  417
CONECT  398  397
CONECT  395  394
CONECT  396  394
CONECT  404  403
CONECT  409  407  410  411
CONECT  412  411  413  414
CONECT  415  411  416
CONECT  405  403  406
CONECT  402  400  403  416
CONECT  391  390
CONECT  392  390
CONECT  422  417  423
CONECT  399  397  400
CONECT  393  390  394
CONECT  408  407
CONECT  390  389  391  392  393
CONECT  433  452  432  434  435
CONECT  444  442  445  448
CONECT  452  450  453  454  433
CONECT  450  451  452  455  430
CONECT  449  448  435  439
CONECT  430  450  427  431  432
CONECT  439  440  449  438
CONECT  427  426  428  429  430
CONECT  440  441  442  439
CONECT  436  435  437  438
CONECT  443  442
CONECT  434  433
CONECT  453  452
CONECT  454  452
CONECT  446  445
CONECT  447  445
CONECT  451  450
CONECT  456  455
CONECT  431  430
CONECT  428  427
CONECT  429  427
CONECT  437  436
CONECT  442  440  443  444
CONECT  445  444  446  447
CONECT  448  444  449
CONECT  438  436  439
CONECT  435  449  433  436
CONECT  424  423
CONECT  425  423
CONECT  455  450  456
CONECT  432  430  433
CONECT  426  423  427
CONECT  441  440
CONECT  423  422  424  425  426
CONECT  458  457  459  460  465
CONECT  460  458  461  462  463
CONECT  465  458  466  467  468
CONECT  469  468  470  471
CONECT  471  469  472  473
CONECT  474  468  473  475
CONECT  459  458
CONECT  461  460
CONECT  462  460
CONECT  466  465
CONECT  467  465
CONECT  470  469
CONECT  472  471
CONECT  475  474
CONECT  464  463
CONECT  468  465  469  474
CONECT  473  471  474
CONECT  463  460  464
CONECT  457  458  476
CONECT  486  505  485  487  488
CONECT  497  495  498  501
CONECT  505  506  507  486  503
CONECT  503  504  505  508  483
CONECT  502  488  492  501
CONECT  483  480  484  485  503
CONECT  492  491  493  502
CONECT  480  479  481  482  483
CONECT  493  492  494  495
CONECT  489  488  490  491
CONECT  496  495
CONECT  487  486
CONECT  506  505
CONECT  507  505
CONECT  499  498
CONECT  500  498
CONECT  504  503
CONECT  484  483
CONECT  481  480
CONECT  482  480
CONECT  490  489
CONECT  495  493  496  497
CONECT  498  497  499  500
CONECT  501  497  502
CONECT  491  489  492
CONECT  488  486  489  502
CONECT  477  476
CONECT  478  476
CONECT  508  509  503
CONECT  485  483  486
CONECT  479  476  480
CONECT  494  493
CONECT  476  457  477  478  479
CONECT  519  518  520  521  538
CONECT  530  528  531  534
CONECT  538  519  536  539  540
CONECT  536  516  537  538  541
CONECT  535  521  525  534
CONECT  516  513  517  518  536
CONECT  525  524  526  535
CONECT  513  512  514  515  516
CONECT  526  525  527  528
CONECT  522  521  523  524
CONECT  529  528
CONECT  520  519
CONECT  539  538
CONECT  540  538
CONECT  532  531
CONECT  533  531
CONECT  537  536
CONECT  517  516
CONECT  514  513
CONECT  515  513
CONECT  523  522
CONECT  528  526  529  530
CONECT  531  530  532  533
CONECT  534  530  535
CONECT  524  522  525
CONECT  521  519  522  535
CONECT  510  509
CONECT  511  509
CONECT  541  536  542
CONECT  518  516  519
CONECT  512  509  513
CONECT  527  526
CONECT  509  508  510  511  512
CONECT  552  551  553  554  571
CONECT  563  561  564  567
CONECT  571  552  569  572  573
CONECT  569  549  570  571  574
CONECT  568  554  558  567
CONECT  549  546  550  551  569
CONECT  558  557  559  568
CONECT  546  545  547  548  549
CONECT  559  558  560  561
CONECT  555  554  556  557
CONECT  562  561
CONECT  553  552
CONECT  572  571
CONECT  573  571
CONECT  565  564
CONECT  566  564
CONECT  570  569
CONECT  550  549
CONECT  547  546
CONECT  548  546
CONECT  556  555
CONECT  561  559  562  563
CONECT  564  563  565  566
CONECT  567  563  568
CONECT  557  555  558
CONECT  554  552  555  568
CONECT  543  542
CONECT  544  542
CONECT  574  569  575
CONECT  551  549  552
CONECT  545  542  546
CONECT  560  559
CONECT  542  541  543  544  545
CONECT  585  584  586  587  604
CONECT  596  594  597  600
CONECT  604  585  602  605  606
CONECT  602  582  603  604  607
CONECT  601  587  591  600
CONECT  582  579  583  584  602
CONECT  591  590  592  601
CONECT  579  578  580  581  582
CONECT  592  591  593  594
CONECT  588  587  589  590
CONECT  595  594
CONECT  586  585
CONECT  605  604
CONECT  606  604
CONECT  598  597
CONECT  599  597
CONECT  603  602
CONECT  608  607
CONECT  583  582
CONECT  580  579
CONECT  581  579
CONECT  589  588
CONECT  594  592  595  596
CONECT  597  596  598  599
CONECT  600  596  601
CONECT  590  588  591
CONECT  587  585  588  601
CONECT  576  575
CONECT  577  575
CONECT  607  602  608
CONECT  584  582  585
CONECT  578  575  579
CONECT  593  592
CONECT  575  574  576  577  578
END
